# Supplementary material for: A molecular framework for grain number determination in barley
Source: Sci Adv. 2023 Mar 3;9(9):eadd0324. doi: 10.1126/sciadv.add0324 (PMC9984178; doi:10.1126/sciadv.add0324)
Supplement: Supplementary file 2 — Tables S3, S8 to S14 [file sciadv.add0324_tables_s3_s8_to_s14.zip]

Archive with 1 entries (1 files):
- sciadv.add0324_tables_s3_s8_to_s14.xlsx
