# Supplementary material for: A molecular framework for grain number determination in barley
Source: Sci Adv. 2023 Mar 3;9(9):eadd0324. doi: 10.1126/sciadv.add0324 (PMC9984178; doi:10.1126/sciadv.add0324)
Supplement: Supplementary file 2 — Tables S3, S8 to S14 [file sciadv.add0324_tables_s3_s8_to_s14.zip › sciadv.add0324_tables_s3_s8_to_s14.xlsx]

## Sheet: Table S3
Table S3. Genotype and phenotype of the 130 DH lines
Marker	Chr	Position (cM)	BCC149	BCC719	DH1	DH2	DH3	DH4	DH5	DH6	DH7	DH8	DH9	DH10	DH11	DH12	DH13	DH14	DH15	DH16	DH17	DH18	DH19	DH20	DH21	DH22	DH23	DH24	DH25	DH26	DH27	DH28	DH29	DH30	DH31	DH32	DH33	DH34	DH35	DH36	DH37	DH38	DH39	DH40	DH41	DH42	DH43	DH44	DH45
chr1H:979165	1	0	AA	BB	AA	-	BB	BB	BB	BB	AA	AA	AA	BB	AA	BB	AA	BB	BB	AA	BB	AA	AA	AA	AA	AA	AA	BB	BB	AA	BB	AA	BB	AA	AA	AA	AA	BB	AA	BB	BB	BB	BB	AA	AA	BB	BB	BB	BB
chr1H:1041502	1	0	AA	BB	AA	AA	BB	BB	BB	BB	AA	AA	AA	BB	AA	BB	AA	BB	BB	AA	BB	AA	AA	AA	AA	AA	AA	-	BB	AA	BB	AA	BB	AA	AA	AA	AA	BB	AA	BB	BB	BB	BB	AA	AA	BB	BB	BB	BB
chr1H:1184919	1	0	AA	BB	AA	AA	BB	BB	BB	BB	AA	AA	AA	BB	AA	BB	AA	BB	BB	AA	BB	AA	AA	AA	AA	AA	AA	BB	BB	AA	BB	AA	BB	AA	AA	AA	AA	BB	AA	BB	BB	BB	BB	AA	AA	BB	BB	BB	BB
chr1H:1236965	1	0.757634	AA	BB	AA	AA	BB	BB	BB	BB	AA	AA	AA	BB	AA	BB	AA	BB	BB	AA	BB	AA	AA	AA	AA	AA	AA	BB	BB	AA	BB	AA	BB	AA	AA	AA	AA	BB	AA	BB	BB	BB	BB	AA	AA	BB	BB	BB	BB
chr1H:1312604	1	0.757634	AA	BB	AA	AA	BB	BB	BB	BB	AA	AA	AA	BB	AA	BB	AA	BB	BB	AA	BB	AA	AA	AA	AA	AA	AA	BB	BB	AA	BB	AA	BB	AA	AA	AA	AA	BB	AA	BB	BB	BB	BB	AA	AA	BB	BB	BB	BB
chr1H:1621283	1	2.36585	AA	BB	AA	AA	BB	BB	BB	BB	AA	AA	AA	BB	AA	BB	AA	BB	BB	AA	BB	AA	AA	AA	AA	AA	AA	BB	BB	-	BB	AA	BB	AA	AA	AA	AA	BB	AA	BB	BB	BB	BB	AA	AA	BB	-	BB	BB
chr1H:2128399	1	2.36585	AA	BB	AA	AA	BB	BB	BB	BB	AA	AA	AA	BB	AA	BB	AA	BB	BB	AA	BB	AA	-	AA	-	AA	AA	BB	BB	AA	BB	AA	BB	-	AA	AA	-	BB	AA	BB	BB	BB	BB	AA	AA	BB	BB	BB	BB
chr1H:2206154	1	2.36585	AA	BB	AA	AA	BB	BB	BB	BB	AA	AA	AA	BB	AA	BB	AA	BB	BB	AA	BB	AA	AA	AA	AA	AA	AA	BB	BB	AA	BB	AA	BB	AA	AA	AA	AA	BB	AA	BB	BB	-	BB	AA	AA	BB	BB	BB	BB
chr1H:2477887	1	3.24488	AA	BB	AA	AA	BB	BB	BB	BB	AA	AA	AA	BB	-	BB	AA	-	-	-	BB	AA	AA	AA	AA	AA	AA	BB	BB	AA	BB	AA	BB	AA	AA	AA	AA	BB	AA	BB	BB	BB	BB	AA	AA	BB	-	BB	BB
chr1H:2738613	1	3.24488	AA	BB	AA	AA	BB	BB	BB	BB	AA	AA	AA	BB	AA	BB	AA	BB	BB	AA	BB	AA	AA	AA	AA	AA	AA	BB	BB	AA	BB	AA	BB	AA	AA	AA	AA	BB	AA	BB	BB	BB	BB	AA	AA	BB	BB	BB	BB
chr1H:4744129	1	3.24488	AA	BB	AA	AA	BB	BB	BB	BB	AA	AA	AA	BB	AA	BB	AA	BB	BB	AA	BB	AA	AA	AA	AA	AA	AA	-	BB	AA	BB	AA	BB	AA	AA	AA	AA	BB	AA	BB	BB	BB	BB	AA	AA	BB	BB	BB	BB
chr1H:4958648	1	3.24488	AA	BB	AA	AA	BB	BB	BB	BB	AA	AA	AA	BB	AA	BB	AA	BB	BB	AA	BB	AA	AA	AA	AA	AA	AA	BB	BB	AA	BB	AA	BB	AA	AA	AA	AA	BB	-	BB	BB	BB	BB	AA	AA	BB	BB	BB	BB
chr1H:5294162	1	8.60211	AA	BB	AA	AA	BB	BB	BB	BB	AA	AA	AA	BB	AA	BB	AA	BB	BB	AA	AA	AA	AA	AA	AA	AA	AA	BB	BB	AA	BB	AA	BB	AA	AA	AA	BB	BB	AA	BB	BB	BB	BB	AA	AA	BB	BB	-	BB
chr1H:5940810	1	10.1177	AA	BB	AA	AA	BB	BB	BB	BB	AA	AA	AA	BB	AA	BB	AA	BB	BB	AA	AA	AA	AA	AA	AA	AA	AA	BB	BB	AA	BB	AA	BB	AA	AA	AA	BB	BB	AA	BB	BB	BB	BB	AA	AA	BB	BB	BB	BB
chr1H:6250220	1	10.1177	AA	BB	AA	AA	BB	BB	BB	BB	AA	AA	AA	BB	AA	BB	AA	BB	BB	AA	AA	AA	AA	AA	AA	AA	AA	BB	BB	AA	BB	AA	BB	AA	AA	AA	BB	BB	AA	BB	BB	BB	BB	AA	AA	BB	BB	BB	BB
chr1H:6556875	1	10.1177	AA	BB	AA	AA	BB	BB	BB	BB	AA	AA	AA	-	AA	BB	AA	BB	BB	AA	AA	AA	AA	AA	AA	AA	AA	BB	BB	AA	BB	AA	BB	AA	AA	AA	BB	BB	AA	BB	BB	BB	BB	AA	AA	BB	BB	BB	BB
chr1H:6689997	1	10.1177	AA	BB	AA	AA	BB	BB	BB	BB	AA	AA	AA	BB	AA	BB	-	BB	BB	AA	AA	AA	AA	AA	AA	AA	AA	BB	BB	AA	BB	AA	BB	AA	AA	AA	BB	BB	AA	BB	BB	BB	BB	AA	AA	BB	BB	BB	BB
chr1H:6995238	1	10.1177	AA	BB	AA	AA	BB	BB	BB	BB	AA	AA	AA	BB	AA	BB	AA	BB	BB	AA	AA	AA	AA	AA	AA	AA	AA	BB	BB	AA	BB	AA	BB	AA	AA	AA	BB	BB	AA	BB	BB	BB	BB	AA	AA	BB	BB	BB	BB
chr1H:7317907	1	14.6917	AA	BB	-	-	BB	-	BB	BB	AA	AA	AA	BB	-	BB	AA	BB	BB	AA	AA	AA	AA	AA	AA	AA	-	BB	BB	BB	BB	AA	BB	AA	AA	AA	BB	BB	AA	BB	BB	BB	BB	AA	AA	BB	-	BB	BB
chr1H:7426577	1	14.6917	AA	BB	AA	AA	-	BB	BB	BB	AA	AA	AA	BB	AA	BB	AA	BB	BB	AA	AA	AA	AA	AA	AA	AA	AA	BB	BB	BB	BB	AA	BB	AA	AA	AA	BB	BB	AA	BB	BB	BB	BB	AA	AA	BB	BB	BB	BB
chr1H:8071242	1	14.6917	AA	BB	AA	AA	BB	BB	BB	BB	AA	AA	AA	BB	AA	BB	AA	BB	BB	-	AA	AA	AA	AA	AA	AA	AA	BB	BB	BB	BB	AA	BB	AA	AA	AA	BB	BB	AA	BB	BB	BB	BB	AA	AA	BB	-	BB	BB
chr1H:8363386	1	16.1541	AA	BB	AA	AA	BB	BB	BB	BB	AA	AA	AA	BB	AA	BB	AA	BB	BB	AA	AA	AA	AA	AA	AA	AA	AA	BB	BB	BB	BB	AA	BB	AA	AA	AA	BB	BB	AA	BB	BB	BB	BB	AA	AA	BB	BB	BB	BB
chr1H:8468644	1	16.1541	AA	BB	AA	AA	BB	BB	BB	BB	AA	AA	AA	BB	AA	BB	AA	BB	BB	AA	AA	AA	AA	AA	AA	AA	AA	BB	BB	BB	BB	AA	BB	AA	AA	AA	BB	BB	AA	BB	BB	BB	BB	AA	AA	BB	BB	BB	BB
chr1H:8761064	1	16.1541	AA	BB	AA	AA	BB	BB	BB	BB	AA	AA	AA	BB	AA	BB	AA	BB	BB	AA	AA	AA	AA	AA	AA	AA	AA	BB	BB	BB	BB	AA	BB	AA	AA	AA	BB	BB	AA	BB	BB	BB	BB	AA	AA	BB	BB	BB	BB
chr1H:8937116	1	16.1541	AA	BB	AA	AA	BB	BB	BB	BB	AA	AA	AA	BB	AA	BB	AA	BB	BB	AA	AA	AA	AA	AA	AA	AA	AA	BB	BB	BB	BB	AA	BB	AA	AA	AA	BB	BB	AA	BB	BB	BB	BB	AA	AA	BB	BB	BB	BB
chr1H:9241805	1	16.1541	AA	BB	-	AA	BB	BB	BB	BB	AA	AA	AA	BB	AA	BB	AA	BB	BB	AA	AA	AA	AA	AA	AA	AA	AA	BB	BB	BB	BB	AA	BB	AA	AA	AA	BB	BB	AA	BB	BB	BB	BB	AA	AA	BB	BB	BB	BB
chr1H:9605614	1	16.1541	AA	BB	AA	AA	BB	BB	BB	BB	AA	AA	AA	BB	AA	BB	AA	BB	BB	AA	AA	AA	AA	AA	AA	AA	AA	BB	BB	BB	BB	AA	BB	AA	AA	AA	BB	BB	AA	BB	BB	BB	BB	AA	AA	BB	BB	BB	BB
chr1H:9939970	1	16.1541	AA	BB	AA	AA	BB	BB	BB	BB	AA	AA	AA	BB	AA	BB	AA	BB	BB	AA	AA	AA	AA	AA	AA	AA	AA	BB	BB	BB	BB	AA	BB	AA	AA	AA	BB	BB	AA	BB	BB	BB	BB	AA	AA	BB	BB	BB	BB
chr1H:10141125	1	16.1541	AA	BB	AA	AA	BB	BB	BB	BB	AA	AA	AA	BB	AA	BB	AA	BB	-	AA	AA	AA	AA	AA	AA	AA	AA	BB	BB	BB	BB	AA	BB	AA	AA	AA	BB	BB	AA	BB	BB	BB	-	AA	AA	BB	-	BB	-
chr1H:10258847	1	16.1541	AA	BB	AA	AA	BB	BB	BB	BB	AA	AA	AA	BB	AA	BB	AA	BB	BB	AA	AA	AA	AA	AA	AA	AA	AA	BB	BB	BB	BB	AA	BB	AA	AA	AA	BB	BB	AA	BB	BB	BB	BB	AA	-	BB	BB	BB	BB
chr1H:10635119	1	17.2841	AA	BB	AA	AA	BB	BB	BB	BB	AA	AA	AA	BB	AA	BB	AA	BB	BB	AA	AA	AA	AA	AA	AA	AA	AA	BB	BB	BB	BB	AA	BB	AA	AA	AA	BB	BB	AA	BB	BB	BB	BB	AA	AA	BB	BB	BB	BB
chr1H:10753029	1	17.2841	AA	BB	AA	AA	BB	BB	-	BB	AA	AA	AA	-	-	BB	AA	BB	BB	AA	AA	-	AA	AA	AA	AA	-	BB	BB	BB	BB	AA	BB	AA	AA	AA	BB	BB	AA	BB	BB	BB	BB	AA	AA	BB	BB	BB	BB
chr1H:11193268	1	18.0463	AA	BB	AA	AA	BB	BB	BB	BB	AA	AA	AA	BB	AA	BB	AA	BB	BB	AA	AA	AA	AA	AA	AA	AA	AA	BB	BB	-	BB	AA	BB	AA	AA	AA	BB	BB	AA	BB	BB	BB	BB	-	AA	BB	-	BB	BB
chr1H:11465064	1	18.0463	AA	BB	AA	AA	BB	BB	BB	BB	AA	AA	AA	BB	AA	BB	AA	BB	BB	AA	AA	AA	AA	AA	AA	AA	AA	BB	BB	BB	BB	AA	BB	AA	-	AA	BB	BB	AA	BB	BB	BB	BB	AA	AA	BB	-	BB	BB
chr1H:11582082	1	18.0463	AA	BB	AA	AA	BB	BB	BB	BB	AA	AA	AA	BB	AA	BB	AA	BB	BB	AA	AA	AA	AA	AA	AA	AA	AA	BB	BB	BB	BB	AA	BB	AA	AA	AA	BB	BB	AA	BB	BB	BB	BB	AA	AA	BB	BB	BB	BB
chr1H:11689715	1	18.0463	AA	BB	AA	AA	BB	BB	BB	BB	AA	AA	AA	BB	AA	BB	AA	BB	BB	AA	AA	AA	AA	AA	AA	-	AA	BB	BB	BB	BB	AA	BB	AA	AA	AA	BB	BB	AA	BB	BB	BB	BB	AA	AA	BB	BB	BB	BB
chr1H:12027990	1	18.0463	AA	BB	AA	AA	BB	BB	BB	BB	AA	-	AA	BB	AA	BB	AA	BB	BB	AA	AA	AA	AA	AA	AA	AA	AA	BB	BB	BB	BB	AA	BB	AA	AA	AA	BB	BB	AA	BB	BB	BB	BB	AA	AA	BB	BB	BB	BB
chr1H:12212012	1	18.0463	AA	BB	AA	AA	BB	BB	BB	BB	AA	AA	AA	BB	AA	BB	AA	BB	BB	AA	AA	AA	AA	AA	AA	AA	AA	BB	BB	BB	BB	AA	BB	AA	AA	AA	BB	BB	AA	BB	BB	BB	BB	AA	AA	BB	BB	BB	BB
chr1H:12556796	1	20.8825	AA	BB	AA	AA	BB	BB	BB	BB	AA	AA	AA	BB	AA	BB	AA	BB	BB	AA	AA	AA	AA	AA	AA	AA	AA	BB	BB	BB	BB	AA	BB	AA	AA	AA	BB	BB	AA	BB	BB	BB	BB	AA	AA	AA	BB	BB	BB
chr1H:12642669	1	20.8825	AA	BB	AA	AA	BB	BB	BB	BB	AA	AA	AA	BB	AA	BB	AA	BB	BB	-	AA	AA	AA	AA	AA	AA	AA	BB	BB	BB	BB	AA	BB	AA	AA	AA	BB	BB	AA	BB	BB	BB	BB	AA	AA	AA	BB	BB	BB
chr1H:12951783	1	21.8598	AA	BB	AA	AA	BB	BB	BB	BB	AA	AA	AA	BB	AA	BB	AA	BB	BB	AA	AA	AA	AA	AA	AA	AA	AA	BB	BB	BB	BB	AA	BB	AA	AA	AA	BB	BB	AA	BB	BB	BB	BB	AA	AA	AA	BB	BB	-
chr1H:13064322	1	21.8598	AA	BB	AA	AA	BB	BB	BB	BB	AA	AA	AA	BB	AA	BB	AA	BB	BB	AA	AA	AA	AA	AA	AA	AA	AA	BB	BB	BB	BB	AA	BB	AA	AA	AA	BB	BB	AA	BB	BB	BB	BB	AA	AA	AA	BB	BB	BB
chr1H:13306223	1	21.8598	AA	BB	AA	AA	BB	BB	BB	BB	AA	AA	AA	BB	AA	BB	AA	BB	BB	AA	AA	AA	AA	AA	AA	AA	AA	BB	BB	BB	BB	AA	BB	AA	AA	AA	BB	BB	AA	BB	BB	BB	BB	AA	AA	AA	BB	BB	BB
chr1H:13586330	1	23.3754	AA	BB	AA	AA	BB	BB	BB	BB	AA	AA	AA	BB	AA	BB	AA	BB	BB	AA	AA	AA	AA	AA	AA	AA	AA	BB	BB	BB	BB	AA	BB	AA	AA	AA	BB	AA	AA	BB	BB	BB	BB	AA	AA	AA	BB	BB	BB
chr1H:13744990	1	24.891	AA	BB	AA	AA	BB	BB	BB	-	AA	AA	AA	BB	AA	BB	AA	BB	BB	AA	AA	AA	AA	AA	AA	AA	AA	BB	BB	BB	BB	AA	BB	AA	AA	AA	BB	AA	AA	BB	BB	BB	BB	AA	AA	AA	BB	BB	BB
chr1H:14192844	1	28.6856	AA	BB	AA	AA	BB	BB	BB	BB	AA	AA	AA	BB	AA	BB	AA	BB	BB	AA	AA	AA	AA	AA	AA	AA	AA	BB	BB	BB	BB	BB	BB	AA	AA	AA	BB	AA	AA	BB	BB	BB	BB	AA	AA	AA	BB	BB	BB
chr1H:14744385	1	28.6856	AA	BB	AA	AA	BB	BB	BB	BB	AA	AA	AA	BB	AA	BB	AA	BB	BB	AA	AA	AA	AA	AA	AA	AA	AA	BB	BB	BB	BB	BB	BB	AA	AA	AA	BB	AA	AA	BB	BB	BB	BB	AA	AA	AA	BB	BB	BB
chr1H:15066059	1	28.6856	AA	BB	AA	AA	BB	BB	BB	BB	AA	AA	AA	BB	AA	BB	AA	BB	-	AA	AA	AA	AA	AA	AA	AA	AA	BB	BB	BB	BB	BB	BB	AA	AA	AA	BB	AA	AA	BB	BB	BB	BB	AA	AA	AA	BB	BB	BB
chr1H:15704401	1	28.6856	AA	BB	AA	AA	BB	BB	BB	BB	AA	-	AA	BB	AA	BB	AA	BB	BB	AA	AA	AA	AA	AA	AA	AA	AA	BB	BB	BB	BB	BB	BB	AA	AA	AA	BB	AA	AA	BB	BB	BB	BB	AA	AA	AA	BB	BB	BB
chr1H:15959966	1	28.6856	AA	BB	AA	AA	BB	BB	BB	BB	AA	AA	AA	BB	AA	BB	AA	BB	BB	AA	AA	AA	AA	AA	AA	AA	AA	BB	BB	BB	BB	BB	BB	AA	AA	AA	BB	AA	AA	BB	BB	BB	BB	AA	AA	AA	BB	BB	BB
chr1H:16063054	1	28.6856	AA	BB	AA	AA	BB	BB	BB	-	AA	AA	AA	BB	AA	BB	AA	BB	BB	AA	AA	AA	AA	AA	AA	AA	AA	BB	BB	BB	BB	BB	BB	AA	AA	AA	BB	AA	AA	BB	BB	BB	BB	AA	AA	AA	-	BB	BB
chr1H:16450334	1	28.6856	AA	BB	AA	AA	BB	BB	BB	BB	AA	AA	AA	BB	AA	BB	AA	BB	BB	-	AA	AA	AA	AA	AA	AA	AA	BB	BB	BB	BB	BB	BB	AA	AA	AA	BB	AA	AA	BB	BB	BB	BB	AA	AA	AA	-	BB	BB
chr1H:17286925	1	28.6856	AA	BB	AA	AA	-	BB	BB	BB	AA	AA	AA	BB	AA	BB	AA	BB	BB	AA	AA	AA	AA	AA	AA	AA	AA	BB	BB	BB	BB	BB	BB	AA	AA	AA	BB	AA	AA	BB	BB	BB	BB	AA	AA	AA	BB	BB	BB
chr1H:17579485	1	28.6856	AA	BB	AA	AA	-	BB	BB	BB	AA	AA	AA	-	AA	BB	AA	BB	BB	-	AA	AA	AA	AA	AA	AA	AA	BB	BB	BB	BB	BB	BB	AA	AA	AA	BB	AA	AA	BB	BB	BB	BB	AA	AA	AA	BB	BB	BB
chr1H:17610771	1	28.6856	AA	BB	AA	AA	BB	BB	BB	BB	AA	AA	AA	BB	AA	BB	AA	BB	BB	-	AA	AA	AA	AA	-	AA	AA	BB	BB	BB	BB	BB	BB	AA	AA	AA	BB	AA	AA	BB	BB	BB	BB	AA	AA	AA	BB	BB	BB
chr1H:17868277	1	31.8115	AA	BB	AA	AA	BB	-	BB	BB	AA	AA	AA	BB	AA	BB	-	BB	AA	AA	AA	AA	AA	AA	AA	AA	AA	BB	BB	BB	BB	BB	BB	AA	AA	AA	BB	AA	AA	BB	BB	AA	BB	AA	AA	AA	BB	BB	BB
chr1H:18357897	1	33.5932	AA	BB	AA	AA	BB	BB	BB	BB	AA	AA	AA	BB	BB	BB	AA	-	AA	AA	AA	AA	AA	AA	AA	AA	AA	BB	BB	BB	BB	BB	BB	AA	AA	AA	BB	AA	AA	-	BB	AA	BB	AA	AA	AA	-	BB	BB
chr1H:18475983	1	33.8914	AA	BB	AA	AA	BB	BB	BB	BB	AA	-	AA	BB	BB	BB	AA	BB	AA	AA	AA	BB	AA	AA	AA	AA	AA	BB	BB	BB	BB	BB	BB	AA	AA	AA	BB	AA	AA	BB	BB	AA	BB	AA	AA	AA	-	BB	BB
chr1H:18594874	1	33.8914	AA	BB	AA	AA	BB	BB	BB	BB	AA	AA	AA	BB	BB	BB	AA	BB	AA	AA	AA	BB	AA	AA	AA	AA	AA	BB	BB	BB	BB	BB	BB	AA	AA	-	BB	AA	AA	BB	BB	AA	BB	AA	AA	AA	BB	BB	BB
chr1H:18673282	1	33.8914	AA	BB	AA	AA	BB	BB	BB	BB	AA	AA	AA	BB	BB	BB	AA	BB	AA	AA	AA	BB	AA	AA	AA	AA	AA	BB	BB	BB	BB	BB	BB	-	AA	AA	BB	AA	AA	BB	BB	AA	BB	AA	AA	AA	BB	BB	BB
chr1H:18778526	1	33.8914	AA	BB	AA	AA	BB	BB	BB	BB	AA	AA	AA	BB	BB	BB	AA	BB	AA	AA	AA	BB	AA	AA	AA	AA	AA	BB	BB	BB	BB	-	BB	AA	AA	AA	BB	AA	AA	BB	BB	AA	BB	AA	AA	AA	BB	BB	-
chr1H:18871895	1	33.8914	AA	BB	AA	AA	BB	BB	BB	BB	AA	AA	AA	BB	BB	BB	AA	BB	AA	AA	AA	BB	AA	AA	AA	AA	AA	BB	BB	BB	BB	BB	BB	AA	AA	AA	BB	AA	AA	-	BB	AA	BB	AA	AA	AA	BB	BB	BB
chr1H:18924176	1	34.8497	AA	BB	AA	BB	BB	BB	BB	BB	AA	AA	AA	BB	BB	BB	AA	BB	AA	AA	AA	BB	-	AA	AA	-	AA	BB	-	BB	BB	BB	BB	AA	AA	AA	BB	AA	-	BB	BB	AA	BB	-	AA	AA	-	BB	BB
chr1H:19349279	1	36.4579	AA	BB	AA	BB	BB	BB	BB	BB	AA	AA	AA	BB	BB	BB	AA	BB	AA	AA	AA	BB	AA	AA	AA	AA	BB	BB	BB	BB	BB	BB	BB	AA	AA	AA	BB	AA	AA	BB	BB	AA	BB	AA	AA	AA	BB	BB	BB
chr1H:20183578	1	36.4579	AA	BB	AA	BB	BB	BB	BB	BB	AA	AA	AA	BB	BB	BB	AA	BB	AA	AA	AA	BB	AA	AA	AA	AA	BB	BB	BB	BB	BB	BB	BB	AA	AA	AA	BB	AA	AA	BB	BB	AA	BB	AA	AA	AA	-	BB	BB
chr1H:20336919	1	36.4579	AA	BB	AA	BB	BB	BB	BB	BB	AA	AA	AA	BB	BB	BB	AA	BB	AA	AA	AA	BB	AA	AA	AA	AA	BB	BB	BB	BB	BB	BB	BB	AA	AA	AA	BB	AA	AA	BB	BB	AA	BB	AA	AA	AA	BB	BB	BB
chr1H:20434727	1	36.4579	AA	BB	AA	BB	BB	BB	BB	BB	AA	AA	AA	BB	BB	BB	AA	BB	AA	AA	AA	BB	AA	AA	AA	AA	BB	BB	BB	BB	BB	BB	BB	AA	AA	AA	BB	AA	AA	BB	BB	AA	BB	AA	AA	AA	BB	BB	BB
chr1H:20684724	1	36.4579	AA	BB	AA	BB	BB	BB	BB	BB	AA	AA	AA	BB	BB	BB	AA	BB	AA	AA	AA	BB	AA	AA	AA	AA	BB	BB	BB	BB	BB	BB	BB	AA	AA	AA	BB	AA	AA	BB	BB	AA	BB	AA	AA	AA	BB	BB	BB
chr1H:21169399	1	36.4579	AA	BB	AA	BB	BB	BB	BB	BB	AA	AA	AA	BB	BB	BB	AA	BB	AA	-	AA	BB	AA	AA	AA	AA	BB	BB	BB	BB	BB	BB	BB	AA	AA	AA	BB	AA	AA	BB	BB	AA	BB	AA	AA	AA	BB	BB	BB
chr1H:22018710	1	36.4579	AA	BB	AA	BB	BB	BB	BB	BB	AA	AA	AA	BB	BB	BB	AA	BB	AA	AA	AA	BB	AA	AA	AA	AA	BB	BB	BB	BB	BB	BB	BB	AA	AA	AA	BB	AA	AA	BB	BB	AA	BB	AA	AA	AA	-	BB	BB
chr1H:23049914	1	37.2156	AA	BB	AA	BB	BB	BB	BB	BB	AA	AA	AA	BB	BB	BB	AA	BB	AA	AA	AA	BB	AA	AA	AA	AA	BB	BB	BB	BB	BB	BB	BB	AA	AA	AA	BB	AA	AA	BB	BB	AA	BB	AA	AA	AA	BB	BB	BB
chr1H:23224486	1	37.2156	AA	BB	AA	BB	BB	BB	BB	BB	AA	AA	AA	BB	BB	BB	AA	BB	AA	AA	AA	-	AA	AA	AA	-	-	BB	BB	BB	BB	BB	BB	AA	AA	AA	BB	AA	AA	BB	BB	AA	BB	AA	AA	AA	BB	BB	BB
chr1H:23822953	1	37.9735	AA	BB	AA	BB	BB	BB	BB	BB	AA	AA	AA	BB	BB	BB	AA	BB	AA	AA	AA	BB	AA	AA	BB	AA	BB	BB	BB	BB	BB	BB	BB	AA	AA	AA	BB	AA	AA	BB	BB	AA	BB	AA	AA	AA	BB	BB	BB
chr1H:24026476	1	38.7315	AA	BB	AA	BB	BB	BB	BB	BB	AA	AA	AA	BB	BB	BB	AA	BB	AA	AA	AA	BB	AA	AA	BB	AA	BB	BB	BB	BB	BB	BB	BB	AA	AA	AA	BB	AA	AA	BB	BB	AA	BB	AA	AA	AA	BB	BB	BB
chr1H:24397568	1	40.2471	AA	BB	AA	BB	BB	BB	BB	BB	AA	AA	AA	BB	BB	BB	AA	BB	AA	AA	AA	BB	AA	AA	BB	AA	BB	BB	BB	BB	BB	BB	BB	AA	AA	AA	BB	AA	AA	-	BB	AA	BB	AA	AA	AA	BB	BB	BB
chr1H:24648874	1	40.2471	AA	BB	AA	BB	BB	BB	BB	BB	AA	AA	AA	BB	BB	BB	AA	BB	AA	AA	AA	BB	AA	AA	BB	AA	BB	BB	BB	BB	-	-	BB	AA	AA	AA	BB	AA	AA	BB	BB	AA	BB	AA	AA	AA	BB	BB	BB
chr1H:25049287	1	40.2471	AA	BB	AA	BB	BB	BB	BB	BB	AA	AA	AA	BB	BB	BB	AA	BB	AA	AA	AA	BB	AA	AA	BB	AA	BB	BB	BB	BB	BB	BB	BB	AA	AA	AA	BB	AA	AA	BB	BB	AA	BB	-	AA	AA	BB	BB	BB
chr1H:25339131	1	40.2471	AA	BB	AA	BB	BB	BB	BB	BB	AA	AA	AA	BB	BB	BB	AA	BB	AA	AA	AA	BB	AA	AA	BB	AA	BB	BB	BB	BB	BB	BB	BB	AA	AA	AA	BB	AA	AA	BB	BB	AA	BB	AA	AA	AA	BB	BB	BB
chr1H:27356209	1	40.2471	AA	BB	AA	BB	BB	BB	BB	BB	-	AA	AA	BB	BB	-	AA	BB	AA	AA	AA	BB	AA	AA	BB	AA	BB	BB	BB	BB	BB	BB	BB	AA	AA	-	BB	AA	AA	BB	BB	AA	BB	AA	AA	AA	BB	BB	BB
chr1H:27864413	1	40.2471	AA	BB	AA	BB	BB	BB	BB	BB	AA	AA	AA	BB	BB	BB	AA	BB	AA	AA	AA	BB	AA	AA	BB	AA	BB	BB	BB	BB	BB	BB	BB	AA	AA	AA	BB	AA	AA	BB	BB	AA	BB	AA	AA	AA	BB	BB	BB
chr1H:28647176	1	40.2471	AA	BB	AA	BB	BB	BB	BB	BB	AA	AA	AA	BB	BB	BB	AA	BB	AA	AA	AA	BB	AA	AA	BB	AA	BB	-	BB	BB	BB	BB	BB	AA	AA	AA	BB	AA	AA	BB	BB	AA	BB	AA	AA	AA	BB	BB	BB
chr1H:28724389	1	40.2471	AA	BB	AA	BB	BB	BB	BB	BB	AA	AA	AA	AA	BB	BB	AA	BB	AA	AA	AA	BB	AA	AA	BB	AA	BB	BB	BB	BB	BB	BB	BB	AA	AA	AA	BB	AA	AA	BB	BB	AA	BB	AA	AA	AA	BB	BB	BB
chr1H:29081261	1	41.0368	AA	BB	AA	BB	BB	BB	BB	BB	AA	AA	AA	AA	BB	BB	AA	BB	AA	AA	AA	BB	AA	AA	BB	AA	BB	BB	BB	BB	BB	BB	BB	AA	AA	AA	BB	AA	AA	BB	BB	AA	BB	AA	AA	AA	BB	BB	BB
chr1H:30600488	1	44.0338	AA	BB	AA	BB	BB	BB	BB	BB	AA	AA	AA	AA	BB	BB	AA	BB	AA	AA	AA	BB	BB	AA	BB	BB	BB	BB	BB	BB	BB	BB	BB	AA	AA	AA	BB	AA	AA	BB	BB	AA	BB	BB	AA	AA	BB	BB	BB
chr1H:30792628	1	44.0338	AA	BB	AA	BB	BB	BB	BB	BB	AA	AA	AA	-	BB	BB	AA	BB	AA	AA	AA	BB	BB	AA	BB	BB	BB	BB	BB	BB	BB	BB	BB	AA	AA	AA	BB	AA	AA	BB	BB	AA	BB	BB	AA	AA	-	BB	BB
chr1H:30868097	1	44.0338	AA	BB	AA	BB	BB	BB	BB	BB	AA	AA	AA	AA	BB	BB	AA	BB	AA	AA	AA	BB	BB	AA	BB	BB	BB	BB	BB	BB	BB	BB	BB	AA	AA	AA	BB	AA	AA	BB	BB	AA	BB	BB	AA	AA	BB	BB	BB
chr1H:31348140	1	44.0338	AA	BB	AA	BB	BB	BB	BB	BB	AA	AA	AA	AA	-	BB	AA	BB	AA	AA	AA	BB	BB	AA	BB	BB	BB	BB	BB	BB	BB	BB	BB	AA	AA	AA	BB	-	AA	BB	BB	AA	BB	BB	AA	AA	BB	BB	BB
chr1H:33854728	1	46.0641	AA	BB	AA	BB	BB	BB	BB	BB	AA	AA	AA	AA	BB	BB	AA	BB	AA	AA	AA	BB	BB	AA	BB	BB	BB	BB	BB	BB	BB	BB	BB	AA	AA	AA	BB	AA	BB	BB	BB	AA	BB	BB	AA	AA	BB	BB	BB
chr1H:33959044	1	46.0641	AA	BB	AA	BB	BB	BB	-	BB	AA	AA	AA	AA	BB	BB	AA	BB	AA	AA	AA	BB	BB	AA	BB	BB	BB	BB	BB	BB	BB	BB	BB	AA	AA	AA	BB	AA	BB	BB	BB	AA	BB	-	-	AA	-	BB	BB
chr1H:35608096	1	47.3364	AA	BB	AA	BB	BB	BB	BB	BB	AA	AA	AA	AA	BB	BB	AA	BB	AA	AA	AA	BB	BB	AA	BB	BB	BB	BB	BB	BB	BB	BB	BB	AA	AA	-	BB	AA	BB	BB	BB	AA	BB	BB	AA	AA	-	BB	BB
chr1H:37114963	1	48.8525	AA	BB	AA	BB	BB	BB	BB	BB	AA	AA	AA	AA	BB	BB	AA	BB	AA	AA	-	BB	BB	AA	BB	BB	BB	BB	BB	BB	BB	BB	BB	AA	AA	AA	BB	AA	BB	BB	BB	AA	BB	BB	AA	AA	BB	BB	BB
chr1H:37320867	1	48.8525	AA	BB	AA	-	BB	BB	BB	BB	AA	AA	AA	AA	BB	BB	AA	BB	AA	AA	AA	BB	BB	AA	BB	BB	BB	BB	BB	BB	BB	BB	BB	AA	AA	AA	BB	AA	BB	BB	BB	AA	BB	BB	AA	AA	BB	BB	BB
chr1H:38533559	1	48.8525	AA	BB	AA	BB	BB	BB	BB	BB	AA	AA	AA	AA	-	BB	AA	BB	AA	AA	AA	BB	BB	AA	BB	BB	BB	BB	BB	BB	BB	BB	BB	AA	AA	AA	BB	AA	BB	BB	BB	AA	BB	BB	AA	AA	BB	BB	BB
chr1H:39015828	1	49.619	AA	BB	AA	BB	AA	BB	BB	BB	AA	AA	AA	AA	BB	BB	AA	BB	AA	AA	AA	BB	BB	AA	-	BB	BB	BB	BB	BB	BB	BB	BB	AA	AA	AA	BB	AA	BB	BB	BB	AA	BB	BB	AA	AA	BB	BB	BB
chr1H:39131493	1	49.619	AA	BB	AA	BB	AA	BB	BB	BB	AA	AA	AA	AA	BB	BB	AA	BB	AA	AA	AA	BB	BB	AA	BB	BB	BB	BB	BB	BB	BB	BB	BB	AA	AA	AA	BB	AA	BB	BB	BB	AA	BB	BB	AA	AA	BB	BB	BB
chr1H:39313192	1	49.619	AA	BB	AA	BB	AA	BB	BB	BB	AA	AA	AA	AA	BB	BB	AA	BB	AA	AA	AA	BB	BB	AA	BB	BB	BB	BB	BB	BB	BB	BB	BB	AA	AA	AA	BB	AA	BB	BB	BB	AA	BB	BB	AA	AA	-	BB	BB
chr1H:40476200	1	50.3855	AA	BB	AA	BB	AA	BB	BB	BB	AA	AA	AA	AA	BB	BB	AA	BB	AA	AA	AA	BB	BB	AA	BB	BB	BB	BB	BB	BB	BB	BB	BB	AA	AA	AA	BB	AA	BB	BB	BB	AA	BB	BB	AA	AA	BB	BB	BB
chr1H:41012141	1	50.3855	AA	BB	AA	BB	AA	BB	BB	BB	AA	AA	AA	AA	BB	BB	AA	BB	AA	AA	AA	BB	BB	AA	BB	BB	BB	BB	BB	BB	BB	BB	BB	AA	AA	AA	BB	AA	BB	BB	BB	AA	BB	BB	AA	AA	-	BB	BB
chr1H:41639743	1	50.3855	AA	BB	-	BB	AA	BB	BB	BB	AA	AA	AA	AA	BB	BB	AA	BB	AA	AA	AA	BB	BB	AA	BB	BB	BB	-	-	BB	BB	BB	BB	AA	-	AA	BB	AA	BB	BB	BB	AA	BB	-	-	AA	-	-	BB
chr1H:42193599	1	51.1431	AA	BB	AA	BB	AA	BB	BB	-	AA	AA	AA	AA	BB	BB	AA	BB	AA	AA	AA	BB	-	AA	-	BB	BB	BB	BB	BB	BB	BB	BB	AA	AA	AA	-	AA	BB	-	BB	AA	BB	BB	AA	AA	BB	BB	BB
chr1H:44241778	1	51.1431	AA	BB	AA	BB	AA	BB	BB	BB	AA	AA	AA	AA	BB	BB	AA	BB	AA	AA	AA	BB	BB	AA	BB	BB	BB	BB	BB	BB	BB	BB	BB	AA	AA	AA	BB	AA	BB	BB	BB	AA	BB	BB	AA	AA	BB	BB	BB
chr1H:44751540	1	51.1431	AA	BB	AA	BB	AA	BB	BB	BB	AA	AA	AA	AA	BB	BB	AA	BB	AA	AA	AA	BB	BB	AA	BB	BB	BB	BB	BB	BB	BB	BB	BB	AA	AA	AA	BB	AA	BB	BB	BB	AA	BB	BB	AA	AA	BB	BB	BB
chr1H:45373821	1	51.1431	AA	BB	AA	BB	AA	BB	BB	BB	AA	-	AA	AA	BB	BB	AA	BB	AA	AA	AA	BB	BB	AA	BB	BB	BB	BB	BB	BB	BB	BB	BB	AA	AA	AA	-	AA	BB	-	BB	AA	BB	-	AA	AA	BB	BB	BB
chr1H:45723525	1	51.1431	AA	BB	AA	BB	AA	BB	-	BB	AA	AA	AA	AA	BB	BB	AA	BB	AA	AA	AA	BB	BB	AA	BB	BB	BB	BB	BB	BB	BB	BB	BB	AA	AA	AA	BB	AA	BB	BB	BB	AA	BB	BB	AA	AA	BB	BB	BB
chr1H:48221971	1	51.1431	AA	BB	AA	BB	AA	BB	BB	BB	AA	AA	AA	AA	BB	BB	AA	BB	AA	AA	AA	BB	BB	AA	BB	BB	BB	BB	BB	BB	BB	BB	BB	AA	AA	AA	BB	AA	BB	BB	BB	AA	BB	BB	AA	AA	-	BB	BB
chr1H:48784617	1	51.1431	AA	BB	AA	BB	AA	BB	BB	BB	AA	AA	AA	AA	BB	BB	AA	BB	AA	AA	AA	BB	BB	AA	BB	BB	-	BB	BB	BB	BB	BB	BB	AA	AA	AA	BB	AA	BB	BB	BB	AA	BB	BB	AA	AA	BB	BB	BB
chr1H:49255196	1	51.1431	AA	BB	AA	BB	AA	BB	BB	BB	AA	AA	AA	-	BB	BB	AA	BB	AA	AA	AA	-	-	AA	BB	BB	BB	BB	BB	BB	BB	BB	BB	AA	AA	AA	BB	AA	BB	BB	BB	AA	BB	BB	AA	AA	-	BB	BB
chr1H:50765812	1	51.1431	AA	BB	AA	BB	AA	BB	BB	BB	AA	AA	AA	AA	BB	BB	AA	BB	AA	AA	AA	BB	BB	AA	BB	BB	BB	BB	BB	BB	BB	BB	BB	-	AA	AA	BB	AA	BB	BB	BB	AA	BB	BB	AA	AA	BB	BB	BB
chr1H:51600061	1	51.1431	AA	BB	AA	BB	AA	BB	BB	BB	AA	AA	AA	AA	BB	BB	AA	BB	AA	AA	AA	BB	BB	AA	BB	BB	BB	BB	BB	BB	BB	BB	BB	AA	AA	AA	BB	AA	BB	BB	BB	AA	BB	BB	AA	AA	BB	BB	BB
chr1H:51982794	1	51.1431	AA	BB	AA	BB	AA	BB	BB	BB	AA	AA	AA	AA	BB	BB	AA	BB	AA	AA	AA	BB	BB	AA	-	BB	BB	BB	BB	BB	BB	BB	BB	AA	AA	AA	BB	AA	BB	BB	BB	AA	BB	BB	AA	AA	BB	BB	BB
chr1H:52381176	1	51.1431	AA	BB	AA	BB	AA	BB	BB	BB	AA	AA	AA	AA	BB	BB	AA	BB	AA	AA	AA	BB	BB	AA	BB	BB	BB	BB	BB	BB	BB	BB	BB	AA	AA	AA	BB	AA	BB	BB	BB	AA	BB	BB	AA	AA	-	BB	BB
chr1H:53849291	1	51.1431	AA	BB	AA	BB	AA	BB	BB	BB	AA	AA	AA	AA	BB	BB	AA	BB	AA	AA	AA	BB	BB	AA	BB	BB	BB	BB	BB	BB	BB	BB	BB	AA	AA	AA	BB	AA	BB	BB	BB	AA	BB	BB	AA	AA	-	BB	BB
chr1H:54287391	1	51.1431	AA	BB	AA	BB	AA	BB	BB	BB	AA	AA	AA	AA	BB	BB	AA	BB	AA	AA	AA	BB	BB	AA	BB	BB	BB	BB	BB	BB	BB	BB	BB	AA	AA	AA	BB	AA	BB	BB	BB	AA	BB	BB	AA	AA	BB	BB	BB
chr1H:55487062	1	51.1431	AA	BB	AA	BB	AA	BB	BB	BB	AA	AA	AA	AA	BB	BB	AA	BB	AA	AA	AA	BB	BB	AA	BB	BB	BB	BB	BB	BB	BB	BB	BB	AA	AA	AA	BB	AA	BB	BB	BB	AA	BB	BB	AA	AA	BB	BB	BB
chr1H:55919804	1	51.1431	AA	BB	AA	BB	AA	BB	BB	BB	AA	AA	AA	AA	-	BB	AA	BB	AA	AA	AA	BB	BB	AA	BB	BB	BB	BB	BB	BB	BB	-	BB	AA	AA	AA	-	AA	BB	BB	BB	AA	BB	BB	AA	AA	BB	BB	BB
chr1H:56127307	1	51.1431	AA	BB	AA	BB	AA	BB	BB	BB	AA	AA	AA	AA	BB	BB	AA	BB	AA	AA	AA	BB	BB	AA	BB	BB	BB	BB	BB	BB	BB	BB	BB	AA	AA	AA	BB	AA	BB	BB	BB	AA	BB	BB	-	AA	-	BB	BB
chr1H:56482786	1	51.1431	AA	BB	AA	BB	AA	BB	-	BB	AA	AA	AA	AA	BB	BB	AA	BB	AA	AA	AA	BB	BB	AA	BB	BB	BB	BB	BB	BB	BB	BB	BB	AA	AA	AA	BB	AA	BB	BB	BB	AA	BB	BB	AA	AA	BB	BB	BB
chr1H:57892878	1	51.1431	AA	BB	AA	BB	AA	BB	BB	BB	AA	AA	AA	AA	BB	BB	AA	BB	AA	AA	AA	BB	BB	AA	BB	BB	BB	BB	BB	BB	BB	BB	BB	AA	AA	AA	BB	AA	BB	BB	BB	AA	BB	BB	AA	AA	BB	BB	BB
chr1H:58286855	1	51.1431	AA	BB	AA	BB	AA	BB	BB	BB	AA	AA	AA	AA	BB	BB	AA	BB	-	AA	AA	BB	BB	AA	BB	BB	BB	BB	BB	BB	BB	BB	BB	AA	AA	AA	BB	AA	BB	BB	BB	AA	BB	BB	AA	AA	BB	BB	BB
chr1H:58731990	1	51.1431	AA	BB	AA	BB	AA	BB	BB	BB	AA	AA	AA	AA	BB	BB	AA	BB	AA	AA	AA	BB	BB	AA	BB	BB	BB	BB	BB	BB	BB	BB	BB	AA	AA	AA	BB	AA	BB	BB	BB	AA	BB	BB	AA	AA	BB	BB	BB
chr1H:59271203	1	51.9026	AA	BB	AA	BB	AA	BB	BB	BB	AA	AA	AA	AA	BB	BB	AA	BB	AA	AA	AA	BB	BB	AA	BB	BB	BB	BB	BB	BB	BB	BB	BB	AA	AA	AA	BB	AA	BB	BB	BB	AA	BB	BB	AA	AA	BB	BB	BB
chr1H:61272961	1	51.9026	AA	BB	AA	BB	AA	BB	BB	BB	AA	AA	AA	AA	BB	BB	AA	BB	AA	AA	AA	BB	BB	AA	BB	BB	BB	BB	BB	BB	BB	BB	BB	AA	AA	AA	BB	AA	BB	BB	BB	AA	BB	BB	AA	AA	BB	BB	BB
chr1H:61356518	1	51.9026	AA	BB	AA	BB	AA	BB	BB	BB	AA	AA	AA	AA	BB	BB	AA	BB	AA	AA	AA	BB	BB	AA	BB	BB	BB	BB	BB	BB	BB	BB	BB	AA	AA	AA	BB	AA	BB	BB	BB	AA	BB	BB	AA	AA	BB	BB	BB
chr1H:61670273	1	51.9026	AA	BB	AA	BB	AA	BB	BB	-	AA	AA	AA	AA	BB	BB	AA	BB	AA	AA	AA	BB	BB	-	BB	BB	BB	BB	BB	BB	BB	BB	BB	AA	AA	AA	BB	AA	BB	BB	BB	AA	BB	BB	AA	AA	BB	BB	BB
chr1H:69749354	1	51.9026	AA	BB	AA	BB	AA	BB	BB	BB	AA	AA	AA	AA	BB	BB	AA	BB	AA	AA	AA	BB	BB	AA	BB	BB	-	BB	BB	BB	BB	BB	BB	AA	-	AA	BB	AA	BB	BB	BB	AA	BB	BB	AA	AA	-	BB	BB
chr1H:70032525	1	51.9026	AA	BB	AA	BB	-	BB	BB	BB	-	AA	AA	AA	BB	BB	AA	BB	AA	AA	-	BB	BB	-	BB	BB	BB	BB	BB	BB	-	BB	BB	AA	AA	AA	BB	AA	BB	BB	BB	AA	BB	BB	AA	AA	BB	BB	BB
chr1H:70419332	1	51.9026	AA	BB	AA	BB	AA	BB	BB	BB	AA	AA	AA	AA	BB	BB	AA	BB	AA	AA	AA	BB	BB	AA	BB	BB	BB	BB	BB	BB	BB	BB	BB	AA	AA	AA	BB	AA	BB	BB	BB	AA	BB	BB	AA	AA	BB	BB	BB
chr1H:71205040	1	51.9026	AA	BB	AA	BB	AA	BB	BB	BB	AA	AA	AA	AA	BB	BB	AA	BB	AA	AA	AA	BB	BB	AA	BB	BB	BB	BB	BB	BB	BB	BB	BB	AA	AA	AA	BB	AA	BB	BB	BB	AA	BB	BB	AA	AA	BB	BB	BB
chr1H:72630463	1	51.9026	AA	BB	AA	BB	AA	BB	BB	BB	AA	AA	AA	AA	BB	BB	AA	BB	AA	AA	AA	BB	BB	AA	BB	BB	BB	-	BB	BB	BB	BB	BB	AA	AA	AA	BB	AA	BB	BB	BB	AA	BB	BB	AA	AA	BB	BB	BB
chr1H:73177556	1	51.9026	AA	BB	AA	BB	AA	BB	BB	BB	AA	AA	AA	AA	BB	BB	AA	BB	AA	AA	AA	BB	BB	AA	BB	BB	BB	BB	BB	BB	BB	BB	BB	AA	AA	AA	BB	AA	BB	BB	BB	AA	BB	BB	AA	AA	BB	-	BB
chr1H:73283427	1	51.9026	AA	BB	AA	BB	AA	BB	BB	BB	AA	AA	AA	AA	BB	BB	AA	BB	AA	AA	AA	BB	BB	AA	BB	BB	BB	BB	BB	BB	BB	BB	BB	AA	AA	AA	BB	AA	BB	BB	BB	AA	BB	BB	AA	AA	BB	BB	BB
chr1H:73808422	1	51.9026	AA	BB	AA	BB	AA	BB	BB	BB	AA	AA	AA	-	BB	BB	AA	BB	AA	AA	-	BB	BB	AA	BB	BB	BB	BB	BB	BB	BB	BB	BB	AA	AA	AA	BB	AA	BB	BB	BB	AA	BB	BB	AA	AA	BB	BB	BB
chr1H:74876220	1	51.9026	AA	BB	AA	BB	AA	BB	BB	BB	AA	AA	AA	AA	BB	BB	AA	BB	AA	AA	AA	BB	BB	AA	BB	BB	BB	BB	BB	BB	BB	BB	BB	AA	AA	AA	BB	AA	BB	BB	BB	AA	BB	BB	AA	AA	BB	BB	BB
chr1H:75386392	1	51.9026	AA	BB	AA	BB	AA	BB	BB	BB	AA	AA	AA	AA	BB	BB	AA	BB	AA	AA	AA	BB	BB	AA	BB	-	BB	BB	BB	BB	BB	BB	BB	AA	AA	AA	-	AA	BB	BB	BB	AA	BB	BB	AA	AA	BB	BB	BB
chr1H:79059540	1	51.9026	AA	BB	AA	BB	AA	BB	BB	-	AA	AA	AA	AA	BB	BB	AA	BB	AA	AA	AA	BB	BB	AA	BB	BB	BB	BB	BB	BB	BB	BB	BB	AA	AA	AA	BB	AA	BB	-	-	AA	BB	BB	AA	AA	BB	BB	BB
chr1H:79584673	1	51.9026	AA	BB	AA	BB	AA	BB	BB	BB	AA	AA	AA	AA	BB	BB	AA	BB	AA	AA	AA	BB	BB	-	BB	BB	BB	BB	BB	BB	BB	BB	BB	AA	AA	AA	BB	AA	BB	BB	BB	AA	BB	BB	AA	AA	BB	BB	BB
chr1H:80265040	1	51.9026	AA	BB	AA	BB	AA	BB	BB	BB	AA	AA	AA	AA	BB	BB	AA	BB	AA	AA	AA	BB	BB	AA	BB	BB	BB	BB	BB	BB	-	BB	BB	AA	AA	AA	BB	AA	BB	BB	BB	-	BB	BB	AA	AA	BB	BB	BB
chr1H:81518298	1	51.9026	AA	BB	AA	BB	AA	BB	BB	BB	AA	AA	AA	AA	BB	BB	AA	BB	AA	AA	AA	BB	BB	AA	BB	BB	BB	BB	BB	BB	BB	BB	BB	AA	AA	AA	BB	AA	BB	BB	BB	AA	BB	BB	AA	AA	BB	BB	BB
chr1H:81831435	1	51.9026	AA	BB	AA	BB	AA	BB	BB	BB	AA	AA	AA	AA	BB	BB	AA	BB	AA	AA	AA	BB	BB	AA	BB	BB	BB	BB	BB	BB	BB	BB	BB	AA	AA	AA	BB	AA	BB	BB	BB	AA	BB	BB	AA	AA	BB	BB	BB
chr1H:82336734	1	51.9026	AA	BB	AA	BB	AA	BB	BB	BB	AA	AA	AA	AA	BB	BB	AA	BB	AA	AA	AA	BB	BB	AA	BB	BB	BB	BB	BB	BB	BB	BB	BB	AA	AA	AA	BB	AA	BB	BB	BB	AA	BB	BB	AA	AA	BB	BB	BB
chr1H:84465969	1	51.9026	AA	BB	AA	-	-	BB	BB	BB	AA	AA	AA	AA	BB	BB	AA	BB	AA	AA	AA	BB	BB	-	BB	BB	BB	BB	BB	BB	BB	BB	BB	AA	AA	AA	BB	AA	BB	BB	BB	AA	BB	BB	AA	AA	BB	BB	BB
chr1H:87353542	1	51.9026	AA	BB	AA	BB	AA	BB	BB	BB	AA	AA	AA	AA	BB	BB	AA	BB	AA	AA	AA	BB	BB	AA	BB	BB	BB	BB	BB	BB	BB	BB	BB	AA	AA	AA	BB	AA	BB	BB	BB	AA	BB	BB	AA	AA	BB	BB	BB
chr1H:90025640	1	51.9026	AA	BB	AA	BB	AA	BB	BB	BB	AA	AA	AA	AA	BB	BB	AA	BB	AA	AA	AA	BB	BB	AA	BB	BB	BB	BB	BB	BB	BB	BB	BB	AA	AA	AA	BB	AA	BB	BB	BB	AA	BB	BB	AA	AA	BB	BB	-
chr1H:92418711	1	51.9026	AA	BB	AA	-	AA	-	BB	BB	AA	AA	AA	AA	BB	BB	AA	-	-	AA	AA	BB	-	AA	BB	BB	BB	BB	BB	BB	BB	BB	BB	AA	AA	AA	BB	AA	BB	BB	BB	-	BB	BB	AA	AA	BB	BB	BB
chr1H:93756552	1	51.9026	AA	BB	AA	BB	-	BB	BB	BB	AA	AA	AA	AA	BB	BB	AA	BB	AA	AA	AA	BB	BB	AA	BB	BB	BB	BB	BB	BB	BB	BB	BB	AA	AA	AA	BB	AA	BB	BB	BB	-	BB	BB	AA	AA	BB	BB	BB
chr1H:95028802	1	51.9026	AA	BB	AA	BB	-	BB	BB	-	AA	AA	AA	AA	BB	BB	AA	BB	AA	-	AA	BB	BB	-	BB	BB	BB	BB	BB	BB	BB	BB	BB	AA	AA	AA	BB	AA	BB	BB	BB	AA	BB	BB	AA	AA	-	BB	BB
chr1H:100800473	1	51.9026	AA	BB	AA	BB	AA	BB	BB	BB	AA	AA	AA	AA	BB	BB	AA	BB	AA	AA	AA	BB	BB	AA	BB	BB	BB	BB	BB	BB	BB	BB	BB	AA	AA	AA	BB	AA	BB	BB	BB	AA	BB	BB	AA	AA	-	BB	-
chr1H:108064338	1	51.9026	AA	BB	AA	BB	AA	BB	BB	BB	AA	AA	AA	AA	BB	BB	AA	BB	AA	AA	AA	BB	BB	AA	BB	BB	BB	BB	BB	BB	BB	BB	BB	AA	AA	AA	BB	AA	BB	BB	BB	AA	BB	BB	AA	AA	BB	BB	BB
chr1H:153535333	1	51.9026	AA	BB	AA	BB	AA	BB	BB	BB	AA	AA	AA	AA	BB	BB	AA	BB	AA	AA	AA	BB	BB	AA	BB	BB	BB	BB	BB	BB	BB	BB	BB	AA	AA	AA	BB	AA	BB	BB	BB	AA	BB	BB	AA	AA	BB	BB	BB
chr1H:171236670	1	51.9026	AA	BB	AA	BB	AA	BB	BB	BB	AA	AA	AA	AA	BB	BB	AA	BB	AA	AA	AA	BB	BB	AA	BB	BB	BB	BB	BB	BB	BB	BB	BB	AA	AA	AA	BB	AA	BB	BB	BB	AA	BB	BB	AA	AA	BB	BB	BB
chr1H:220579000	1	51.9026	AA	BB	AA	BB	AA	BB	BB	BB	AA	AA	AA	AA	BB	BB	AA	BB	AA	AA	AA	BB	BB	AA	BB	BB	BB	BB	BB	BB	BB	BB	BB	AA	AA	AA	BB	AA	BB	BB	BB	AA	BB	BB	AA	AA	-	BB	BB
chr1H:277707365	1	51.9026	AA	BB	AA	BB	AA	BB	BB	BB	AA	AA	AA	AA	BB	BB	AA	BB	AA	AA	AA	BB	BB	AA	BB	BB	BB	BB	BB	BB	BB	BB	BB	AA	AA	AA	BB	AA	BB	BB	BB	AA	BB	BB	AA	AA	-	BB	BB
chr1H:281039274	1	51.9026	AA	BB	AA	BB	AA	BB	BB	BB	AA	AA	AA	AA	BB	BB	AA	BB	AA	AA	AA	BB	BB	AA	BB	BB	BB	BB	BB	BB	BB	BB	BB	AA	AA	AA	BB	AA	BB	BB	BB	AA	BB	-	AA	AA	BB	BB	BB
chr1H:282834929	1	51.9026	AA	BB	AA	BB	AA	BB	BB	BB	AA	AA	AA	-	BB	BB	AA	BB	AA	AA	AA	BB	BB	AA	BB	BB	BB	BB	BB	BB	BB	BB	BB	AA	AA	AA	BB	AA	-	BB	BB	AA	BB	BB	AA	AA	BB	BB	BB
chr1H:283671699	1	51.9026	AA	BB	AA	BB	AA	BB	BB	BB	AA	AA	AA	AA	BB	BB	AA	BB	AA	AA	AA	BB	BB	AA	BB	BB	BB	BB	BB	BB	BB	BB	BB	AA	AA	AA	BB	AA	BB	BB	BB	AA	BB	BB	AA	AA	BB	BB	BB
chr1H:289434116	1	51.9026	AA	BB	-	BB	AA	BB	BB	BB	AA	AA	AA	AA	BB	BB	AA	BB	AA	AA	AA	BB	BB	AA	BB	BB	BB	BB	BB	BB	BB	BB	BB	AA	AA	AA	BB	AA	BB	BB	BB	AA	BB	BB	AA	AA	BB	BB	BB
chr1H:295382915	1	51.9026	AA	BB	AA	BB	AA	BB	BB	BB	AA	AA	AA	AA	BB	BB	AA	BB	AA	AA	AA	BB	BB	AA	BB	BB	BB	BB	BB	BB	BB	BB	BB	AA	AA	AA	BB	AA	BB	BB	BB	AA	BB	BB	AA	AA	BB	BB	BB
chr1H:300366939	1	51.9026	AA	BB	AA	BB	AA	BB	BB	BB	AA	AA	AA	AA	BB	BB	AA	BB	AA	AA	AA	BB	BB	AA	BB	BB	-	BB	BB	BB	BB	BB	BB	AA	AA	AA	BB	AA	BB	-	BB	AA	BB	BB	AA	AA	-	-	-
chr1H:302629401	1	51.9026	AA	BB	-	BB	AA	-	BB	BB	AA	AA	AA	AA	BB	BB	AA	BB	AA	AA	-	BB	BB	AA	BB	BB	BB	BB	BB	BB	BB	BB	BB	AA	AA	AA	BB	-	-	BB	BB	AA	BB	BB	-	AA	BB	BB	BB
chr1H:306119960	1	52.7936	AA	BB	AA	BB	AA	BB	BB	BB	AA	AA	AA	AA	BB	BB	AA	BB	AA	AA	AA	BB	BB	AA	BB	BB	BB	BB	BB	BB	BB	BB	BB	AA	AA	AA	BB	AA	BB	BB	BB	AA	BB	BB	AA	AA	-	BB	BB
chr1H:316711781	1	52.7936	AA	BB	AA	BB	AA	BB	BB	BB	AA	AA	AA	AA	BB	BB	AA	BB	AA	AA	AA	BB	BB	AA	BB	BB	BB	BB	BB	BB	BB	BB	BB	AA	AA	AA	BB	AA	BB	BB	BB	AA	BB	BB	AA	AA	-	BB	BB
chr1H:319460635	1	52.7936	AA	BB	AA	BB	AA	BB	BB	BB	AA	-	AA	AA	BB	BB	AA	BB	AA	AA	AA	BB	BB	AA	BB	BB	BB	BB	BB	BB	BB	BB	BB	AA	AA	AA	BB	AA	BB	BB	BB	AA	BB	BB	AA	-	-	BB	BB
chr1H:319959086	1	52.7936	AA	BB	-	BB	AA	BB	BB	BB	AA	AA	AA	AA	BB	BB	AA	BB	AA	AA	AA	BB	BB	AA	BB	BB	BB	BB	BB	BB	BB	BB	BB	AA	AA	AA	BB	AA	BB	BB	BB	AA	BB	BB	AA	AA	BB	BB	BB
chr1H:322266073	1	53.6828	AA	BB	AA	BB	AA	BB	BB	BB	-	AA	AA	AA	BB	BB	BB	BB	AA	AA	AA	BB	BB	AA	BB	BB	BB	BB	BB	BB	BB	BB	BB	AA	AA	AA	BB	AA	BB	BB	BB	AA	BB	BB	AA	AA	BB	-	BB
chr1H:322942233	1	53.6828	AA	BB	AA	BB	AA	BB	BB	BB	AA	AA	AA	AA	BB	BB	BB	BB	AA	AA	AA	BB	BB	AA	BB	BB	BB	BB	BB	BB	BB	BB	BB	AA	AA	AA	BB	AA	BB	BB	BB	AA	BB	BB	AA	AA	BB	-	BB
chr1H:324024931	1	53.6828	AA	BB	AA	BB	AA	BB	BB	BB	AA	AA	AA	AA	BB	BB	BB	BB	AA	AA	AA	BB	BB	AA	-	BB	BB	BB	BB	BB	BB	BB	BB	AA	AA	AA	BB	AA	BB	BB	BB	AA	BB	BB	AA	AA	BB	BB	BB
chr1H:327498216	1	53.6828	AA	BB	AA	BB	AA	BB	BB	BB	AA	AA	AA	AA	BB	BB	BB	BB	AA	AA	AA	BB	BB	AA	BB	BB	BB	BB	BB	BB	-	-	BB	AA	AA	AA	BB	AA	BB	BB	BB	AA	BB	BB	AA	AA	BB	BB	BB
chr1H:332113525	1	53.6828	AA	BB	AA	-	AA	BB	BB	BB	AA	AA	AA	AA	BB	BB	BB	BB	AA	AA	AA	BB	BB	AA	BB	BB	BB	BB	BB	BB	BB	BB	BB	AA	AA	AA	BB	AA	BB	BB	BB	AA	BB	BB	AA	AA	BB	BB	BB
chr1H:340018362	1	53.6828	AA	BB	AA	BB	AA	BB	BB	BB	AA	AA	AA	AA	BB	BB	BB	BB	AA	AA	AA	BB	BB	AA	BB	BB	BB	BB	BB	BB	BB	BB	BB	AA	AA	AA	BB	AA	BB	BB	BB	AA	BB	BB	AA	AA	-	BB	BB
chr1H:343036806	1	53.6828	AA	BB	AA	BB	AA	BB	BB	BB	AA	AA	AA	AA	BB	BB	BB	BB	AA	AA	AA	BB	BB	AA	BB	BB	BB	BB	BB	BB	BB	BB	BB	AA	AA	AA	BB	AA	BB	BB	BB	AA	BB	BB	AA	AA	BB	BB	BB
chr1H:343270298	1	53.6828	AA	BB	AA	BB	AA	BB	BB	BB	AA	AA	AA	AA	BB	BB	BB	BB	AA	AA	AA	BB	BB	AA	BB	BB	BB	BB	BB	BB	BB	BB	BB	AA	AA	AA	BB	AA	BB	BB	BB	AA	BB	BB	AA	AA	BB	BB	BB
chr1H:344975607	1	53.6828	AA	BB	AA	BB	AA	BB	BB	BB	AA	AA	AA	AA	BB	BB	BB	BB	AA	AA	AA	BB	BB	AA	BB	BB	BB	BB	BB	BB	BB	BB	BB	AA	AA	AA	BB	AA	BB	BB	BB	AA	BB	BB	AA	AA	BB	BB	BB
chr1H:345121287	1	53.6828	AA	BB	AA	BB	AA	BB	BB	BB	AA	AA	AA	AA	BB	BB	BB	BB	AA	AA	AA	BB	BB	AA	BB	BB	BB	BB	BB	BB	BB	BB	BB	AA	AA	AA	BB	AA	BB	BB	BB	AA	BB	BB	AA	AA	BB	BB	BB
chr1H:346195874	1	53.6828	AA	BB	AA	BB	AA	BB	BB	BB	AA	AA	AA	AA	BB	BB	BB	BB	AA	AA	AA	BB	BB	AA	BB	BB	BB	BB	BB	BB	BB	BB	BB	AA	AA	AA	BB	AA	BB	BB	BB	AA	BB	BB	AA	AA	-	BB	BB
chr1H:346518490	1	54.4405	AA	BB	AA	BB	AA	BB	BB	BB	AA	AA	AA	AA	BB	BB	BB	BB	AA	AA	AA	BB	BB	AA	BB	BB	BB	BB	BB	BB	BB	BB	BB	AA	AA	AA	BB	AA	BB	BB	BB	AA	BB	BB	AA	AA	BB	BB	BB
chr1H:346846301	1	54.4405	AA	BB	AA	BB	AA	BB	BB	BB	AA	AA	AA	AA	BB	BB	BB	BB	AA	AA	AA	BB	BB	AA	BB	BB	BB	BB	BB	BB	BB	BB	BB	AA	AA	AA	BB	AA	BB	BB	BB	AA	BB	BB	AA	AA	BB	-	BB
chr1H:347389865	1	54.4405	AA	BB	AA	BB	AA	BB	BB	BB	AA	AA	AA	AA	BB	BB	BB	BB	AA	AA	AA	BB	BB	AA	BB	BB	BB	BB	BB	BB	BB	BB	BB	AA	AA	AA	BB	AA	BB	BB	BB	AA	BB	BB	AA	AA	BB	BB	BB
chr1H:347548683	1	54.4405	AA	BB	AA	BB	AA	BB	BB	BB	AA	AA	AA	AA	BB	BB	BB	BB	AA	AA	AA	BB	BB	AA	BB	BB	BB	BB	BB	BB	BB	BB	BB	AA	AA	AA	BB	AA	-	BB	BB	AA	-	BB	AA	AA	BB	BB	BB
chr1H:347700218	1	54.4405	AA	BB	AA	BB	AA	BB	BB	BB	AA	AA	AA	AA	BB	BB	BB	BB	AA	AA	AA	BB	BB	AA	BB	BB	BB	BB	BB	BB	BB	BB	BB	AA	AA	AA	BB	AA	BB	BB	BB	AA	BB	BB	AA	AA	BB	BB	BB
chr1H:348209741	1	54.4405	AA	BB	AA	BB	AA	BB	BB	BB	AA	AA	AA	AA	BB	BB	BB	BB	AA	AA	AA	BB	BB	AA	BB	BB	BB	BB	BB	BB	BB	BB	BB	AA	AA	AA	BB	AA	BB	BB	BB	AA	BB	BB	AA	AA	BB	BB	BB
chr1H:349094281	1	54.4405	AA	BB	AA	BB	AA	BB	BB	BB	AA	AA	AA	AA	BB	BB	BB	BB	AA	AA	AA	BB	BB	AA	BB	BB	BB	BB	BB	BB	BB	BB	BB	AA	AA	AA	BB	AA	BB	BB	BB	AA	BB	BB	AA	AA	BB	BB	BB
chr1H:349488767	1	54.4405	AA	BB	AA	BB	AA	BB	BB	BB	AA	AA	AA	AA	BB	BB	BB	BB	AA	AA	AA	BB	BB	AA	BB	BB	BB	BB	BB	BB	BB	BB	BB	AA	AA	AA	BB	AA	BB	BB	BB	AA	BB	BB	AA	AA	BB	BB	BB
chr1H:351781706	1	54.4405	AA	BB	-	BB	AA	BB	BB	BB	AA	AA	AA	AA	BB	BB	BB	BB	AA	AA	AA	BB	BB	AA	BB	BB	BB	BB	BB	BB	BB	BB	BB	AA	AA	AA	BB	AA	BB	BB	BB	AA	BB	BB	AA	AA	BB	BB	BB
chr1H:352865132	1	54.4405	AA	BB	AA	BB	AA	BB	BB	BB	AA	AA	AA	AA	BB	-	BB	BB	AA	AA	AA	BB	BB	AA	BB	BB	BB	BB	BB	BB	BB	BB	BB	AA	AA	AA	BB	AA	BB	BB	BB	AA	BB	BB	AA	AA	BB	BB	BB
chr1H:355346432	1	54.4405	AA	BB	AA	BB	AA	BB	BB	BB	AA	AA	AA	AA	BB	BB	BB	BB	AA	AA	AA	BB	BB	AA	BB	BB	BB	BB	BB	BB	BB	BB	BB	AA	AA	AA	BB	AA	BB	BB	BB	AA	BB	BB	AA	AA	BB	BB	BB
chr1H:356658436	1	54.4405	AA	BB	AA	BB	-	BB	BB	-	AA	-	AA	AA	BB	BB	BB	BB	AA	AA	AA	BB	BB	AA	BB	BB	BB	-	BB	BB	BB	BB	BB	AA	AA	AA	BB	AA	BB	BB	-	AA	BB	BB	AA	AA	BB	BB	BB
chr1H:357000466	1	54.4405	AA	BB	AA	BB	AA	BB	BB	BB	AA	AA	AA	AA	-	BB	BB	BB	AA	AA	-	BB	BB	AA	BB	BB	BB	BB	BB	BB	BB	BB	BB	AA	AA	-	BB	AA	BB	BB	BB	AA	BB	BB	AA	AA	BB	BB	BB
chr1H:357685810	1	54.4405	AA	BB	AA	BB	AA	BB	BB	BB	AA	AA	AA	AA	BB	BB	BB	BB	AA	AA	AA	BB	BB	AA	BB	BB	BB	BB	BB	BB	BB	BB	BB	AA	AA	AA	BB	AA	BB	BB	BB	AA	BB	BB	AA	AA	BB	BB	BB
chr1H:358152793	1	54.4405	AA	BB	AA	BB	AA	BB	-	BB	AA	AA	AA	AA	BB	BB	BB	BB	AA	AA	AA	BB	BB	AA	BB	BB	-	BB	-	BB	BB	BB	BB	AA	AA	AA	BB	AA	BB	BB	BB	-	-	BB	AA	AA	-	BB	BB
chr1H:361513760	1	54.4405	AA	BB	AA	BB	AA	BB	BB	BB	AA	AA	AA	AA	BB	BB	BB	BB	AA	AA	AA	BB	BB	AA	BB	BB	BB	BB	BB	BB	BB	BB	BB	AA	AA	AA	BB	AA	BB	BB	BB	AA	BB	BB	AA	AA	BB	BB	BB
chr1H:361650207	1	54.4405	AA	BB	AA	BB	AA	BB	BB	BB	AA	AA	AA	AA	BB	BB	BB	BB	AA	AA	AA	BB	BB	AA	BB	BB	BB	BB	BB	BB	BB	BB	BB	AA	AA	AA	BB	AA	BB	BB	BB	AA	BB	BB	AA	AA	BB	BB	BB
chr1H:361780331	1	54.4405	AA	BB	AA	BB	AA	BB	BB	BB	AA	AA	AA	AA	BB	BB	BB	BB	AA	AA	AA	BB	BB	-	BB	BB	BB	BB	BB	-	-	-	-	AA	AA	AA	-	AA	BB	BB	BB	AA	BB	BB	AA	AA	-	BB	BB
chr1H:362986947	1	54.4405	AA	BB	AA	BB	AA	BB	BB	BB	-	AA	AA	AA	BB	BB	BB	BB	AA	AA	AA	BB	BB	AA	BB	BB	BB	BB	BB	BB	BB	BB	BB	AA	AA	AA	BB	AA	BB	BB	BB	AA	BB	BB	AA	AA	BB	BB	BB
chr1H:363130137	1	54.4405	AA	BB	AA	BB	AA	BB	BB	BB	AA	AA	AA	AA	BB	BB	BB	BB	AA	AA	AA	BB	BB	AA	BB	BB	BB	BB	BB	BB	BB	BB	BB	AA	AA	AA	BB	AA	BB	BB	BB	AA	BB	BB	AA	AA	BB	BB	BB
chr1H:364657691	1	54.4405	AA	BB	AA	BB	AA	BB	BB	BB	AA	AA	AA	AA	BB	BB	BB	BB	AA	AA	AA	BB	BB	AA	BB	BB	BB	BB	BB	BB	BB	BB	BB	AA	AA	AA	BB	AA	BB	BB	BB	AA	BB	BB	AA	AA	BB	BB	BB
chr1H:365007611	1	54.4405	AA	BB	AA	BB	AA	BB	BB	BB	AA	AA	AA	AA	BB	BB	BB	BB	AA	AA	AA	BB	BB	AA	BB	BB	BB	BB	BB	BB	BB	BB	BB	AA	AA	AA	BB	AA	BB	BB	BB	AA	BB	BB	AA	AA	BB	BB	BB
chr1H:365274974	1	54.4405	AA	BB	AA	BB	AA	BB	BB	BB	AA	AA	AA	AA	BB	BB	BB	BB	AA	AA	AA	BB	BB	AA	BB	BB	BB	BB	BB	BB	BB	BB	BB	AA	AA	AA	BB	AA	BB	BB	-	AA	BB	BB	AA	AA	BB	BB	BB
chr1H:365555948	1	54.4405	AA	BB	AA	BB	AA	BB	BB	BB	AA	AA	AA	AA	BB	BB	BB	BB	AA	AA	AA	BB	BB	AA	-	BB	BB	BB	BB	BB	BB	BB	BB	AA	AA	AA	BB	AA	BB	BB	BB	AA	BB	BB	AA	AA	BB	BB	BB
chr1H:368413212	1	54.4405	AA	BB	AA	BB	AA	BB	BB	BB	AA	AA	AA	AA	BB	BB	BB	BB	AA	AA	AA	BB	BB	AA	BB	BB	BB	BB	BB	BB	BB	BB	BB	AA	AA	AA	BB	AA	BB	BB	BB	AA	BB	BB	AA	AA	BB	BB	BB
chr1H:368983912	1	54.4405	AA	BB	AA	BB	AA	BB	BB	BB	AA	AA	AA	AA	BB	BB	BB	BB	-	AA	AA	BB	BB	AA	BB	BB	BB	BB	BB	BB	BB	BB	BB	AA	AA	AA	BB	AA	BB	BB	BB	AA	BB	BB	AA	AA	-	BB	BB
chr1H:375286537	1	55.1981	AA	BB	AA	BB	AA	AA	BB	BB	AA	AA	AA	AA	BB	BB	BB	BB	AA	AA	AA	BB	BB	AA	BB	BB	BB	BB	BB	BB	BB	BB	-	AA	AA	AA	-	AA	BB	BB	BB	AA	BB	BB	AA	AA	BB	BB	BB
chr1H:376408841	1	55.1981	AA	BB	AA	BB	AA	AA	BB	BB	AA	AA	AA	AA	BB	BB	BB	BB	AA	AA	AA	BB	BB	AA	BB	BB	BB	BB	BB	BB	BB	BB	BB	-	AA	AA	BB	AA	BB	BB	BB	AA	BB	BB	AA	AA	BB	BB	BB
chr1H:379184919	1	55.1981	AA	BB	AA	BB	AA	AA	BB	BB	AA	AA	AA	AA	BB	BB	BB	BB	AA	AA	AA	BB	BB	AA	BB	BB	BB	BB	BB	BB	BB	BB	BB	AA	AA	AA	BB	AA	BB	BB	BB	AA	BB	BB	AA	AA	BB	BB	BB
chr1H:379467524	1	55.9558	AA	BB	AA	BB	AA	AA	BB	BB	AA	AA	AA	AA	BB	BB	BB	BB	AA	AA	AA	BB	BB	AA	BB	BB	BB	BB	AA	BB	BB	BB	BB	AA	AA	AA	BB	AA	BB	BB	BB	AA	BB	BB	AA	AA	BB	BB	BB
chr1H:384255643	1	56.6225	AA	BB	AA	BB	AA	AA	BB	BB	AA	AA	AA	AA	BB	BB	BB	BB	AA	AA	AA	BB	BB	AA	BB	BB	BB	BB	AA	BB	-	BB	BB	AA	AA	AA	BB	AA	BB	BB	BB	AA	BB	BB	AA	AA	BB	BB	BB
chr1H:385753475	1	56.6225	AA	BB	AA	BB	AA	AA	BB	BB	AA	AA	AA	AA	-	BB	BB	BB	AA	AA	AA	BB	BB	-	BB	BB	BB	BB	AA	BB	BB	-	BB	AA	AA	AA	BB	AA	BB	BB	BB	AA	BB	BB	AA	AA	BB	BB	BB
chr1H:385977707	1	56.6225	AA	BB	AA	BB	AA	AA	BB	BB	AA	AA	AA	AA	BB	BB	BB	BB	AA	AA	AA	BB	BB	AA	BB	BB	-	BB	AA	BB	BB	BB	BB	AA	AA	AA	BB	AA	BB	BB	BB	AA	BB	BB	AA	AA	BB	BB	BB
chr1H:387690997	1	56.6225	AA	BB	AA	BB	AA	AA	BB	BB	AA	AA	AA	AA	BB	BB	BB	BB	AA	AA	AA	BB	BB	AA	-	BB	BB	BB	AA	BB	BB	BB	BB	AA	AA	AA	BB	AA	BB	BB	BB	AA	BB	BB	AA	AA	BB	BB	BB
chr1H:387710268	1	56.6225	AA	BB	AA	BB	AA	AA	BB	BB	AA	AA	AA	AA	BB	BB	BB	BB	AA	AA	AA	BB	BB	AA	BB	BB	BB	BB	AA	BB	BB	BB	BB	AA	AA	AA	BB	AA	-	BB	BB	AA	BB	BB	AA	AA	BB	BB	BB
chr1H:390075180	1	56.6225	AA	BB	-	BB	AA	AA	BB	BB	AA	AA	AA	AA	BB	BB	BB	BB	AA	AA	AA	BB	BB	AA	BB	-	BB	BB	AA	BB	BB	-	BB	AA	AA	-	BB	AA	BB	BB	BB	AA	BB	BB	AA	AA	-	BB	BB
chr1H:390254745	1	56.6225	AA	BB	AA	BB	AA	AA	BB	BB	AA	AA	AA	AA	BB	BB	BB	BB	AA	AA	AA	BB	BB	AA	BB	BB	BB	BB	AA	BB	BB	BB	BB	AA	AA	AA	BB	AA	BB	BB	BB	AA	BB	BB	AA	AA	BB	BB	BB
chr1H:390795551	1	56.6225	AA	BB	AA	BB	AA	AA	BB	BB	AA	AA	AA	AA	BB	BB	BB	BB	AA	AA	AA	BB	BB	AA	BB	BB	BB	BB	AA	BB	BB	BB	BB	AA	AA	AA	BB	AA	BB	BB	BB	AA	BB	BB	AA	AA	BB	BB	BB
chr1H:391255958	1	56.6225	AA	BB	AA	BB	AA	AA	BB	BB	AA	AA	AA	AA	BB	BB	BB	BB	AA	AA	AA	BB	BB	AA	BB	BB	BB	BB	AA	BB	-	BB	BB	AA	AA	AA	BB	AA	BB	BB	BB	AA	BB	BB	AA	AA	BB	BB	BB
chr1H:391324644	1	56.6225	AA	BB	AA	BB	AA	AA	BB	BB	AA	AA	AA	AA	BB	-	BB	BB	AA	AA	AA	BB	BB	AA	BB	BB	BB	BB	-	-	BB	BB	BB	AA	AA	AA	BB	AA	BB	-	BB	AA	BB	BB	AA	AA	BB	-	BB
chr1H:392287915	1	56.6225	AA	BB	AA	BB	AA	AA	BB	BB	AA	AA	AA	AA	BB	BB	BB	BB	AA	AA	AA	BB	BB	AA	BB	BB	BB	BB	AA	BB	BB	BB	BB	AA	AA	AA	BB	AA	BB	BB	BB	AA	BB	BB	AA	AA	BB	BB	BB
chr1H:393448910	1	56.6225	AA	BB	AA	BB	AA	AA	BB	BB	AA	AA	AA	AA	BB	BB	BB	BB	AA	AA	AA	BB	BB	AA	BB	BB	BB	BB	AA	BB	BB	BB	BB	AA	AA	AA	BB	AA	BB	BB	BB	AA	BB	BB	AA	AA	BB	BB	BB
chr1H:394163740	1	56.6225	AA	BB	AA	BB	AA	AA	BB	BB	AA	AA	AA	AA	BB	BB	BB	BB	AA	AA	AA	BB	BB	AA	BB	BB	BB	-	AA	BB	-	BB	BB	AA	AA	AA	BB	AA	BB	BB	BB	AA	BB	BB	AA	AA	BB	-	BB
chr1H:400161130	1	56.6225	AA	BB	-	BB	AA	AA	BB	BB	AA	AA	AA	AA	BB	BB	BB	BB	AA	AA	AA	BB	BB	-	BB	BB	BB	BB	-	BB	BB	BB	BB	AA	AA	AA	BB	AA	BB	-	BB	AA	BB	BB	AA	AA	BB	BB	BB
chr1H:403311070	1	56.6225	AA	BB	AA	BB	AA	AA	BB	BB	AA	AA	AA	AA	BB	BB	BB	BB	AA	AA	AA	BB	BB	AA	BB	BB	BB	-	AA	BB	BB	BB	BB	AA	AA	AA	BB	AA	BB	BB	BB	AA	BB	BB	BB	-	BB	BB	BB
chr1H:405714573	1	62.6567	AA	BB	AA	BB	AA	AA	BB	BB	AA	AA	AA	AA	BB	BB	BB	BB	AA	AA	AA	BB	BB	AA	BB	-	BB	BB	AA	BB	BB	BB	BB	AA	AA	AA	BB	AA	BB	BB	BB	AA	BB	BB	BB	-	BB	-	BB
chr1H:406534235	1	63.501	AA	BB	-	BB	AA	AA	BB	BB	AA	AA	AA	AA	BB	BB	BB	BB	AA	AA	AA	BB	BB	AA	BB	BB	BB	BB	AA	BB	BB	BB	BB	AA	AA	AA	BB	AA	BB	BB	BB	AA	BB	BB	BB	AA	BB	BB	BB
chr1H:406999899	1	63.501	AA	BB	AA	BB	AA	AA	BB	BB	AA	AA	BB	AA	BB	BB	BB	BB	AA	AA	AA	BB	BB	AA	BB	BB	BB	BB	AA	BB	BB	BB	BB	AA	AA	AA	BB	AA	BB	BB	BB	AA	BB	BB	BB	AA	BB	BB	BB
chr1H:409177453	1	63.501	AA	BB	AA	BB	AA	AA	BB	BB	AA	AA	BB	AA	BB	BB	BB	BB	AA	AA	AA	BB	BB	AA	BB	BB	BB	BB	AA	BB	BB	BB	BB	AA	AA	AA	BB	AA	BB	BB	BB	AA	BB	BB	BB	AA	BB	BB	BB
chr1H:409346789	1	63.501	AA	BB	AA	BB	AA	AA	BB	BB	AA	AA	BB	AA	BB	BB	BB	BB	AA	AA	AA	BB	BB	AA	BB	BB	BB	BB	AA	BB	BB	BB	BB	AA	AA	AA	BB	AA	BB	BB	BB	AA	BB	BB	BB	AA	BB	BB	BB
chr1H:409505098	1	63.501	AA	BB	AA	BB	AA	AA	BB	BB	AA	AA	BB	AA	BB	BB	BB	BB	AA	AA	AA	BB	BB	AA	BB	BB	BB	BB	AA	BB	BB	BB	BB	AA	AA	AA	BB	AA	-	BB	BB	AA	BB	BB	BB	AA	BB	BB	BB
chr1H:409823726	1	63.501	AA	BB	AA	BB	AA	AA	BB	BB	AA	AA	BB	AA	BB	BB	BB	BB	AA	AA	AA	BB	BB	AA	BB	BB	BB	BB	AA	BB	BB	BB	BB	AA	AA	AA	BB	AA	BB	BB	BB	AA	BB	BB	BB	AA	BB	BB	BB
chr1H:411694518	1	65.7755	AA	BB	AA	BB	AA	-	-	BB	AA	AA	BB	AA	BB	BB	BB	BB	BB	AA	AA	BB	BB	AA	BB	BB	BB	BB	AA	BB	BB	BB	BB	AA	AA	AA	BB	AA	BB	BB	BB	AA	BB	BB	BB	AA	BB	BB	BB
chr1H:412357000	1	65.7755	AA	BB	AA	-	AA	AA	BB	BB	AA	AA	BB	AA	BB	BB	BB	BB	BB	AA	AA	BB	BB	AA	BB	BB	BB	BB	AA	BB	BB	BB	BB	AA	AA	AA	BB	AA	BB	BB	BB	AA	BB	BB	BB	AA	BB	BB	BB
chr1H:412978333	1	65.7755	AA	BB	AA	BB	AA	AA	BB	BB	AA	AA	BB	AA	BB	BB	BB	BB	BB	AA	AA	BB	BB	AA	BB	BB	BB	BB	AA	BB	BB	BB	BB	AA	AA	AA	BB	AA	BB	BB	BB	AA	BB	BB	BB	AA	BB	BB	BB
chr1H:413476062	1	65.7755	AA	BB	AA	BB	AA	AA	BB	BB	AA	AA	BB	AA	BB	BB	BB	BB	BB	AA	AA	BB	BB	AA	BB	BB	BB	BB	AA	BB	BB	BB	BB	AA	AA	AA	BB	AA	BB	BB	BB	AA	BB	BB	BB	AA	BB	BB	BB
chr1H:413592690	1	65.7755	AA	BB	AA	BB	AA	AA	BB	BB	AA	AA	BB	AA	BB	BB	BB	BB	BB	AA	AA	BB	BB	AA	BB	BB	BB	BB	AA	BB	BB	BB	BB	AA	AA	AA	BB	AA	BB	BB	BB	AA	BB	BB	BB	AA	-	BB	BB
chr1H:415009666	1	68.0499	AA	BB	AA	BB	AA	AA	BB	BB	AA	AA	BB	BB	BB	BB	BB	BB	BB	AA	AA	BB	BB	AA	BB	BB	BB	BB	AA	BB	BB	BB	BB	AA	AA	AA	BB	AA	BB	BB	BB	AA	BB	BB	BB	AA	BB	BB	BB
chr1H:418862533	1	68.8076	AA	BB	AA	BB	-	AA	BB	BB	AA	AA	BB	BB	BB	BB	BB	BB	BB	AA	AA	BB	BB	AA	BB	BB	BB	BB	AA	BB	BB	BB	BB	AA	AA	AA	BB	AA	BB	BB	BB	AA	BB	BB	BB	AA	BB	BB	BB
chr1H:428586515	1	71.5501	AA	BB	AA	BB	AA	AA	BB	-	AA	AA	BB	BB	BB	BB	BB	BB	BB	AA	AA	BB	BB	AA	BB	BB	BB	BB	AA	BB	BB	BB	BB	AA	AA	AA	BB	-	BB	BB	BB	AA	BB	BB	BB	AA	BB	BB	BB
chr1H:429994807	1	71.5501	AA	BB	AA	BB	AA	AA	BB	BB	AA	AA	BB	BB	BB	BB	BB	BB	BB	AA	AA	BB	BB	AA	BB	BB	BB	BB	AA	BB	BB	BB	BB	AA	AA	AA	BB	AA	BB	-	BB	AA	BB	-	BB	AA	BB	BB	BB
chr1H:431244435	1	71.5501	AA	BB	AA	BB	AA	AA	BB	BB	AA	AA	BB	BB	BB	BB	BB	BB	BB	AA	AA	BB	BB	AA	BB	-	BB	BB	AA	BB	BB	BB	BB	AA	AA	AA	BB	AA	BB	BB	BB	AA	BB	BB	BB	AA	BB	BB	BB
chr1H:431535799	1	71.5501	AA	BB	AA	BB	AA	AA	BB	BB	AA	AA	BB	BB	BB	BB	BB	BB	BB	AA	AA	BB	BB	AA	BB	BB	BB	BB	AA	BB	BB	BB	BB	AA	AA	AA	BB	AA	BB	BB	BB	AA	BB	BB	BB	AA	BB	BB	BB
chr1H:432921675	1	71.5501	AA	BB	AA	BB	-	AA	BB	BB	AA	AA	BB	BB	BB	BB	BB	BB	BB	AA	AA	BB	-	AA	BB	BB	BB	BB	AA	BB	BB	BB	BB	AA	AA	AA	BB	AA	BB	BB	BB	AA	BB	BB	BB	AA	-	BB	BB
chr1H:434062628	1	71.5501	AA	BB	AA	BB	AA	AA	BB	BB	AA	AA	BB	BB	BB	BB	BB	BB	BB	AA	AA	BB	BB	AA	BB	-	BB	BB	AA	BB	BB	-	BB	-	AA	AA	-	AA	BB	BB	BB	AA	BB	BB	BB	AA	BB	-	BB
chr1H:434875336	1	71.5501	AA	BB	AA	BB	AA	AA	BB	BB	AA	AA	BB	BB	BB	BB	BB	BB	BB	AA	AA	BB	BB	AA	BB	BB	BB	BB	AA	BB	BB	BB	BB	AA	AA	AA	BB	AA	BB	BB	BB	AA	BB	BB	BB	AA	BB	BB	BB
chr1H:435094732	1	71.5501	AA	BB	AA	BB	AA	AA	BB	BB	AA	AA	BB	BB	BB	BB	BB	BB	BB	AA	AA	BB	BB	AA	BB	BB	BB	BB	AA	BB	BB	BB	BB	AA	AA	AA	BB	AA	BB	BB	BB	AA	BB	BB	BB	AA	BB	BB	BB
chr1H:437160025	1	72.775	AA	BB	AA	BB	AA	AA	BB	BB	AA	AA	BB	BB	BB	BB	BB	BB	BB	AA	AA	BB	BB	AA	BB	BB	BB	AA	AA	BB	BB	BB	BB	-	AA	AA	BB	AA	BB	BB	BB	AA	BB	BB	BB	AA	BB	BB	BB
chr1H:437236067	1	72.775	AA	BB	AA	BB	AA	AA	BB	BB	AA	AA	BB	BB	BB	BB	BB	BB	BB	AA	AA	BB	BB	AA	BB	BB	BB	AA	AA	BB	BB	BB	BB	AA	AA	AA	BB	AA	BB	BB	BB	AA	BB	BB	BB	AA	BB	BB	BB
chr1H:439297706	1	74.2906	AA	BB	AA	BB	AA	AA	BB	BB	AA	AA	BB	BB	BB	BB	BB	BB	BB	AA	AA	BB	BB	AA	BB	BB	BB	AA	AA	BB	BB	BB	BB	AA	AA	AA	BB	AA	BB	BB	BB	AA	BB	BB	BB	AA	BB	BB	BB
chr1H:440662361	1	74.2906	AA	BB	AA	BB	AA	AA	BB	BB	AA	AA	BB	BB	BB	BB	BB	BB	BB	AA	AA	BB	BB	AA	BB	BB	BB	AA	AA	BB	BB	BB	BB	AA	AA	AA	BB	AA	BB	BB	BB	AA	BB	BB	BB	AA	BB	BB	BB
chr1H:441117006	1	74.2906	AA	BB	AA	BB	AA	AA	BB	BB	AA	AA	BB	BB	BB	BB	BB	BB	BB	AA	AA	BB	BB	AA	BB	BB	BB	AA	-	BB	BB	BB	BB	AA	AA	AA	BB	AA	BB	BB	BB	AA	BB	BB	BB	AA	BB	BB	BB
chr1H:442064751	1	74.2906	AA	BB	AA	BB	AA	AA	BB	BB	AA	AA	BB	BB	BB	BB	BB	BB	BB	AA	AA	BB	BB	AA	BB	BB	BB	AA	AA	BB	BB	BB	BB	AA	AA	AA	BB	AA	BB	BB	BB	AA	BB	BB	BB	AA	BB	BB	BB
chr1H:442743319	1	74.2906	AA	BB	AA	BB	AA	AA	BB	BB	AA	AA	BB	BB	BB	BB	BB	BB	BB	AA	AA	BB	BB	AA	-	BB	BB	AA	AA	BB	BB	BB	BB	AA	AA	AA	BB	AA	BB	BB	BB	AA	BB	BB	BB	AA	BB	BB	BB
chr1H:443435296	1	74.2906	AA	BB	AA	BB	AA	AA	BB	BB	AA	AA	BB	BB	BB	BB	BB	BB	BB	AA	AA	BB	BB	AA	BB	BB	BB	AA	-	BB	BB	BB	BB	AA	AA	AA	BB	-	BB	BB	BB	AA	BB	-	BB	AA	BB	BB	BB
chr1H:443922641	1	75.0482	AA	BB	AA	BB	AA	AA	BB	BB	AA	AA	BB	BB	BB	BB	BB	BB	BB	AA	AA	BB	BB	AA	BB	BB	BB	AA	AA	BB	BB	BB	BB	AA	AA	AA	BB	AA	BB	BB	BB	AA	BB	BB	BB	AA	BB	BB	-
chr1H:444033662	1	75.0482	AA	BB	AA	BB	AA	AA	BB	BB	AA	AA	BB	BB	BB	BB	BB	BB	BB	AA	AA	BB	BB	AA	BB	BB	BB	AA	AA	BB	BB	BB	BB	AA	AA	AA	BB	AA	BB	BB	BB	AA	BB	BB	BB	AA	BB	BB	BB
chr1H:444164160	1	75.0482	AA	BB	AA	BB	AA	AA	BB	BB	AA	AA	BB	BB	BB	BB	BB	BB	BB	AA	AA	BB	BB	AA	BB	BB	BB	AA	AA	BB	BB	BB	BB	AA	AA	AA	BB	AA	BB	BB	BB	AA	BB	BB	BB	AA	BB	BB	BB
chr1H:444475088	1	75.0482	AA	BB	AA	BB	AA	AA	BB	BB	AA	AA	BB	BB	BB	BB	BB	BB	BB	AA	AA	BB	BB	AA	BB	BB	BB	AA	AA	BB	BB	BB	BB	AA	AA	AA	BB	AA	BB	BB	BB	-	BB	BB	BB	AA	BB	BB	BB
chr1H:449920735	1	77.3225	AA	BB	AA	BB	AA	AA	BB	BB	AA	AA	BB	BB	BB	BB	BB	BB	BB	AA	AA	BB	BB	AA	BB	BB	-	AA	AA	BB	BB	BB	BB	AA	AA	AA	BB	AA	BB	BB	BB	AA	BB	BB	BB	AA	BB	BB	BB
chr1H:450951026	1	77.3225	AA	BB	AA	BB	AA	AA	BB	BB	-	AA	BB	BB	BB	-	BB	BB	BB	AA	AA	BB	BB	AA	BB	BB	BB	AA	AA	-	BB	BB	BB	-	AA	AA	BB	AA	BB	BB	BB	AA	BB	BB	BB	AA	BB	BB	BB
chr1H:451909836	1	77.3225	AA	BB	AA	BB	AA	AA	BB	BB	AA	AA	BB	BB	BB	BB	BB	BB	BB	AA	AA	BB	BB	AA	BB	BB	BB	AA	AA	BB	BB	BB	BB	AA	AA	AA	BB	AA	BB	BB	BB	AA	BB	BB	BB	AA	BB	BB	BB
chr1H:452781535	1	77.3225	AA	BB	AA	BB	AA	AA	BB	BB	AA	AA	BB	BB	BB	BB	BB	BB	BB	AA	AA	BB	BB	AA	BB	BB	BB	AA	AA	BB	BB	BB	BB	AA	AA	-	BB	AA	BB	BB	BB	AA	BB	BB	BB	AA	BB	BB	BB
chr1H:453007816	1	77.3225	AA	BB	AA	BB	AA	AA	BB	BB	AA	AA	BB	BB	BB	BB	BB	BB	BB	AA	AA	BB	BB	AA	BB	BB	BB	AA	AA	BB	BB	-	BB	-	AA	AA	BB	AA	BB	BB	BB	AA	BB	BB	BB	AA	BB	BB	BB
chr1H:453801950	1	80.356	AA	BB	AA	BB	AA	AA	BB	BB	AA	AA	BB	BB	BB	BB	BB	BB	BB	AA	AA	BB	BB	AA	BB	BB	BB	AA	AA	BB	BB	BB	BB	AA	AA	AA	BB	AA	BB	BB	BB	AA	BB	BB	BB	AA	BB	BB	BB
chr1H:454091226	1	80.356	AA	BB	AA	BB	AA	AA	-	BB	AA	AA	BB	BB	BB	BB	BB	BB	BB	AA	AA	BB	BB	AA	BB	BB	BB	AA	AA	BB	BB	BB	BB	AA	AA	AA	BB	AA	BB	BB	BB	AA	BB	BB	BB	AA	BB	BB	BB
chr1H:454304740	1	80.356	AA	BB	AA	BB	AA	AA	BB	BB	AA	AA	BB	BB	BB	BB	BB	BB	BB	AA	AA	BB	BB	AA	BB	BB	BB	AA	AA	BB	BB	BB	BB	AA	AA	AA	BB	AA	BB	BB	BB	AA	BB	BB	BB	AA	BB	BB	BB
chr1H:454539831	1	80.356	AA	BB	AA	BB	AA	AA	BB	BB	AA	AA	BB	BB	BB	BB	BB	BB	BB	AA	AA	-	BB	AA	BB	BB	BB	AA	AA	BB	-	BB	BB	AA	AA	AA	BB	AA	BB	BB	BB	AA	BB	BB	BB	AA	BB	BB	BB
chr1H:454710158	1	80.356	AA	BB	AA	BB	AA	AA	BB	BB	AA	AA	BB	BB	BB	BB	BB	BB	BB	AA	AA	BB	BB	AA	BB	BB	BB	AA	AA	BB	BB	BB	BB	AA	AA	AA	BB	AA	-	-	BB	AA	BB	BB	BB	AA	BB	-	BB
chr1H:455660786	1	80.356	AA	BB	AA	BB	AA	AA	BB	BB	AA	AA	BB	BB	BB	BB	BB	BB	BB	AA	AA	BB	BB	AA	BB	BB	BB	AA	AA	BB	BB	BB	BB	AA	AA	AA	BB	AA	BB	BB	BB	AA	BB	BB	BB	AA	-	BB	BB
chr1H:456420210	1	81.8716	AA	BB	AA	BB	AA	AA	BB	BB	AA	AA	BB	BB	BB	BB	BB	BB	BB	AA	AA	BB	BB	AA	BB	BB	BB	AA	BB	BB	BB	BB	BB	AA	AA	AA	BB	-	BB	BB	BB	AA	BB	BB	BB	AA	BB	BB	BB
chr1H:456584141	1	81.8716	AA	BB	-	BB	AA	AA	BB	BB	AA	AA	BB	BB	BB	BB	BB	BB	BB	AA	AA	BB	BB	-	BB	BB	BB	AA	BB	BB	BB	BB	BB	AA	AA	AA	BB	AA	BB	BB	BB	AA	BB	BB	BB	AA	BB	BB	BB
chr1H:456854551	1	81.8716	AA	BB	AA	BB	AA	AA	BB	BB	AA	AA	BB	BB	BB	BB	BB	BB	BB	AA	AA	BB	BB	AA	BB	BB	BB	AA	BB	BB	BB	BB	BB	AA	AA	AA	BB	AA	BB	-	BB	AA	BB	BB	BB	AA	-	BB	BB
chr1H:458097596	1	81.8716	AA	BB	AA	BB	AA	AA	BB	BB	AA	AA	BB	BB	-	BB	BB	BB	BB	AA	AA	BB	BB	AA	BB	BB	BB	AA	BB	BB	BB	BB	BB	AA	AA	AA	BB	AA	BB	BB	BB	AA	BB	BB	BB	AA	BB	BB	BB
chr1H:458112441	1	81.8716	AA	BB	AA	BB	AA	AA	BB	BB	AA	AA	BB	BB	BB	BB	BB	BB	BB	AA	AA	BB	BB	AA	BB	BB	BB	AA	BB	BB	BB	BB	BB	AA	AA	AA	BB	AA	BB	BB	BB	AA	BB	BB	BB	AA	BB	BB	BB
chr1H:458916016	1	81.8716	AA	BB	AA	BB	AA	AA	-	BB	AA	AA	BB	BB	BB	BB	BB	BB	BB	AA	AA	BB	BB	AA	BB	BB	BB	-	BB	BB	BB	BB	BB	AA	AA	AA	BB	AA	BB	BB	BB	AA	BB	BB	BB	AA	-	BB	BB
chr1H:459023227	1	81.8716	AA	BB	AA	BB	AA	AA	BB	BB	AA	AA	BB	BB	BB	BB	BB	BB	BB	AA	AA	BB	BB	AA	BB	BB	BB	AA	BB	BB	BB	BB	BB	AA	AA	AA	BB	AA	BB	BB	BB	AA	BB	BB	BB	AA	BB	BB	BB
chr1H:459368589	1	81.8716	AA	BB	AA	BB	AA	AA	BB	BB	AA	AA	BB	BB	BB	BB	BB	BB	BB	AA	AA	BB	BB	AA	BB	-	BB	AA	BB	BB	BB	BB	BB	AA	AA	AA	BB	AA	BB	BB	BB	AA	BB	BB	BB	AA	BB	BB	BB
chr1H:459656207	1	81.8716	AA	BB	AA	BB	AA	AA	BB	BB	AA	AA	BB	BB	BB	BB	BB	BB	BB	AA	AA	BB	BB	AA	BB	BB	BB	AA	BB	BB	BB	BB	BB	AA	AA	AA	BB	AA	BB	BB	BB	AA	BB	BB	BB	AA	BB	BB	BB
chr1H:461093301	1	81.8716	AA	BB	AA	BB	AA	AA	BB	BB	AA	AA	BB	BB	BB	BB	BB	BB	BB	AA	AA	BB	BB	AA	BB	-	BB	AA	BB	BB	BB	BB	BB	AA	AA	AA	BB	AA	BB	BB	BB	AA	BB	BB	BB	AA	BB	BB	BB
chr1H:462191204	1	82.6314	AA	BB	AA	BB	AA	AA	BB	BB	AA	AA	BB	BB	-	BB	BB	BB	BB	-	AA	BB	BB	AA	BB	BB	BB	AA	BB	BB	AA	BB	BB	AA	AA	AA	BB	AA	BB	BB	BB	AA	BB	BB	BB	AA	-	BB	BB
chr1H:462874285	1	82.6314	AA	BB	AA	BB	AA	AA	BB	BB	AA	AA	BB	BB	BB	BB	BB	BB	BB	AA	AA	BB	BB	AA	BB	BB	BB	AA	BB	BB	AA	BB	BB	AA	AA	AA	BB	AA	BB	BB	BB	AA	BB	BB	BB	AA	BB	BB	BB
chr1H:462903384	1	83.3912	AA	BB	AA	BB	AA	AA	BB	BB	AA	AA	BB	BB	BB	BB	BB	BB	BB	AA	AA	BB	BB	AA	BB	BB	BB	AA	BB	BB	AA	BB	BB	AA	AA	AA	BB	AA	BB	BB	BB	AA	BB	BB	BB	AA	BB	BB	BB
chr1H:463111221	1	83.3912	AA	BB	AA	BB	AA	AA	BB	BB	AA	AA	BB	BB	BB	BB	BB	BB	BB	AA	AA	BB	BB	AA	BB	BB	BB	AA	BB	BB	AA	BB	BB	AA	AA	AA	BB	AA	BB	BB	BB	AA	BB	BB	BB	AA	BB	BB	BB
chr1H:463321216	1	83.3912	AA	BB	AA	BB	AA	AA	BB	BB	AA	AA	BB	BB	BB	BB	BB	BB	BB	AA	AA	BB	BB	AA	BB	BB	BB	AA	BB	BB	AA	BB	BB	AA	AA	AA	BB	AA	BB	BB	BB	AA	BB	BB	BB	AA	BB	BB	BB
chr1H:463657951	1	84.1488	AA	BB	AA	BB	AA	AA	BB	BB	AA	AA	BB	BB	BB	BB	BB	BB	BB	AA	AA	BB	BB	AA	BB	-	BB	AA	BB	BB	AA	BB	BB	AA	AA	AA	BB	AA	BB	BB	BB	AA	BB	BB	BB	AA	BB	BB	BB
chr1H:465976679	1	84.1488	AA	BB	-	BB	AA	AA	BB	BB	AA	AA	BB	BB	BB	BB	BB	BB	BB	AA	AA	BB	BB	AA	BB	BB	BB	AA	BB	BB	AA	BB	BB	AA	AA	-	BB	AA	BB	BB	BB	AA	BB	BB	BB	AA	-	BB	BB
chr1H:466246876	1	84.9064	AA	BB	AA	BB	AA	AA	BB	BB	AA	AA	BB	BB	BB	BB	BB	BB	BB	-	AA	BB	BB	AA	BB	BB	BB	AA	BB	BB	AA	BB	BB	AA	AA	AA	BB	AA	BB	BB	BB	AA	BB	BB	BB	AA	BB	BB	BB
chr1H:467283595	1	84.9064	AA	BB	AA	BB	AA	AA	BB	BB	AA	AA	BB	BB	BB	BB	BB	BB	BB	AA	AA	BB	BB	AA	BB	BB	BB	AA	BB	BB	AA	BB	BB	AA	AA	AA	BB	AA	BB	BB	BB	AA	BB	BB	BB	AA	BB	BB	BB
chr1H:467745664	1	84.9064	AA	BB	AA	BB	AA	AA	BB	BB	-	AA	BB	BB	BB	BB	BB	BB	BB	AA	AA	BB	BB	AA	BB	BB	BB	AA	BB	BB	AA	BB	BB	AA	AA	AA	BB	AA	BB	BB	BB	AA	BB	BB	BB	AA	BB	BB	BB
chr1H:469073362	1	87.9404	AA	BB	AA	BB	AA	AA	BB	BB	AA	AA	BB	BB	AA	BB	BB	BB	BB	AA	AA	BB	BB	AA	BB	BB	BB	AA	BB	BB	AA	BB	BB	AA	-	AA	BB	AA	BB	BB	BB	AA	BB	BB	BB	AA	BB	BB	BB
chr1H:469216335	1	87.9404	AA	BB	-	BB	AA	AA	BB	BB	AA	AA	BB	BB	AA	BB	BB	BB	BB	AA	AA	BB	BB	AA	BB	BB	BB	AA	BB	BB	AA	BB	BB	AA	AA	AA	BB	AA	BB	BB	BB	AA	BB	BB	BB	AA	BB	BB	BB
chr1H:473880573	1	88.6981	AA	BB	AA	BB	AA	AA	BB	BB	AA	AA	BB	BB	AA	BB	BB	BB	BB	AA	AA	BB	BB	AA	BB	BB	BB	AA	BB	BB	AA	BB	BB	AA	AA	AA	BB	AA	BB	BB	BB	AA	BB	BB	BB	AA	BB	BB	BB
chr1H:474437495	1	89.4557	AA	BB	AA	BB	AA	AA	AA	BB	AA	AA	BB	BB	AA	BB	BB	BB	BB	AA	AA	BB	BB	AA	BB	BB	BB	AA	BB	BB	AA	BB	BB	AA	AA	AA	BB	AA	BB	BB	BB	AA	BB	BB	BB	AA	BB	BB	BB
chr1H:477447319	1	89.4557	AA	BB	AA	BB	AA	AA	AA	BB	AA	AA	BB	BB	AA	BB	BB	BB	BB	AA	AA	BB	BB	AA	BB	BB	BB	AA	BB	BB	AA	BB	BB	AA	AA	AA	BB	AA	BB	BB	BB	AA	BB	BB	BB	AA	BB	BB	BB
chr1H:478181015	1	90.2133	AA	BB	AA	BB	AA	AA	AA	BB	AA	AA	BB	BB	AA	BB	BB	BB	BB	AA	AA	BB	BB	AA	BB	BB	BB	AA	BB	BB	AA	BB	BB	AA	AA	AA	BB	AA	BB	BB	BB	AA	BB	BB	BB	AA	BB	BB	BB
chr1H:481263642	1	90.2133	AA	BB	AA	BB	AA	BB	AA	BB	AA	AA	BB	BB	AA	BB	BB	BB	BB	AA	AA	BB	BB	AA	BB	BB	BB	AA	BB	BB	AA	BB	BB	AA	AA	AA	BB	AA	BB	BB	BB	AA	BB	BB	BB	AA	BB	BB	BB
chr1H:482689711	1	94.0039	AA	BB	AA	BB	AA	BB	AA	BB	AA	AA	BB	BB	AA	BB	BB	BB	BB	AA	AA	BB	BB	AA	BB	BB	BB	AA	BB	BB	AA	BB	BB	AA	AA	AA	BB	AA	BB	BB	BB	AA	BB	BB	BB	AA	BB	BB	BB
chr1H:482871256	1	94.0039	AA	BB	AA	BB	AA	BB	AA	BB	AA	AA	BB	BB	AA	BB	BB	BB	BB	AA	AA	BB	BB	AA	BB	BB	BB	AA	BB	BB	AA	BB	BB	AA	AA	AA	BB	AA	BB	BB	BB	AA	BB	BB	BB	AA	BB	BB	BB
chr1H:482939771	1	94.0039	AA	BB	AA	BB	AA	BB	AA	BB	AA	AA	BB	BB	AA	BB	BB	BB	BB	AA	AA	-	-	-	BB	BB	-	AA	BB	BB	AA	BB	BB	AA	AA	AA	BB	AA	BB	BB	BB	AA	BB	BB	-	AA	-	BB	BB
chr1H:483067149	1	94.0039	AA	BB	AA	BB	AA	BB	AA	BB	AA	AA	BB	BB	AA	BB	BB	BB	BB	AA	AA	BB	BB	AA	BB	BB	BB	AA	BB	BB	AA	BB	BB	-	-	AA	BB	AA	BB	BB	BB	AA	BB	BB	BB	AA	BB	BB	BB
chr1H:483290185	1	94.7616	AA	BB	AA	BB	AA	BB	AA	BB	AA	AA	BB	BB	AA	BB	BB	BB	BB	AA	AA	BB	BB	AA	BB	BB	BB	AA	BB	BB	AA	BB	BB	AA	AA	-	BB	AA	BB	BB	BB	AA	BB	BB	BB	AA	BB	BB	BB
chr1H:484596669	1	95.5192	AA	BB	AA	BB	AA	BB	AA	BB	AA	AA	BB	BB	AA	BB	BB	BB	BB	AA	AA	BB	BB	AA	BB	BB	BB	AA	BB	BB	AA	BB	BB	AA	AA	AA	BB	AA	BB	BB	AA	AA	BB	BB	BB	AA	-	BB	BB
chr1H:487884141	1	95.5192	AA	BB	AA	BB	AA	BB	AA	BB	AA	AA	BB	BB	AA	BB	BB	BB	BB	AA	AA	BB	BB	AA	BB	BB	BB	AA	BB	BB	AA	BB	BB	AA	AA	AA	BB	AA	BB	BB	AA	AA	BB	BB	BB	AA	BB	BB	BB
chr1H:488658547	1	97.0348	AA	BB	AA	BB	AA	BB	AA	BB	AA	AA	BB	BB	AA	BB	BB	BB	BB	AA	AA	BB	BB	AA	BB	BB	BB	AA	BB	BB	AA	BB	BB	AA	AA	AA	BB	AA	BB	BB	AA	AA	BB	BB	BB	AA	BB	BB	BB
chr1H:488760801	1	98.892	AA	BB	BB	BB	AA	BB	AA	BB	AA	AA	BB	BB	AA	BB	BB	AA	BB	AA	AA	BB	BB	AA	BB	BB	BB	AA	BB	BB	AA	BB	BB	AA	AA	AA	BB	AA	BB	BB	AA	AA	BB	BB	BB	AA	BB	BB	BB
chr1H:490369545	1	101.583	AA	BB	BB	BB	AA	BB	AA	BB	AA	AA	BB	BB	AA	AA	BB	AA	BB	AA	AA	BB	BB	AA	BB	AA	BB	AA	BB	BB	AA	BB	BB	AA	AA	AA	BB	AA	BB	BB	AA	AA	BB	BB	BB	AA	BB	BB	BB
chr1H:492407444	1	101.583	AA	BB	BB	BB	AA	BB	AA	BB	AA	AA	BB	BB	AA	AA	BB	AA	BB	AA	AA	BB	BB	AA	BB	AA	BB	AA	BB	BB	AA	BB	BB	AA	AA	AA	BB	AA	BB	BB	AA	AA	BB	BB	BB	AA	BB	BB	BB
chr1H:493272345	1	103.095	AA	BB	BB	BB	AA	BB	AA	BB	-	AA	BB	BB	AA	AA	-	AA	BB	BB	AA	BB	-	AA	BB	AA	BB	AA	-	BB	AA	-	BB	AA	AA	AA	BB	AA	BB	BB	AA	AA	BB	BB	BB	AA	-	BB	BB
chr1H:493612284	1	103.095	AA	BB	BB	BB	AA	BB	AA	BB	AA	AA	BB	BB	AA	AA	BB	AA	BB	BB	AA	BB	BB	-	BB	AA	BB	AA	BB	BB	AA	BB	BB	AA	AA	AA	BB	AA	BB	BB	AA	AA	BB	BB	BB	AA	BB	BB	BB
chr1H:494077207	1	103.095	AA	BB	BB	BB	AA	BB	AA	BB	AA	AA	BB	BB	AA	AA	BB	AA	-	BB	AA	BB	BB	AA	BB	AA	BB	AA	BB	BB	AA	BB	BB	AA	AA	AA	BB	AA	BB	BB	AA	AA	BB	BB	BB	AA	BB	BB	BB
chr1H:494882710	1	103.095	AA	BB	BB	BB	AA	BB	AA	BB	AA	AA	BB	BB	AA	AA	BB	AA	BB	-	AA	BB	BB	AA	BB	AA	BB	AA	BB	BB	AA	BB	BB	AA	AA	AA	BB	AA	BB	BB	AA	AA	BB	BB	BB	AA	BB	BB	BB
chr1H:495298054	1	103.095	AA	BB	BB	BB	AA	BB	AA	BB	AA	AA	BB	BB	AA	AA	BB	AA	BB	BB	-	BB	BB	AA	-	AA	BB	AA	BB	-	AA	-	BB	AA	AA	AA	BB	AA	BB	-	AA	AA	BB	BB	BB	AA	-	BB	BB
chr1H:496437162	1	103.095	AA	BB	BB	BB	AA	BB	AA	BB	AA	AA	BB	BB	AA	AA	BB	AA	BB	BB	AA	BB	BB	AA	BB	AA	BB	AA	BB	BB	AA	-	BB	AA	AA	AA	BB	AA	BB	BB	AA	-	BB	BB	BB	AA	BB	BB	BB
chr1H:497662167	1	103.863	AA	BB	BB	BB	AA	BB	AA	BB	AA	AA	BB	BB	AA	AA	BB	AA	BB	BB	AA	BB	BB	AA	BB	AA	BB	-	BB	BB	AA	BB	BB	AA	AA	AA	BB	AA	BB	BB	AA	AA	BB	BB	BB	AA	-	BB	BB
chr1H:497761334	1	103.863	AA	BB	BB	BB	AA	BB	AA	BB	AA	AA	BB	BB	AA	AA	BB	AA	BB	-	AA	-	BB	AA	BB	AA	BB	AA	BB	BB	AA	BB	BB	AA	AA	AA	BB	AA	BB	BB	AA	AA	-	BB	BB	AA	-	BB	BB
chr1H:497889536	1	103.863	AA	BB	BB	BB	AA	BB	AA	BB	AA	AA	BB	BB	AA	AA	BB	AA	BB	BB	AA	BB	BB	AA	BB	AA	BB	AA	BB	BB	AA	BB	BB	AA	AA	AA	BB	AA	BB	BB	AA	AA	BB	BB	BB	AA	BB	BB	BB
chr1H:498116758	1	103.863	AA	BB	BB	BB	AA	BB	AA	BB	AA	AA	BB	BB	AA	AA	BB	AA	BB	BB	AA	BB	BB	AA	BB	AA	BB	AA	BB	BB	AA	BB	BB	AA	AA	AA	BB	AA	BB	BB	AA	AA	BB	BB	BB	AA	BB	BB	BB
chr1H:498516565	1	103.863	AA	BB	BB	BB	AA	BB	AA	BB	AA	AA	BB	BB	AA	AA	BB	AA	BB	BB	AA	-	BB	AA	BB	AA	BB	AA	BB	BB	AA	BB	BB	AA	AA	AA	BB	AA	BB	BB	AA	AA	BB	BB	BB	AA	BB	BB	BB
chr1H:498696211	1	104.694	AA	BB	BB	BB	AA	BB	AA	BB	AA	AA	BB	BB	AA	AA	BB	AA	BB	BB	AA	BB	BB	AA	BB	AA	BB	AA	BB	BB	AA	BB	BB	AA	AA	AA	BB	AA	BB	BB	AA	AA	BB	BB	BB	AA	BB	BB	BB
chr1H:499247119	1	104.694	AA	BB	BB	BB	AA	BB	AA	BB	AA	AA	BB	BB	AA	AA	BB	AA	BB	BB	AA	BB	BB	-	-	AA	BB	AA	BB	BB	AA	BB	BB	AA	AA	AA	BB	AA	BB	BB	-	AA	BB	BB	BB	AA	-	BB	BB
chr1H:499548578	1	104.694	AA	BB	BB	BB	AA	BB	AA	BB	AA	AA	BB	BB	AA	AA	BB	AA	BB	BB	AA	BB	BB	AA	BB	AA	BB	AA	BB	BB	AA	BB	BB	AA	AA	AA	BB	AA	BB	BB	AA	AA	BB	BB	BB	AA	BB	BB	BB
chr1H:499681446	1	104.694	AA	BB	BB	BB	AA	BB	AA	BB	AA	AA	BB	BB	AA	AA	BB	AA	BB	BB	AA	BB	BB	AA	BB	AA	BB	AA	BB	BB	-	BB	BB	AA	AA	AA	BB	AA	BB	BB	AA	AA	BB	BB	BB	AA	-	BB	BB
chr1H:499893527	1	104.694	AA	BB	BB	BB	AA	BB	AA	BB	AA	AA	BB	BB	-	-	BB	AA	BB	BB	AA	BB	BB	AA	BB	AA	BB	AA	BB	BB	AA	BB	BB	-	AA	-	BB	-	BB	BB	AA	AA	BB	BB	BB	AA	BB	BB	BB
chr1H:500088375	1	104.694	AA	BB	BB	BB	AA	BB	AA	BB	AA	-	BB	BB	AA	AA	BB	AA	BB	BB	AA	BB	BB	AA	BB	AA	BB	AA	BB	BB	AA	BB	BB	AA	AA	AA	BB	AA	BB	BB	AA	AA	BB	BB	BB	AA	BB	BB	BB
chr1H:500386470	1	104.694	AA	BB	BB	BB	AA	BB	AA	BB	AA	AA	BB	BB	AA	AA	BB	AA	BB	-	AA	BB	BB	AA	BB	AA	BB	AA	BB	BB	AA	BB	BB	AA	AA	-	BB	AA	BB	BB	AA	AA	BB	BB	BB	AA	BB	BB	BB
chr1H:500582777	1	104.694	AA	BB	BB	BB	AA	BB	AA	BB	AA	AA	BB	BB	AA	AA	BB	AA	BB	BB	AA	BB	BB	AA	BB	AA	BB	AA	BB	BB	AA	BB	BB	AA	AA	AA	BB	AA	BB	BB	AA	AA	BB	BB	BB	AA	BB	BB	BB
chr1H:501007864	1	104.694	AA	BB	BB	BB	AA	-	AA	BB	AA	AA	BB	BB	AA	-	BB	AA	-	BB	AA	BB	BB	AA	BB	AA	BB	AA	BB	BB	AA	BB	BB	AA	AA	AA	BB	AA	BB	BB	AA	AA	BB	BB	BB	AA	-	BB	BB
chr1H:501299179	1	104.694	AA	BB	BB	BB	AA	BB	AA	BB	AA	AA	BB	BB	AA	AA	BB	-	BB	BB	-	BB	BB	AA	BB	AA	-	AA	BB	BB	AA	BB	BB	AA	AA	AA	BB	AA	BB	BB	AA	AA	BB	BB	BB	AA	BB	BB	BB
chr1H:501990685	1	104.694	AA	BB	BB	BB	AA	BB	AA	BB	AA	AA	BB	BB	AA	AA	BB	AA	BB	BB	AA	BB	BB	AA	BB	AA	BB	AA	BB	BB	AA	BB	BB	AA	AA	AA	BB	AA	BB	BB	AA	AA	BB	BB	BB	AA	BB	BB	BB
chr1H:502076837	1	104.694	AA	BB	BB	BB	AA	BB	AA	BB	AA	AA	BB	BB	AA	AA	BB	AA	BB	BB	AA	BB	BB	AA	BB	AA	BB	AA	BB	BB	AA	BB	BB	AA	AA	AA	BB	AA	BB	BB	AA	AA	BB	BB	BB	AA	BB	BB	BB
chr1H:503132284	1	104.694	AA	BB	BB	BB	AA	BB	AA	BB	AA	AA	BB	BB	AA	AA	BB	AA	BB	BB	AA	BB	BB	AA	BB	AA	BB	AA	BB	BB	AA	BB	BB	AA	AA	AA	BB	AA	BB	BB	AA	AA	BB	BB	BB	AA	-	BB	BB
chr1H:503284303	1	104.694	AA	BB	BB	BB	AA	BB	AA	BB	AA	AA	BB	BB	AA	AA	BB	AA	-	BB	AA	BB	BB	AA	BB	AA	BB	AA	BB	BB	AA	BB	BB	AA	AA	AA	BB	AA	BB	BB	AA	AA	BB	BB	BB	AA	BB	-	BB
chr1H:504928318	1	104.694	AA	BB	BB	BB	AA	BB	AA	BB	AA	AA	BB	BB	AA	AA	BB	AA	BB	BB	AA	BB	BB	AA	BB	AA	BB	AA	BB	BB	AA	BB	BB	AA	AA	BB	BB	AA	BB	BB	AA	AA	BB	BB	BB	AA	BB	BB	BB
chr1H:505899302	1	104.694	AA	BB	BB	BB	AA	BB	AA	-	AA	AA	BB	BB	AA	AA	BB	AA	BB	BB	AA	BB	BB	AA	BB	AA	BB	AA	BB	BB	AA	BB	BB	AA	AA	BB	BB	AA	BB	BB	AA	AA	BB	BB	BB	AA	-	BB	BB
chr1H:506584519	1	104.694	AA	BB	BB	BB	AA	BB	AA	BB	AA	AA	BB	BB	AA	AA	BB	-	BB	BB	AA	BB	BB	AA	BB	AA	BB	AA	BB	BB	AA	BB	BB	AA	AA	BB	BB	AA	BB	BB	AA	AA	BB	BB	BB	AA	-	BB	BB
chr1H:506610070	1	104.694	AA	BB	BB	BB	AA	BB	AA	BB	AA	AA	BB	BB	AA	AA	BB	AA	BB	BB	AA	BB	BB	AA	BB	AA	BB	AA	BB	BB	AA	BB	BB	AA	AA	BB	BB	AA	BB	-	AA	AA	BB	BB	BB	AA	BB	BB	BB
chr1H:507147576	1	104.694	AA	BB	BB	BB	AA	BB	AA	BB	AA	AA	BB	BB	AA	AA	BB	AA	BB	BB	AA	BB	BB	AA	BB	AA	BB	AA	BB	BB	AA	BB	BB	AA	AA	BB	BB	AA	BB	BB	AA	AA	BB	BB	BB	AA	BB	BB	BB
chr1H:507630420	1	104.694	AA	BB	-	BB	AA	BB	AA	BB	AA	AA	BB	BB	AA	AA	BB	AA	BB	BB	AA	BB	BB	AA	BB	AA	BB	AA	BB	BB	AA	BB	BB	AA	AA	BB	BB	AA	BB	BB	AA	AA	BB	BB	BB	AA	BB	BB	BB
chr1H:508563471	1	106.935	AA	BB	BB	BB	AA	BB	AA	BB	AA	AA	BB	BB	AA	AA	BB	AA	BB	BB	AA	BB	BB	AA	BB	AA	BB	AA	BB	BB	AA	BB	BB	AA	AA	BB	BB	AA	BB	BB	AA	AA	BB	BB	BB	AA	BB	BB	BB
chr1H:508769871	1	106.935	AA	BB	BB	BB	AA	BB	AA	BB	AA	AA	BB	BB	AA	AA	BB	AA	BB	BB	AA	BB	BB	AA	BB	AA	BB	AA	BB	BB	AA	BB	BB	AA	AA	BB	BB	AA	BB	BB	AA	AA	BB	BB	BB	AA	-	BB	BB
chr1H:509404659	1	107.692	AA	BB	BB	BB	AA	BB	AA	BB	AA	AA	BB	BB	AA	AA	BB	AA	BB	BB	AA	BB	BB	AA	BB	AA	-	AA	BB	BB	AA	BB	BB	BB	AA	BB	BB	AA	BB	BB	AA	AA	BB	BB	BB	AA	BB	BB	BB
chr1H:509516193	1	110.215	AA	BB	BB	BB	BB	BB	AA	BB	AA	AA	BB	BB	AA	-	BB	AA	BB	BB	AA	BB	-	AA	BB	AA	BB	AA	BB	BB	AA	BB	BB	-	AA	BB	BB	AA	BB	BB	AA	AA	BB	BB	BB	AA	-	BB	BB
chr1H:509901820	1	110.215	AA	BB	BB	BB	BB	BB	AA	BB	AA	AA	BB	BB	AA	AA	BB	AA	BB	BB	AA	BB	BB	AA	BB	AA	BB	AA	BB	BB	AA	BB	BB	BB	AA	BB	BB	AA	BB	BB	AA	AA	BB	BB	BB	AA	BB	BB	BB
chr1H:510374512	1	111.422	AA	BB	BB	BB	BB	BB	AA	BB	AA	AA	BB	-	AA	AA	BB	AA	BB	BB	AA	-	BB	AA	-	AA	-	-	BB	BB	AA	BB	BB	BB	AA	BB	BB	AA	-	BB	AA	AA	BB	BB	BB	AA	-	BB	BB
chr1H:510589634	1	111.422	AA	BB	BB	BB	BB	BB	AA	BB	AA	AA	BB	BB	AA	AA	BB	AA	BB	BB	AA	BB	BB	AA	BB	AA	-	AA	BB	BB	AA	BB	BB	BB	AA	BB	BB	AA	BB	BB	AA	AA	BB	BB	BB	AA	-	BB	BB
chr1H:510800042	1	111.422	AA	BB	BB	BB	-	BB	AA	BB	AA	-	BB	BB	AA	AA	BB	AA	BB	BB	AA	BB	BB	AA	BB	AA	BB	AA	BB	BB	AA	BB	BB	BB	AA	BB	BB	AA	BB	BB	AA	AA	BB	BB	BB	AA	BB	BB	BB
chr1H:511198469	1	111.422	AA	BB	BB	BB	BB	BB	AA	BB	AA	AA	BB	BB	AA	AA	BB	AA	BB	BB	AA	BB	BB	AA	BB	AA	BB	AA	BB	BB	AA	BB	BB	BB	AA	BB	BB	AA	BB	BB	AA	AA	BB	BB	BB	AA	-	BB	BB
chr1H:511434412	1	111.422	AA	BB	BB	BB	BB	BB	AA	BB	AA	AA	BB	BB	AA	AA	BB	AA	BB	BB	AA	BB	BB	AA	BB	AA	BB	AA	BB	BB	AA	BB	BB	BB	AA	BB	BB	AA	BB	BB	AA	AA	BB	BB	BB	AA	-	BB	BB
chr1H:511571173	1	113.14	AA	BB	BB	BB	BB	BB	AA	BB	AA	AA	BB	BB	AA	AA	BB	AA	BB	BB	AA	BB	AA	AA	BB	AA	BB	AA	BB	BB	AA	BB	BB	BB	AA	BB	BB	AA	BB	BB	AA	AA	BB	BB	BB	AA	BB	BB	BB
chr1H:512392563	1	113.14	AA	BB	BB	BB	BB	BB	AA	BB	AA	AA	BB	BB	AA	AA	BB	AA	BB	BB	AA	BB	AA	AA	BB	AA	BB	AA	BB	BB	AA	BB	BB	BB	AA	BB	BB	AA	BB	BB	AA	AA	BB	BB	BB	AA	BB	BB	BB
chr1H:513073306	1	114.656	AA	BB	BB	BB	BB	BB	AA	BB	AA	AA	BB	BB	AA	AA	BB	AA	BB	BB	AA	BB	AA	BB	BB	AA	BB	AA	BB	BB	AA	BB	BB	BB	AA	BB	BB	AA	BB	BB	AA	AA	BB	BB	BB	AA	BB	BB	BB
chr1H:513161426	1	116.19	AA	BB	-	BB	-	BB	AA	BB	-	AA	BB	BB	AA	-	BB	AA	BB	BB	AA	BB	AA	-	BB	AA	BB	BB	BB	BB	AA	BB	BB	BB	AA	BB	BB	AA	BB	BB	AA	AA	BB	BB	BB	AA	BB	BB	BB
chr1H:513250779	1	116.19	AA	BB	BB	BB	BB	BB	AA	BB	AA	AA	BB	BB	-	AA	BB	AA	BB	BB	AA	-	-	BB	BB	AA	-	BB	BB	BB	AA	BB	BB	-	AA	BB	BB	AA	BB	BB	AA	AA	BB	BB	BB	-	-	BB	BB
chr1H:513637529	1	116.19	AA	BB	BB	BB	-	BB	AA	BB	AA	AA	BB	BB	AA	AA	BB	AA	BB	BB	AA	BB	AA	BB	BB	AA	BB	BB	BB	BB	AA	BB	BB	BB	AA	BB	BB	AA	BB	BB	AA	AA	BB	BB	BB	AA	BB	BB	BB
chr1H:513752434	1	116.19	AA	BB	BB	BB	BB	BB	AA	BB	AA	AA	BB	BB	AA	AA	BB	AA	BB	BB	AA	BB	AA	BB	BB	AA	BB	BB	BB	BB	AA	BB	BB	BB	AA	BB	BB	AA	BB	BB	AA	AA	BB	BB	BB	AA	BB	BB	BB
chr1H:514014460	1	116.19	AA	BB	BB	BB	BB	BB	AA	BB	AA	AA	BB	BB	AA	AA	BB	AA	BB	BB	AA	BB	AA	BB	BB	AA	BB	BB	BB	BB	AA	BB	BB	BB	AA	BB	BB	AA	BB	BB	AA	AA	BB	BB	BB	AA	BB	BB	BB
chr1H:514147727	1	116.967	AA	BB	BB	BB	BB	BB	AA	BB	AA	AA	BB	BB	AA	AA	BB	AA	BB	BB	AA	BB	AA	BB	BB	AA	BB	BB	BB	BB	AA	BB	BB	BB	AA	BB	BB	AA	BB	BB	AA	AA	BB	BB	BB	AA	BB	BB	BB
chr1H:514265183	1	116.967	AA	BB	BB	BB	BB	BB	AA	BB	AA	AA	BB	BB	AA	AA	BB	AA	BB	BB	AA	BB	AA	BB	BB	AA	BB	BB	BB	BB	AA	BB	BB	BB	AA	BB	BB	AA	BB	BB	AA	AA	BB	BB	BB	AA	BB	BB	BB
chr1H:514349833	1	116.967	AA	BB	BB	BB	BB	BB	AA	BB	AA	AA	BB	BB	AA	AA	BB	AA	BB	BB	AA	BB	AA	BB	BB	AA	BB	BB	BB	BB	AA	BB	BB	BB	AA	BB	BB	AA	BB	BB	AA	AA	BB	BB	BB	AA	BB	BB	BB
chr1H:515360319	1	116.967	AA	BB	BB	BB	BB	BB	AA	BB	AA	AA	BB	BB	AA	AA	BB	AA	BB	BB	AA	BB	AA	BB	BB	AA	BB	BB	BB	BB	AA	BB	BB	BB	AA	BB	BB	AA	BB	BB	AA	AA	BB	BB	BB	AA	BB	BB	BB
chr1H:515566983	1	116.967	AA	BB	BB	BB	BB	BB	AA	BB	AA	AA	BB	BB	AA	AA	BB	AA	BB	BB	AA	BB	AA	BB	BB	AA	BB	BB	BB	BB	AA	-	BB	BB	AA	BB	BB	AA	BB	BB	AA	AA	BB	BB	BB	AA	BB	BB	BB
chr1H:515694691	1	116.967	AA	BB	BB	BB	BB	BB	AA	BB	AA	AA	BB	BB	AA	AA	BB	AA	BB	BB	AA	BB	AA	BB	BB	AA	BB	BB	BB	BB	AA	BB	BB	BB	AA	BB	-	AA	BB	BB	AA	AA	BB	BB	BB	AA	BB	BB	BB
chr1H:516131416	1	117.725	AA	BB	BB	BB	BB	BB	AA	BB	AA	AA	BB	BB	AA	AA	BB	AA	BB	BB	AA	BB	AA	BB	BB	AA	BB	BB	BB	BB	AA	BB	BB	BB	AA	BB	BB	AA	BB	BB	AA	AA	BB	BB	BB	AA	BB	BB	BB
chr1H:516269203	1	117.725	AA	BB	BB	BB	BB	BB	AA	BB	AA	AA	BB	BB	AA	AA	BB	AA	BB	BB	AA	BB	AA	BB	BB	AA	BB	BB	BB	BB	AA	BB	BB	BB	AA	BB	BB	AA	BB	BB	AA	AA	BB	BB	BB	AA	BB	BB	BB
chr1H:516785541	1	117.725	AA	BB	BB	BB	-	BB	AA	BB	AA	AA	BB	BB	AA	AA	BB	AA	BB	BB	AA	BB	AA	BB	BB	AA	BB	BB	BB	BB	AA	BB	BB	BB	AA	BB	BB	AA	BB	BB	AA	AA	BB	BB	BB	AA	BB	BB	BB
chr1H:517494913	1	120.001	AA	BB	-	BB	BB	BB	AA	BB	AA	AA	BB	BB	AA	AA	BB	AA	BB	BB	-	-	AA	BB	BB	AA	BB	BB	BB	BB	AA	BB	BB	BB	AA	-	BB	AA	BB	BB	AA	AA	BB	BB	BB	AA	-	BB	BB
chr1H:517521803	1	120.001	AA	BB	BB	BB	BB	BB	AA	BB	AA	AA	BB	BB	AA	AA	BB	AA	BB	BB	AA	BB	AA	BB	BB	AA	BB	BB	BB	BB	AA	BB	BB	BB	AA	BB	BB	AA	BB	BB	AA	AA	BB	BB	BB	AA	BB	BB	BB
chr1H:517841975	1	120.001	AA	BB	BB	BB	BB	BB	AA	BB	AA	AA	BB	BB	AA	AA	BB	AA	BB	BB	AA	BB	AA	BB	BB	AA	BB	BB	BB	BB	AA	BB	BB	BB	AA	BB	-	AA	BB	BB	AA	AA	BB	BB	BB	AA	BB	BB	BB
chr1H:517978853	1	120.001	AA	BB	-	BB	-	BB	AA	BB	AA	AA	BB	BB	-	AA	BB	AA	BB	BB	AA	BB	-	BB	BB	AA	BB	BB	BB	BB	AA	-	BB	BB	AA	BB	BB	AA	-	BB	AA	AA	BB	BB	BB	AA	BB	BB	BB
chr1H:518163113	1	120.76	AA	BB	BB	BB	BB	BB	AA	BB	AA	AA	BB	BB	AA	AA	BB	AA	BB	BB	AA	BB	AA	BB	BB	AA	BB	BB	BB	BB	AA	BB	BB	BB	AA	BB	BB	AA	BB	BB	AA	AA	BB	BB	BB	AA	BB	BB	BB
chr1H:518557411	1	120.76	AA	BB	BB	BB	BB	BB	AA	BB	AA	AA	BB	BB	AA	AA	BB	AA	BB	BB	AA	BB	AA	BB	BB	AA	BB	BB	BB	BB	AA	BB	BB	BB	AA	BB	BB	AA	BB	BB	AA	AA	BB	BB	BB	AA	BB	BB	BB
chr1H:519018538	1	122.276	AA	BB	BB	BB	BB	BB	AA	BB	AA	AA	BB	BB	AA	AA	BB	AA	BB	BB	AA	BB	AA	BB	BB	AA	BB	BB	BB	BB	AA	BB	BB	BB	AA	BB	BB	AA	BB	BB	AA	AA	BB	BB	BB	AA	BB	BB	BB
chr1H:519110334	1	122.276	AA	BB	BB	BB	BB	BB	AA	BB	AA	AA	BB	BB	AA	AA	BB	AA	BB	BB	AA	BB	AA	BB	BB	AA	BB	BB	BB	BB	AA	BB	BB	BB	AA	BB	BB	AA	BB	BB	AA	AA	BB	BB	BB	AA	BB	BB	BB
chr1H:519425812	1	122.276	AA	BB	BB	BB	BB	BB	AA	BB	AA	AA	BB	BB	AA	AA	BB	AA	BB	BB	AA	BB	AA	BB	BB	AA	BB	BB	BB	BB	AA	BB	BB	BB	AA	BB	BB	AA	BB	BB	AA	AA	BB	BB	BB	AA	BB	BB	BB
chr1H:519637805	1	122.276	AA	BB	BB	BB	BB	BB	AA	BB	AA	AA	BB	BB	AA	AA	BB	AA	BB	BB	AA	BB	AA	BB	BB	AA	BB	BB	BB	BB	AA	BB	BB	BB	AA	BB	BB	AA	BB	BB	AA	AA	BB	BB	BB	AA	BB	BB	BB
chr1H:519771086	1	122.276	AA	BB	BB	BB	BB	BB	AA	BB	AA	AA	BB	BB	AA	AA	BB	AA	BB	BB	AA	BB	AA	BB	BB	AA	BB	BB	BB	BB	AA	BB	BB	BB	AA	BB	BB	AA	BB	BB	AA	AA	BB	BB	BB	AA	BB	BB	BB
chr1H:520191081	1	122.276	AA	BB	BB	BB	BB	BB	AA	BB	AA	AA	BB	BB	AA	AA	BB	AA	BB	BB	AA	BB	AA	BB	BB	AA	BB	BB	BB	BB	AA	BB	BB	BB	AA	BB	BB	AA	-	BB	AA	AA	BB	BB	-	AA	BB	BB	-
chr1H:520205746	1	122.276	AA	BB	-	BB	BB	BB	AA	BB	AA	AA	BB	BB	AA	AA	BB	AA	BB	BB	AA	BB	AA	BB	BB	AA	BB	BB	BB	BB	AA	BB	BB	BB	AA	BB	BB	AA	BB	BB	AA	AA	BB	BB	BB	AA	BB	BB	BB
chr1H:520672754	1	123.033	AA	BB	BB	BB	BB	BB	AA	BB	AA	AA	BB	BB	AA	AA	BB	AA	BB	BB	AA	BB	AA	BB	-	AA	BB	BB	BB	BB	AA	BB	BB	BB	AA	BB	BB	AA	BB	BB	AA	AA	BB	BB	BB	AA	-	BB	BB
chr1H:520756561	1	123.033	AA	BB	BB	BB	BB	BB	AA	BB	AA	AA	BB	BB	AA	AA	BB	AA	BB	BB	AA	BB	AA	-	BB	AA	BB	BB	BB	BB	-	BB	BB	BB	AA	BB	-	AA	BB	BB	-	AA	BB	BB	BB	AA	BB	-	BB
chr1H:521238193	1	123.033	AA	BB	BB	BB	BB	BB	AA	BB	AA	AA	BB	BB	AA	AA	BB	AA	BB	BB	AA	BB	AA	BB	BB	AA	BB	BB	BB	BB	AA	BB	BB	BB	AA	BB	BB	AA	BB	BB	AA	AA	BB	BB	BB	AA	BB	BB	BB
chr1H:522480748	1	123.033	AA	BB	BB	BB	BB	BB	AA	BB	AA	AA	BB	BB	AA	AA	BB	AA	BB	BB	AA	BB	AA	BB	BB	AA	BB	BB	BB	BB	AA	BB	BB	BB	AA	BB	BB	AA	BB	BB	AA	AA	BB	BB	BB	AA	BB	BB	BB
chr1H:522792117	1	125.428	AA	BB	BB	BB	BB	BB	AA	BB	AA	AA	BB	BB	AA	AA	BB	AA	BB	BB	AA	BB	AA	BB	BB	AA	BB	BB	BB	BB	AA	BB	BB	BB	AA	BB	BB	BB	BB	BB	AA	AA	BB	BB	BB	AA	-	BB	BB
chr1H:524754364	1	133.16	AA	BB	BB	BB	BB	BB	AA	BB	AA	AA	BB	BB	AA	AA	BB	AA	BB	BB	AA	BB	AA	BB	BB	AA	BB	BB	BB	BB	AA	BB	BB	BB	AA	BB	BB	BB	BB	BB	BB	AA	BB	BB	BB	AA	BB	BB	BB
chr1H:525028086	1	133.16	AA	BB	BB	BB	BB	BB	AA	BB	AA	AA	BB	BB	AA	AA	BB	AA	BB	BB	AA	BB	AA	BB	BB	AA	BB	BB	BB	BB	AA	BB	BB	BB	AA	BB	BB	BB	BB	BB	BB	AA	BB	BB	BB	AA	BB	BB	BB
chr1H:525423706	1	133.918	AA	BB	BB	BB	BB	BB	-	BB	AA	AA	BB	BB	AA	BB	BB	AA	BB	BB	AA	BB	AA	BB	BB	AA	BB	BB	BB	BB	AA	BB	BB	BB	AA	BB	BB	BB	BB	BB	BB	AA	BB	BB	BB	AA	BB	BB	BB
chr1H:525911447	1	134.675	AA	BB	BB	BB	BB	BB	AA	BB	AA	AA	BB	BB	AA	BB	BB	AA	BB	BB	AA	BB	AA	BB	BB	AA	BB	BB	BB	BB	AA	BB	BB	BB	AA	BB	BB	BB	BB	BB	BB	AA	BB	BB	BB	AA	BB	BB	BB
chr1H:526604229	1	134.675	AA	BB	BB	BB	BB	BB	AA	BB	AA	AA	BB	BB	AA	BB	BB	AA	BB	BB	AA	BB	AA	BB	BB	AA	AA	BB	BB	BB	AA	BB	BB	BB	AA	BB	BB	BB	BB	BB	BB	AA	BB	BB	BB	AA	BB	BB	BB
chr1H:527952885	1	141.536	AA	BB	BB	BB	BB	BB	AA	BB	AA	BB	BB	BB	AA	BB	BB	AA	BB	BB	AA	BB	AA	BB	BB	-	AA	BB	BB	BB	AA	BB	BB	BB	AA	BB	BB	BB	BB	BB	BB	AA	BB	BB	BB	AA	BB	BB	BB
chr1H:528149209	1	141.536	AA	BB	BB	BB	BB	BB	AA	BB	AA	BB	BB	BB	AA	BB	BB	AA	BB	BB	AA	BB	AA	BB	BB	AA	AA	BB	BB	BB	AA	BB	BB	BB	AA	BB	BB	BB	BB	BB	BB	AA	BB	BB	BB	AA	BB	BB	BB
chr1H:528551672	1	143.809	AA	BB	BB	BB	BB	BB	AA	BB	AA	BB	BB	BB	AA	BB	BB	AA	-	BB	AA	-	AA	-	BB	AA	AA	BB	BB	BB	AA	BB	BB	BB	AA	BB	BB	BB	BB	BB	BB	AA	BB	BB	BB	AA	BB	BB	BB
chr1H:528879822	1	143.809	AA	BB	BB	BB	BB	BB	AA	BB	AA	BB	-	BB	AA	BB	BB	AA	BB	BB	AA	BB	-	BB	BB	AA	-	-	BB	BB	AA	BB	BB	BB	AA	BB	BB	BB	BB	BB	BB	AA	BB	BB	BB	AA	-	-	BB
chr1H:528992149	1	143.809	AA	BB	BB	BB	BB	BB	AA	BB	AA	BB	BB	-	AA	BB	BB	AA	BB	BB	AA	BB	AA	BB	BB	AA	AA	BB	BB	BB	AA	BB	BB	BB	AA	BB	BB	BB	BB	BB	BB	-	BB	BB	BB	AA	BB	BB	BB
chr1H:529586517	1	143.809	AA	BB	BB	BB	BB	BB	-	BB	AA	BB	BB	BB	AA	BB	BB	AA	BB	BB	AA	BB	AA	BB	BB	-	AA	BB	BB	BB	AA	BB	BB	BB	AA	BB	BB	BB	BB	BB	BB	AA	BB	BB	BB	AA	BB	BB	BB
chr1H:529877317	1	144.608	AA	BB	BB	BB	BB	BB	AA	BB	AA	BB	BB	BB	AA	BB	BB	AA	BB	BB	AA	BB	AA	BB	BB	AA	AA	-	BB	BB	AA	BB	BB	BB	AA	BB	BB	BB	BB	BB	BB	AA	BB	BB	BB	AA	BB	BB	BB
chr1H:529975459	1	144.608	AA	BB	BB	BB	BB	BB	AA	BB	AA	BB	BB	BB	AA	BB	BB	AA	BB	BB	AA	BB	AA	BB	-	AA	AA	BB	BB	BB	AA	BB	BB	BB	AA	BB	BB	BB	BB	BB	BB	AA	BB	BB	BB	AA	-	BB	BB
chr1H:530035795	1	144.608	AA	BB	BB	BB	BB	BB	AA	BB	AA	BB	BB	BB	AA	BB	BB	AA	BB	BB	AA	BB	AA	BB	BB	AA	AA	BB	BB	BB	AA	BB	BB	BB	AA	BB	BB	BB	BB	BB	BB	AA	BB	BB	BB	AA	BB	BB	BB
chr1H:530162181	1	144.608	AA	BB	BB	BB	BB	BB	AA	BB	AA	BB	BB	BB	AA	BB	BB	AA	BB	BB	AA	BB	AA	BB	BB	AA	AA	BB	BB	BB	AA	BB	BB	BB	AA	BB	BB	BB	BB	BB	BB	AA	BB	BB	BB	AA	BB	BB	BB
chr1H:530235585	1	144.608	AA	BB	BB	BB	BB	BB	AA	BB	AA	BB	BB	BB	AA	BB	BB	AA	-	BB	AA	BB	-	BB	BB	AA	AA	BB	BB	BB	AA	BB	BB	BB	AA	BB	BB	BB	BB	BB	BB	AA	BB	BB	BB	AA	BB	BB	BB
chr1H:530530485	1	144.608	AA	BB	BB	BB	BB	BB	AA	BB	AA	BB	BB	BB	AA	BB	BB	AA	BB	BB	AA	BB	AA	BB	BB	AA	AA	BB	BB	BB	AA	BB	BB	BB	AA	BB	BB	BB	BB	BB	BB	AA	BB	BB	BB	AA	BB	BB	BB
chr1H:530751589	1	144.608	AA	BB	BB	BB	BB	BB	AA	BB	AA	BB	BB	BB	AA	BB	BB	AA	BB	BB	AA	BB	AA	BB	BB	AA	AA	BB	BB	BB	AA	BB	BB	BB	AA	BB	BB	BB	BB	BB	BB	AA	BB	BB	BB	AA	BB	BB	BB
chr1H:530848759	1	144.608	AA	BB	BB	BB	BB	BB	AA	BB	AA	BB	BB	BB	AA	BB	BB	AA	BB	BB	AA	BB	AA	BB	BB	AA	AA	BB	BB	BB	AA	BB	BB	BB	AA	BB	BB	BB	BB	BB	BB	AA	BB	BB	BB	AA	BB	BB	BB
chr1H:531380384	1	144.608	AA	BB	BB	BB	BB	BB	AA	BB	AA	BB	BB	BB	AA	BB	BB	AA	BB	BB	AA	BB	AA	BB	BB	AA	AA	BB	BB	BB	AA	BB	BB	BB	AA	BB	BB	BB	BB	BB	-	AA	BB	BB	BB	AA	BB	BB	BB
chr1H:531582224	1	144.608	AA	BB	BB	BB	BB	BB	AA	BB	AA	BB	BB	BB	AA	BB	BB	-	BB	BB	AA	BB	AA	BB	BB	AA	AA	BB	BB	BB	AA	BB	BB	BB	AA	BB	BB	BB	BB	BB	BB	AA	BB	BB	BB	AA	BB	BB	BB
chr1H:531648259	1	144.608	AA	BB	BB	BB	BB	BB	AA	BB	AA	BB	BB	BB	AA	BB	BB	AA	BB	BB	AA	BB	AA	BB	BB	AA	AA	BB	BB	BB	AA	BB	BB	BB	AA	BB	BB	BB	BB	BB	BB	AA	BB	BB	BB	AA	-	BB	BB
chr1H:531702199	1	144.608	AA	BB	BB	BB	BB	BB	AA	BB	AA	BB	BB	BB	AA	BB	BB	AA	-	BB	AA	BB	AA	BB	BB	AA	AA	BB	BB	BB	AA	BB	BB	BB	AA	BB	BB	BB	BB	BB	BB	AA	BB	BB	BB	AA	BB	BB	BB
chr1H:531960862	1	145.407	AA	BB	BB	BB	BB	BB	AA	BB	AA	BB	BB	BB	AA	BB	BB	AA	BB	BB	AA	BB	AA	BB	BB	AA	AA	BB	BB	BB	AA	BB	BB	BB	AA	BB	BB	BB	BB	BB	BB	AA	BB	BB	BB	AA	BB	BB	BB
chr1H:532100745	1	145.407	AA	BB	BB	BB	BB	BB	AA	BB	AA	BB	BB	BB	AA	BB	BB	AA	BB	BB	AA	BB	AA	BB	BB	AA	AA	BB	BB	BB	AA	BB	BB	BB	AA	BB	BB	BB	BB	BB	BB	AA	BB	BB	BB	AA	BB	BB	BB
chr1H:532621495	1	146.979	AA	BB	BB	BB	BB	BB	AA	BB	-	BB	BB	BB	AA	BB	BB	AA	BB	BB	AA	BB	AA	BB	BB	AA	AA	BB	BB	BB	AA	BB	BB	BB	AA	BB	BB	BB	BB	BB	BB	AA	BB	BB	BB	AA	-	BB	BB
chr1H:532711255	1	146.979	AA	BB	BB	BB	BB	BB	AA	BB	AA	BB	BB	BB	AA	BB	BB	AA	BB	BB	AA	BB	AA	BB	BB	AA	AA	BB	BB	BB	AA	BB	BB	BB	AA	BB	BB	BB	BB	BB	BB	AA	BB	BB	BB	AA	BB	BB	BB
chr1H:533097425	1	146.979	AA	BB	BB	BB	BB	-	AA	BB	AA	BB	BB	BB	-	BB	BB	AA	BB	BB	AA	BB	-	BB	BB	AA	AA	-	BB	BB	AA	BB	BB	-	AA	BB	BB	BB	BB	BB	BB	AA	BB	BB	BB	AA	BB	BB	BB
chr1H:533100036	1	146.979	AA	BB	BB	-	BB	BB	AA	BB	AA	BB	BB	-	AA	BB	BB	AA	BB	BB	AA	BB	AA	BB	BB	AA	AA	BB	BB	BB	AA	BB	BB	BB	-	-	BB	BB	BB	BB	BB	AA	BB	BB	BB	AA	BB	BB	BB
chr1H:533220159	1	146.979	AA	BB	BB	BB	BB	BB	AA	BB	AA	BB	BB	BB	AA	BB	BB	AA	BB	BB	AA	BB	-	BB	BB	AA	AA	BB	BB	BB	AA	BB	BB	BB	AA	-	BB	BB	BB	BB	BB	AA	BB	BB	BB	AA	-	BB	-
chr1H:533705531	1	146.979	AA	BB	BB	BB	BB	BB	AA	BB	AA	BB	BB	BB	AA	BB	BB	AA	BB	BB	AA	BB	AA	BB	BB	AA	AA	BB	BB	BB	AA	BB	BB	BB	AA	BB	BB	BB	BB	BB	BB	AA	BB	BB	BB	AA	BB	BB	BB
chr1H:533885680	1	149.31	AA	BB	BB	BB	BB	BB	AA	BB	AA	BB	BB	BB	AA	BB	BB	AA	BB	BB	AA	BB	AA	BB	BB	AA	AA	BB	BB	BB	AA	BB	BB	BB	AA	BB	BB	BB	BB	BB	BB	AA	BB	BB	BB	AA	-	BB	BB
chr1H:534190500	1	150.067	AA	BB	BB	BB	BB	BB	AA	BB	AA	BB	BB	BB	AA	BB	BB	AA	BB	BB	AA	BB	AA	BB	AA	AA	AA	BB	BB	BB	AA	BB	BB	BB	AA	BB	BB	BB	BB	BB	BB	AA	BB	BB	BB	AA	BB	BB	BB
chr1H:534270797	1	150.067	AA	BB	BB	BB	BB	BB	AA	BB	AA	BB	BB	BB	AA	BB	BB	AA	BB	BB	AA	BB	AA	BB	AA	AA	AA	BB	BB	BB	AA	BB	BB	BB	AA	BB	BB	BB	BB	BB	BB	AA	BB	BB	BB	AA	BB	BB	BB
chr1H:534928102	1	151.05	AA	BB	BB	BB	BB	BB	AA	BB	AA	BB	BB	BB	AA	BB	BB	AA	BB	BB	AA	BB	AA	BB	-	AA	AA	BB	BB	BB	AA	BB	BB	BB	AA	BB	BB	BB	BB	BB	BB	AA	BB	BB	BB	AA	BB	BB	BB
chr1H:535108324	1	151.05	AA	BB	BB	BB	BB	BB	AA	BB	AA	BB	BB	BB	AA	BB	BB	AA	BB	BB	AA	BB	AA	BB	AA	AA	AA	BB	BB	BB	AA	BB	BB	BB	AA	BB	BB	BB	BB	BB	BB	AA	BB	BB	BB	AA	BB	-	BB
chr1H:535217146	1	151.05	AA	BB	BB	BB	BB	BB	AA	BB	AA	BB	BB	BB	AA	BB	BB	AA	BB	BB	AA	BB	AA	BB	AA	AA	AA	BB	BB	BB	AA	BB	BB	BB	AA	BB	BB	BB	BB	BB	BB	AA	BB	BB	BB	AA	BB	BB	BB
chr1H:535435136	1	152.032	AA	BB	BB	BB	BB	-	AA	BB	AA	BB	BB	BB	AA	BB	BB	AA	BB	BB	AA	BB	AA	BB	AA	AA	AA	BB	BB	BB	AA	BB	BB	BB	AA	BB	BB	BB	BB	BB	BB	AA	BB	BB	BB	AA	-	BB	BB
chr1H:535653252	1	152.032	AA	BB	BB	BB	BB	BB	AA	BB	AA	BB	BB	BB	AA	BB	BB	AA	BB	BB	AA	BB	AA	BB	AA	AA	AA	BB	BB	BB	AA	BB	BB	BB	AA	BB	-	BB	BB	BB	BB	AA	BB	BB	BB	AA	BB	BB	BB
chr1H:535783364	1	152.032	AA	BB	BB	BB	BB	BB	AA	BB	AA	BB	BB	BB	AA	BB	BB	AA	BB	BB	AA	BB	AA	BB	AA	AA	AA	BB	BB	BB	AA	BB	BB	BB	AA	BB	BB	BB	BB	BB	BB	-	BB	BB	BB	AA	BB	BB	BB
chr1H:535903824	1	152.032	AA	BB	BB	BB	BB	BB	AA	BB	AA	BB	BB	BB	AA	BB	BB	AA	BB	BB	AA	BB	AA	BB	AA	AA	AA	BB	BB	BB	AA	BB	BB	BB	AA	BB	BB	BB	BB	BB	BB	AA	BB	BB	BB	AA	BB	BB	BB
chr1H:536401015	1	154.307	AA	BB	BB	BB	BB	BB	AA	BB	AA	BB	BB	BB	AA	BB	BB	AA	BB	BB	AA	BB	AA	BB	AA	AA	AA	BB	BB	BB	AA	BB	BB	BB	AA	BB	BB	BB	BB	BB	BB	AA	BB	BB	BB	AA	BB	BB	BB
chr1H:536661453	1	154.307	AA	BB	BB	BB	BB	BB	AA	BB	AA	BB	BB	BB	AA	BB	BB	AA	BB	BB	AA	BB	AA	BB	AA	AA	AA	BB	BB	BB	AA	BB	BB	BB	AA	BB	BB	BB	BB	BB	BB	AA	BB	BB	BB	AA	-	BB	BB
chr1H:536998448	1	154.307	AA	BB	BB	BB	BB	BB	AA	BB	AA	BB	BB	BB	AA	BB	BB	AA	BB	BB	AA	BB	AA	BB	AA	AA	AA	BB	BB	BB	AA	BB	BB	BB	AA	BB	BB	BB	BB	BB	BB	AA	BB	BB	BB	AA	BB	BB	BB
chr1H:537083879	1	154.307	AA	BB	BB	BB	BB	BB	AA	BB	AA	BB	BB	BB	AA	BB	BB	AA	BB	BB	AA	BB	AA	BB	AA	AA	AA	BB	-	BB	AA	BB	BB	BB	AA	BB	BB	BB	BB	-	BB	AA	BB	BB	BB	AA	-	BB	BB
chr1H:537120041	1	154.307	AA	BB	BB	BB	BB	BB	AA	BB	AA	BB	BB	BB	AA	BB	BB	AA	BB	BB	AA	BB	AA	BB	AA	AA	AA	BB	BB	BB	AA	BB	BB	BB	AA	BB	BB	BB	BB	BB	BB	AA	BB	BB	BB	AA	BB	BB	BB
chr1H:537359931	1	154.307	AA	BB	BB	BB	BB	BB	AA	BB	AA	BB	BB	BB	AA	BB	BB	AA	BB	BB	AA	BB	AA	BB	AA	AA	AA	BB	BB	BB	AA	BB	BB	BB	AA	BB	BB	BB	BB	BB	BB	AA	BB	BB	BB	AA	BB	BB	BB
chr1H:537929502	1	154.307	AA	BB	BB	BB	BB	BB	AA	BB	AA	BB	BB	BB	AA	BB	BB	AA	BB	BB	AA	BB	AA	BB	AA	AA	AA	BB	BB	BB	AA	BB	BB	BB	AA	BB	BB	BB	BB	BB	BB	AA	BB	BB	BB	AA	BB	BB	BB
chr1H:538077649	1	154.307	AA	BB	BB	BB	BB	BB	AA	BB	AA	BB	BB	BB	AA	BB	BB	AA	BB	BB	AA	BB	AA	BB	AA	AA	AA	BB	BB	BB	AA	BB	BB	-	AA	BB	BB	BB	BB	BB	BB	AA	BB	BB	BB	AA	BB	BB	BB
chr1H:538165340	1	154.307	AA	BB	BB	BB	BB	BB	AA	BB	AA	BB	BB	BB	AA	BB	BB	AA	BB	BB	AA	BB	AA	BB	AA	AA	AA	BB	BB	BB	AA	BB	BB	BB	AA	BB	BB	BB	BB	BB	BB	AA	BB	BB	BB	AA	-	BB	BB
chr1H:538309477	1	154.307	AA	BB	BB	BB	BB	BB	AA	BB	AA	BB	BB	BB	AA	BB	BB	AA	BB	BB	AA	BB	AA	BB	AA	AA	AA	BB	BB	BB	AA	BB	BB	BB	AA	BB	BB	BB	BB	BB	BB	AA	BB	BB	BB	AA	BB	BB	BB
chr1H:538409944	1	154.307	AA	BB	BB	BB	BB	BB	AA	BB	AA	BB	BB	BB	AA	BB	BB	AA	BB	BB	AA	BB	AA	BB	AA	-	AA	BB	BB	BB	-	BB	BB	BB	AA	BB	BB	BB	BB	-	BB	AA	BB	BB	BB	AA	BB	BB	BB
chr1H:538551428	1	154.307	AA	BB	BB	BB	BB	BB	AA	BB	AA	BB	BB	BB	AA	BB	BB	AA	BB	BB	AA	BB	AA	BB	AA	-	AA	BB	BB	BB	AA	BB	BB	BB	AA	BB	BB	BB	BB	BB	BB	AA	BB	BB	BB	AA	BB	BB	BB
chr1H:539273578	1	155.819	AA	BB	BB	BB	BB	BB	AA	BB	AA	BB	BB	BB	AA	BB	BB	AA	BB	BB	AA	BB	AA	BB	AA	AA	AA	BB	AA	BB	AA	BB	BB	-	AA	BB	BB	BB	BB	BB	BB	AA	BB	BB	BB	AA	BB	BB	BB
chr1H:539686617	1	157.332	AA	BB	BB	-	BB	BB	AA	BB	AA	BB	BB	BB	BB	BB	-	AA	BB	BB	AA	BB	AA	BB	AA	AA	AA	BB	AA	BB	AA	BB	BB	BB	AA	BB	BB	BB	BB	BB	BB	-	BB	BB	BB	AA	BB	BB	-
chr1H:539819636	1	157.332	AA	BB	BB	BB	BB	BB	AA	-	AA	BB	BB	BB	BB	BB	BB	AA	BB	BB	AA	BB	AA	BB	AA	AA	AA	BB	AA	BB	AA	BB	BB	BB	AA	BB	BB	BB	BB	BB	BB	AA	BB	BB	BB	AA	-	BB	BB
chr1H:539975493	1	157.332	AA	BB	BB	BB	BB	BB	AA	BB	AA	BB	BB	BB	BB	BB	BB	AA	BB	BB	AA	BB	AA	BB	AA	AA	AA	BB	AA	BB	AA	BB	BB	BB	AA	BB	BB	BB	BB	BB	BB	AA	BB	BB	BB	AA	BB	BB	BB
chr1H:540278254	1	157.332	AA	BB	BB	BB	BB	BB	AA	BB	AA	BB	BB	BB	BB	BB	BB	AA	BB	BB	AA	BB	AA	BB	AA	AA	AA	BB	AA	BB	AA	BB	BB	BB	AA	BB	BB	BB	BB	BB	BB	AA	BB	BB	BB	AA	BB	BB	BB
chr1H:540583809	1	157.332	AA	BB	BB	BB	BB	BB	AA	BB	AA	BB	BB	BB	BB	BB	BB	AA	BB	BB	AA	BB	AA	BB	-	AA	AA	BB	AA	BB	AA	BB	BB	BB	AA	BB	BB	BB	BB	BB	BB	AA	BB	BB	BB	AA	BB	BB	BB
chr1H:540697601	1	157.332	AA	BB	BB	BB	BB	BB	AA	BB	AA	BB	BB	BB	BB	BB	BB	AA	BB	BB	AA	BB	AA	BB	AA	AA	AA	BB	AA	BB	AA	BB	BB	BB	AA	BB	BB	BB	BB	BB	BB	AA	BB	BB	BB	AA	BB	BB	BB
chr1H:540796889	1	157.332	AA	BB	BB	BB	BB	BB	AA	BB	AA	BB	BB	BB	BB	BB	BB	AA	BB	BB	AA	BB	AA	BB	AA	AA	AA	BB	AA	BB	AA	BB	BB	BB	AA	BB	BB	BB	BB	BB	BB	AA	BB	BB	BB	AA	BB	BB	BB
chr1H:540876584	1	157.332	AA	BB	BB	BB	BB	BB	AA	BB	AA	BB	BB	BB	BB	BB	BB	AA	BB	BB	AA	BB	AA	BB	AA	AA	AA	BB	AA	BB	AA	BB	BB	BB	AA	BB	BB	BB	BB	BB	BB	AA	BB	BB	BB	AA	BB	BB	BB
chr1H:541255745	1	157.332	AA	BB	BB	BB	-	BB	AA	BB	AA	BB	BB	BB	BB	BB	BB	AA	BB	BB	AA	BB	AA	BB	AA	AA	AA	BB	AA	BB	AA	BB	BB	BB	AA	BB	BB	BB	BB	BB	BB	AA	BB	BB	BB	AA	BB	BB	BB
chr1H:541502556	1	157.332	AA	BB	BB	BB	BB	BB	AA	BB	AA	BB	BB	BB	BB	BB	BB	AA	BB	BB	AA	BB	AA	BB	AA	AA	AA	BB	AA	BB	AA	BB	BB	BB	AA	BB	BB	BB	BB	BB	BB	AA	BB	BB	BB	AA	BB	BB	BB
chr1H:541752728	1	157.332	AA	BB	BB	BB	BB	BB	AA	BB	AA	BB	BB	BB	BB	BB	BB	AA	BB	BB	AA	BB	AA	BB	AA	AA	AA	BB	AA	BB	AA	BB	BB	BB	AA	BB	BB	BB	BB	BB	BB	AA	BB	BB	BB	AA	-	BB	BB
chr1H:541878306	1	157.332	AA	BB	BB	BB	BB	BB	AA	BB	AA	BB	BB	BB	BB	BB	BB	AA	BB	BB	AA	BB	AA	BB	AA	AA	AA	BB	AA	BB	AA	BB	BB	BB	AA	BB	BB	BB	BB	BB	BB	AA	BB	BB	BB	AA	BB	BB	BB
chr1H:542663872	1	158.089	AA	BB	BB	BB	BB	BB	AA	BB	AA	BB	BB	BB	BB	BB	BB	AA	BB	BB	AA	BB	AA	BB	AA	AA	AA	BB	AA	BB	AA	BB	BB	BB	AA	BB	BB	BB	BB	BB	BB	AA	BB	BB	BB	AA	BB	BB	BB
chr1H:542706298	1	158.089	AA	BB	BB	BB	BB	BB	AA	BB	AA	BB	BB	BB	BB	BB	BB	AA	BB	BB	AA	BB	AA	BB	AA	AA	AA	BB	AA	BB	AA	BB	BB	BB	AA	BB	BB	BB	BB	BB	BB	AA	BB	BB	BB	AA	BB	BB	BB
chr1H:543554037	1	158.089	AA	BB	BB	BB	BB	BB	AA	BB	AA	BB	BB	BB	BB	BB	BB	AA	BB	BB	AA	BB	AA	BB	AA	AA	AA	BB	AA	BB	AA	BB	BB	BB	AA	BB	BB	BB	BB	BB	BB	AA	BB	BB	BB	AA	BB	BB	BB
chr1H:543751247	1	158.089	AA	BB	BB	BB	BB	BB	AA	BB	AA	BB	BB	BB	BB	BB	BB	AA	BB	BB	AA	BB	AA	BB	AA	AA	AA	BB	AA	BB	AA	BB	BB	BB	AA	BB	BB	BB	BB	BB	BB	AA	BB	BB	BB	AA	BB	BB	BB
chr1H:544083622	1	158.089	AA	BB	BB	BB	BB	BB	AA	BB	AA	BB	BB	BB	BB	BB	BB	AA	BB	BB	AA	BB	AA	BB	AA	AA	AA	BB	AA	BB	AA	BB	BB	BB	AA	BB	BB	BB	BB	BB	BB	AA	BB	BB	BB	AA	BB	BB	BB
chr1H:546022551	1	161.885	AA	BB	BB	BB	BB	BB	AA	BB	AA	BB	BB	BB	BB	BB	BB	AA	BB	BB	AA	BB	BB	BB	AA	AA	AA	BB	AA	BB	AA	BB	BB	BB	AA	BB	BB	BB	AA	BB	BB	AA	BB	BB	BB	AA	AA	BB	BB
chr1H:547251582	1	164.401	AA	BB	BB	BB	BB	BB	AA	BB	AA	BB	BB	BB	BB	BB	BB	AA	BB	BB	BB	AA	BB	BB	AA	AA	AA	BB	AA	BB	AA	BB	BB	BB	AA	BB	BB	BB	AA	BB	BB	AA	BB	BB	BB	AA	-	BB	BB
chr1H:547431043	1	164.401	AA	BB	BB	BB	BB	BB	AA	BB	AA	BB	BB	BB	BB	BB	BB	AA	BB	BB	BB	AA	BB	BB	AA	AA	AA	BB	AA	BB	AA	BB	BB	BB	AA	BB	BB	BB	AA	BB	BB	AA	BB	BB	BB	AA	AA	BB	BB
chr1H:547520946	1	164.401	AA	BB	BB	BB	BB	BB	AA	BB	AA	BB	BB	BB	BB	BB	BB	AA	BB	BB	BB	AA	BB	BB	AA	AA	AA	BB	AA	BB	AA	BB	BB	BB	AA	BB	BB	BB	AA	BB	BB	AA	BB	BB	BB	AA	AA	BB	BB
chr1H:547775332	1	164.401	AA	BB	BB	BB	BB	BB	AA	BB	AA	BB	BB	BB	BB	BB	BB	AA	BB	BB	BB	AA	BB	BB	AA	AA	AA	BB	AA	BB	AA	BB	BB	BB	AA	BB	BB	BB	AA	BB	BB	AA	BB	BB	BB	AA	-	BB	BB
chr1H:548174020	1	164.401	AA	BB	BB	BB	BB	BB	AA	BB	AA	BB	BB	BB	BB	BB	BB	AA	BB	BB	BB	AA	BB	BB	AA	AA	AA	BB	AA	BB	AA	BB	BB	BB	AA	BB	BB	BB	AA	BB	BB	AA	BB	BB	BB	AA	AA	BB	BB
chr1H:548354313	1	164.401	AA	BB	BB	BB	BB	BB	AA	BB	AA	BB	BB	BB	BB	BB	BB	AA	BB	BB	BB	AA	BB	BB	AA	AA	AA	BB	AA	BB	AA	BB	BB	BB	AA	BB	BB	BB	AA	BB	BB	AA	BB	BB	BB	AA	-	BB	BB
chr1H:548442398	1	164.401	AA	BB	BB	BB	BB	BB	AA	-	AA	BB	BB	BB	BB	BB	BB	AA	BB	BB	BB	AA	BB	BB	AA	AA	AA	BB	AA	BB	AA	BB	BB	BB	AA	BB	BB	BB	AA	BB	BB	AA	BB	BB	BB	AA	AA	BB	BB
chr1H:548875993	1	164.401	AA	BB	BB	BB	BB	BB	AA	BB	AA	BB	BB	BB	BB	BB	BB	-	BB	BB	BB	AA	BB	BB	AA	AA	AA	BB	AA	BB	AA	BB	BB	BB	AA	BB	BB	BB	AA	BB	BB	-	BB	BB	BB	AA	AA	BB	BB
chr1H:548912319	1	164.401	AA	BB	BB	BB	BB	BB	AA	BB	AA	BB	BB	BB	BB	BB	BB	AA	BB	BB	BB	AA	BB	BB	AA	AA	AA	BB	AA	BB	AA	BB	BB	BB	AA	BB	BB	BB	AA	BB	BB	AA	BB	BB	BB	AA	AA	BB	-
chr1H:549000198	1	164.401	AA	BB	BB	BB	BB	BB	AA	BB	AA	BB	BB	BB	BB	BB	BB	AA	BB	BB	BB	AA	BB	BB	AA	AA	AA	BB	AA	BB	AA	BB	BB	BB	AA	BB	BB	BB	AA	BB	BB	AA	BB	BB	BB	AA	-	BB	BB
chr1H:549126160	1	164.401	AA	BB	BB	BB	BB	BB	AA	BB	AA	BB	BB	BB	BB	BB	BB	AA	BB	BB	BB	AA	BB	BB	-	AA	AA	BB	AA	BB	AA	BB	BB	BB	AA	BB	BB	BB	AA	BB	BB	AA	BB	BB	BB	AA	AA	BB	BB
chr1H:550243383	1	167.673	AA	BB	BB	BB	BB	BB	AA	BB	AA	BB	BB	BB	BB	BB	BB	AA	BB	BB	BB	AA	BB	BB	AA	AA	AA	BB	AA	AA	AA	BB	BB	BB	AA	BB	BB	BB	AA	BB	BB	AA	BB	BB	BB	AA	AA	BB	BB
chr1H:550319820	1	167.673	AA	BB	BB	BB	BB	BB	AA	BB	AA	BB	BB	BB	BB	BB	BB	AA	BB	BB	BB	AA	BB	BB	AA	AA	AA	BB	AA	AA	AA	BB	BB	BB	AA	BB	BB	BB	AA	BB	BB	AA	BB	BB	BB	AA	AA	BB	BB
chr1H:550793729	1	167.673	AA	BB	BB	BB	BB	BB	AA	BB	AA	BB	BB	BB	BB	BB	BB	AA	BB	BB	BB	AA	BB	BB	AA	AA	AA	BB	AA	AA	AA	BB	BB	BB	AA	BB	BB	BB	AA	BB	BB	AA	BB	BB	BB	AA	AA	BB	BB
chr1H:550832254	1	167.673	AA	BB	BB	BB	BB	BB	AA	BB	AA	BB	BB	BB	BB	BB	BB	AA	BB	BB	BB	AA	BB	BB	AA	AA	AA	BB	AA	AA	AA	BB	BB	BB	AA	BB	BB	BB	AA	BB	BB	AA	BB	BB	BB	AA	AA	BB	BB
chr1H:551286403	1	167.673	AA	BB	BB	BB	BB	BB	AA	BB	-	BB	BB	BB	BB	BB	BB	AA	BB	BB	BB	AA	BB	BB	AA	AA	AA	-	-	AA	AA	BB	BB	BB	AA	BB	BB	BB	AA	-	BB	AA	BB	BB	BB	AA	-	BB	BB
chr1H:551615437	1	169.814	AA	BB	BB	BB	BB	AA	AA	BB	AA	BB	BB	BB	BB	BB	BB	AA	BB	BB	BB	AA	BB	BB	AA	AA	AA	BB	AA	AA	AA	AA	BB	BB	AA	BB	BB	BB	AA	BB	BB	AA	BB	BB	BB	AA	AA	BB	BB
chr1H:551840506	1	169.814	AA	BB	BB	BB	BB	AA	AA	BB	AA	BB	BB	BB	BB	BB	BB	AA	BB	BB	BB	AA	BB	BB	AA	AA	AA	BB	AA	AA	AA	AA	BB	BB	AA	BB	BB	BB	AA	BB	BB	AA	BB	BB	BB	AA	AA	BB	BB
chr1H:552384312	1	169.814	AA	BB	BB	BB	BB	AA	AA	BB	AA	BB	BB	BB	BB	BB	BB	AA	BB	BB	BB	AA	BB	BB	AA	AA	AA	BB	AA	AA	AA	AA	BB	BB	AA	BB	BB	BB	AA	BB	BB	AA	BB	BB	BB	AA	AA	BB	BB
chr1H:552403378	1	169.814	AA	BB	BB	BB	BB	AA	AA	BB	AA	BB	BB	BB	BB	BB	BB	AA	BB	BB	BB	AA	BB	BB	-	AA	AA	BB	AA	AA	AA	AA	BB	BB	AA	BB	BB	BB	AA	BB	BB	AA	BB	BB	BB	AA	AA	BB	BB
chr1H:553057645	1	170.719	AA	BB	BB	BB	BB	AA	AA	BB	BB	BB	BB	BB	BB	BB	BB	AA	BB	BB	BB	AA	BB	BB	AA	AA	AA	BB	-	AA	AA	AA	BB	BB	AA	BB	BB	BB	AA	BB	BB	AA	BB	BB	BB	AA	AA	BB	BB
chr1H:553137156	1	170.719	AA	BB	BB	BB	BB	AA	AA	BB	BB	-	BB	BB	BB	BB	BB	AA	BB	BB	BB	AA	BB	BB	AA	AA	-	BB	AA	AA	AA	AA	BB	BB	AA	BB	-	BB	AA	BB	BB	AA	BB	BB	BB	AA	AA	BB	BB
chr1H:553240798	1	170.719	AA	BB	BB	BB	BB	AA	AA	BB	BB	BB	BB	BB	BB	BB	BB	AA	BB	BB	BB	AA	BB	BB	AA	AA	AA	BB	AA	AA	AA	AA	BB	BB	AA	BB	BB	BB	AA	BB	BB	AA	BB	BB	BB	AA	AA	BB	BB
chr1H:554061215	1	171.491	AA	BB	BB	BB	BB	AA	AA	BB	BB	BB	BB	BB	-	BB	BB	AA	BB	BB	BB	AA	BB	BB	AA	AA	AA	BB	AA	AA	AA	AA	BB	BB	AA	BB	BB	BB	AA	BB	BB	AA	BB	BB	BB	AA	AA	BB	BB
chr1H:554112338	1	172.256	AA	BB	BB	BB	BB	AA	AA	BB	BB	BB	BB	BB	BB	BB	BB	AA	BB	BB	BB	AA	BB	BB	AA	AA	-	BB	AA	AA	AA	AA	BB	BB	AA	BB	BB	-	AA	BB	BB	AA	BB	BB	BB	AA	-	BB	BB
chr1H:554268862	1	172.256	AA	BB	BB	BB	BB	AA	AA	BB	BB	BB	BB	BB	BB	BB	BB	AA	BB	BB	BB	AA	BB	BB	AA	AA	AA	BB	-	AA	AA	AA	BB	BB	AA	BB	BB	BB	AA	BB	BB	AA	BB	BB	BB	AA	AA	BB	BB
chr1H:554473547	1	172.256	AA	BB	BB	BB	BB	AA	AA	BB	BB	BB	BB	BB	BB	BB	BB	AA	BB	BB	BB	AA	BB	BB	AA	AA	AA	BB	AA	AA	AA	AA	BB	BB	AA	BB	BB	BB	AA	BB	BB	AA	BB	BB	BB	AA	AA	BB	BB
chr1H:555009793	1	172.256	AA	BB	BB	BB	BB	AA	AA	BB	BB	BB	BB	BB	BB	BB	BB	AA	BB	BB	BB	AA	BB	BB	AA	AA	AA	BB	AA	AA	AA	AA	BB	BB	AA	BB	BB	BB	AA	BB	BB	AA	BB	BB	BB	AA	AA	BB	BB
chr1H:555139572	1	172.256	AA	BB	BB	-	BB	AA	AA	BB	BB	BB	BB	BB	BB	BB	BB	AA	BB	BB	BB	AA	BB	BB	AA	AA	AA	BB	AA	AA	AA	AA	BB	BB	AA	BB	BB	BB	AA	BB	BB	AA	BB	BB	BB	AA	AA	BB	BB
chr1H:555427658	1	172.256	AA	BB	BB	BB	BB	AA	AA	BB	BB	BB	BB	BB	BB	BB	BB	AA	BB	BB	BB	-	-	BB	AA	AA	AA	BB	AA	AA	AA	AA	BB	BB	AA	BB	BB	BB	AA	BB	BB	AA	BB	BB	BB	AA	AA	BB	BB
chr1H:555797797	1	172.256	AA	BB	BB	BB	BB	AA	AA	BB	BB	BB	BB	BB	BB	BB	BB	AA	BB	BB	BB	AA	BB	BB	AA	AA	-	BB	AA	AA	AA	AA	BB	BB	AA	BB	BB	BB	AA	BB	BB	AA	BB	BB	BB	AA	AA	BB	BB
chr1H:555851385	1	172.256	AA	BB	BB	BB	BB	AA	AA	BB	BB	BB	BB	BB	BB	BB	BB	AA	BB	BB	BB	AA	BB	BB	AA	AA	AA	BB	AA	AA	AA	AA	BB	BB	AA	BB	BB	BB	AA	BB	BB	AA	BB	BB	BB	AA	AA	BB	BB
chr1H:555959935	1	172.256	AA	BB	BB	BB	BB	AA	AA	BB	BB	BB	BB	BB	BB	BB	BB	AA	BB	BB	BB	AA	BB	BB	AA	AA	AA	BB	AA	AA	AA	AA	BB	BB	AA	BB	BB	BB	AA	BB	BB	AA	BB	BB	BB	AA	AA	BB	BB
chr1H:556394135	1	172.256	AA	BB	BB	BB	BB	AA	AA	BB	BB	BB	BB	BB	BB	BB	BB	AA	BB	BB	BB	AA	BB	BB	AA	AA	AA	BB	AA	AA	AA	AA	BB	BB	AA	BB	BB	BB	AA	BB	BB	AA	BB	BB	BB	AA	AA	BB	BB
chr1H:556425224	1	172.256	AA	BB	BB	BB	BB	AA	AA	BB	BB	BB	BB	BB	BB	BB	BB	-	BB	BB	BB	AA	BB	BB	AA	AA	AA	BB	AA	AA	AA	AA	BB	BB	AA	BB	BB	BB	AA	BB	BB	AA	BB	BB	BB	AA	AA	BB	BB
chr1H:556672686	1	172.256	AA	BB	BB	BB	BB	AA	AA	BB	BB	BB	BB	BB	BB	BB	BB	AA	BB	BB	BB	AA	BB	BB	-	AA	AA	BB	-	AA	-	AA	BB	BB	AA	BB	BB	BB	AA	BB	BB	AA	BB	BB	BB	AA	AA	BB	BB
chr1H:556834071	1	172.256	AA	BB	BB	BB	BB	AA	AA	BB	BB	BB	BB	BB	BB	BB	BB	AA	BB	BB	BB	AA	BB	BB	AA	AA	AA	BB	AA	AA	AA	AA	BB	BB	AA	BB	BB	BB	AA	BB	BB	AA	BB	BB	BB	AA	AA	BB	BB
chr1H:556903593	1	172.256	AA	BB	BB	BB	BB	AA	AA	BB	BB	BB	BB	BB	BB	BB	BB	AA	BB	BB	BB	AA	BB	BB	AA	AA	AA	BB	AA	AA	AA	AA	BB	BB	AA	BB	BB	BB	AA	BB	BB	AA	BB	BB	BB	AA	AA	BB	BB
chr1H:557124480	1	172.256	AA	BB	BB	BB	BB	AA	AA	-	BB	BB	BB	BB	BB	BB	BB	AA	BB	BB	BB	AA	BB	BB	AA	AA	AA	BB	AA	AA	AA	AA	BB	BB	AA	BB	BB	BB	AA	BB	BB	AA	BB	BB	BB	AA	-	BB	BB
chr1H:558026409	1	172.256	AA	BB	BB	BB	BB	AA	AA	BB	BB	BB	BB	BB	BB	BB	BB	AA	BB	BB	BB	AA	BB	-	AA	AA	AA	BB	AA	AA	AA	AA	BB	BB	AA	BB	BB	BB	AA	BB	BB	AA	BB	BB	BB	AA	AA	BB	BB
chr2H:1032165	2	0	AA	BB	BB	BB	AA	BB	BB	BB	BB	BB	BB	AA	AA	BB	AA	BB	BB	BB	AA	AA	BB	BB	AA	AA	BB	AA	AA	AA	AA	BB	BB	AA	AA	BB	AA	BB	AA	AA	AA	AA	AA	BB	BB	BB	-	BB	AA
chr2H:1185727	2	0	AA	BB	BB	BB	AA	BB	BB	BB	BB	BB	BB	AA	AA	BB	AA	BB	BB	BB	AA	AA	BB	BB	AA	AA	BB	AA	AA	AA	AA	BB	BB	AA	AA	BB	AA	BB	AA	AA	AA	AA	AA	BB	BB	BB	AA	BB	AA
chr2H:1380957	2	0	AA	BB	BB	BB	AA	BB	BB	BB	BB	BB	BB	AA	AA	BB	AA	BB	BB	BB	AA	AA	BB	BB	AA	AA	BB	AA	AA	AA	AA	BB	BB	AA	AA	BB	AA	BB	AA	AA	AA	AA	AA	BB	BB	BB	AA	BB	AA
chr2H:1551510	2	0	AA	BB	BB	BB	AA	BB	BB	BB	BB	BB	BB	AA	AA	BB	AA	BB	BB	BB	-	AA	BB	BB	AA	AA	BB	AA	AA	AA	AA	BB	BB	AA	AA	BB	AA	BB	AA	AA	AA	AA	AA	-	BB	BB	-	BB	AA
chr2H:1839449	2	0	AA	BB	BB	BB	AA	BB	BB	BB	BB	BB	BB	AA	AA	BB	AA	BB	BB	BB	AA	AA	BB	BB	-	AA	BB	AA	AA	AA	AA	BB	BB	AA	AA	BB	AA	BB	AA	AA	AA	AA	AA	BB	BB	BB	-	BB	AA
chr2H:2099056	2	0	AA	BB	BB	BB	AA	BB	BB	BB	BB	BB	BB	AA	AA	BB	AA	BB	BB	BB	AA	AA	BB	BB	AA	AA	BB	AA	AA	AA	AA	BB	BB	AA	AA	-	AA	BB	AA	AA	AA	AA	AA	BB	BB	BB	AA	BB	AA
chr2H:2174218	2	0	AA	BB	BB	BB	AA	BB	BB	BB	BB	BB	BB	AA	AA	BB	AA	BB	BB	BB	AA	AA	BB	BB	AA	AA	BB	AA	AA	AA	AA	BB	BB	AA	AA	BB	AA	BB	AA	AA	AA	AA	AA	BB	BB	BB	AA	BB	AA
chr2H:2353541	2	0.820228	AA	BB	BB	BB	AA	BB	BB	BB	BB	BB	BB	AA	AA	BB	AA	BB	BB	-	AA	AA	BB	BB	AA	-	BB	-	AA	AA	AA	BB	BB	AA	AA	BB	AA	BB	AA	AA	AA	AA	AA	-	BB	BB	AA	BB	AA
chr2H:2790842	2	0.820228	AA	BB	BB	BB	AA	BB	BB	BB	BB	BB	BB	AA	AA	BB	AA	BB	BB	BB	AA	AA	BB	BB	AA	AA	BB	AA	AA	AA	AA	BB	BB	AA	AA	BB	AA	BB	AA	AA	AA	AA	AA	BB	BB	BB	AA	BB	AA
chr2H:2960572	2	0.820228	AA	BB	BB	BB	AA	BB	BB	BB	BB	BB	BB	AA	AA	BB	AA	BB	BB	BB	AA	AA	BB	BB	AA	AA	BB	AA	AA	AA	AA	BB	BB	AA	AA	BB	AA	BB	AA	AA	AA	AA	AA	BB	BB	BB	AA	BB	AA
chr2H:3238590	2	0.820228	AA	BB	BB	BB	AA	BB	BB	BB	BB	BB	BB	AA	AA	BB	AA	BB	BB	-	AA	AA	BB	BB	AA	AA	BB	AA	AA	AA	AA	BB	BB	AA	AA	BB	AA	BB	AA	AA	AA	AA	AA	BB	BB	BB	AA	BB	AA
chr2H:3326670	2	0.820228	AA	BB	BB	BB	AA	BB	BB	BB	BB	BB	BB	AA	AA	BB	AA	BB	BB	BB	AA	AA	BB	BB	AA	AA	BB	AA	AA	AA	AA	BB	BB	AA	AA	BB	AA	BB	AA	AA	AA	AA	AA	BB	BB	BB	AA	BB	AA
chr2H:3477223	2	0.820228	AA	BB	BB	BB	AA	BB	BB	BB	BB	BB	BB	AA	AA	BB	AA	BB	BB	BB	AA	AA	BB	BB	AA	AA	BB	AA	AA	AA	AA	BB	BB	AA	AA	BB	AA	BB	AA	AA	AA	AA	AA	BB	BB	BB	AA	BB	-
chr2H:3742683	2	0.820228	AA	BB	BB	BB	AA	BB	BB	BB	BB	-	BB	AA	AA	BB	AA	BB	BB	BB	AA	AA	BB	BB	AA	AA	BB	AA	AA	AA	AA	BB	BB	AA	AA	BB	AA	BB	AA	AA	AA	AA	AA	BB	BB	BB	-	BB	AA
chr2H:5622207	2	2.39826	AA	BB	BB	BB	AA	BB	BB	BB	BB	BB	BB	AA	AA	BB	AA	BB	BB	BB	AA	-	BB	BB	AA	AA	BB	AA	AA	AA	AA	BB	BB	AA	AA	BB	AA	BB	AA	AA	AA	AA	-	BB	BB	BB	-	BB	AA
chr2H:5952903	2	2.39826	AA	BB	BB	BB	AA	BB	BB	BB	BB	BB	BB	AA	AA	BB	AA	BB	BB	BB	AA	AA	BB	BB	AA	AA	BB	AA	AA	AA	AA	BB	BB	AA	AA	BB	AA	BB	AA	AA	AA	AA	AA	BB	BB	BB	-	BB	AA
chr2H:6207229	2	2.39826	AA	BB	BB	BB	AA	BB	BB	BB	BB	BB	BB	AA	AA	BB	AA	BB	BB	BB	AA	AA	BB	BB	AA	AA	BB	AA	AA	AA	AA	BB	BB	AA	AA	BB	AA	BB	AA	AA	AA	AA	AA	BB	BB	BB	-	BB	AA
chr2H:6448198	2	2.39826	AA	BB	BB	BB	AA	BB	BB	BB	BB	BB	BB	AA	AA	BB	AA	BB	BB	BB	AA	AA	BB	BB	AA	AA	BB	AA	AA	AA	AA	BB	BB	AA	AA	BB	AA	BB	AA	AA	AA	AA	AA	BB	BB	BB	AA	BB	AA
chr2H:6576737	2	2.39826	AA	BB	BB	BB	AA	BB	BB	BB	BB	BB	BB	AA	AA	BB	AA	BB	BB	BB	AA	AA	BB	BB	AA	AA	BB	AA	AA	AA	AA	BB	BB	AA	AA	BB	AA	BB	AA	AA	AA	AA	AA	BB	BB	BB	AA	-	AA
chr2H:6614733	2	3.15592	AA	BB	BB	BB	AA	BB	BB	BB	BB	BB	BB	AA	AA	BB	AA	BB	BB	BB	AA	AA	AA	BB	AA	AA	BB	AA	AA	AA	AA	BB	BB	AA	AA	BB	AA	BB	AA	AA	AA	AA	AA	BB	BB	BB	AA	BB	AA
chr2H:6958355	2	3.15592	AA	BB	BB	BB	AA	BB	BB	BB	BB	BB	BB	AA	AA	BB	AA	BB	BB	BB	AA	AA	AA	BB	AA	AA	BB	AA	AA	AA	AA	BB	BB	AA	AA	BB	AA	BB	AA	AA	AA	AA	AA	BB	BB	BB	-	BB	AA
chr2H:7580659	2	3.15592	AA	BB	BB	BB	AA	BB	BB	BB	BB	BB	BB	AA	AA	BB	AA	BB	BB	BB	AA	AA	AA	BB	AA	AA	BB	AA	AA	AA	AA	BB	BB	AA	AA	BB	AA	BB	AA	AA	AA	AA	AA	BB	BB	BB	AA	BB	AA
chr2H:8173088	2	3.15592	AA	BB	BB	BB	AA	BB	BB	BB	BB	BB	BB	AA	AA	BB	AA	BB	BB	BB	AA	AA	AA	BB	AA	AA	BB	AA	AA	AA	AA	BB	BB	AA	AA	BB	AA	BB	AA	AA	AA	AA	AA	BB	BB	BB	AA	BB	AA
chr2H:8906937	2	3.15592	AA	BB	BB	BB	AA	BB	BB	BB	BB	BB	BB	AA	AA	BB	AA	BB	BB	BB	AA	AA	AA	BB	AA	AA	BB	AA	AA	AA	AA	BB	BB	AA	AA	BB	AA	BB	AA	AA	AA	AA	AA	BB	BB	BB	AA	BB	AA
chr2H:9000139	2	3.15592	AA	BB	BB	BB	AA	BB	BB	BB	BB	BB	BB	AA	AA	BB	AA	BB	BB	BB	AA	AA	AA	BB	AA	AA	BB	AA	AA	AA	AA	BB	BB	AA	AA	BB	AA	BB	AA	AA	AA	AA	AA	BB	BB	BB	AA	BB	AA
chr2H:9189874	2	3.15592	AA	BB	BB	BB	AA	BB	BB	BB	BB	BB	BB	AA	AA	BB	AA	BB	BB	-	AA	AA	AA	-	AA	AA	BB	AA	AA	AA	AA	BB	BB	AA	AA	BB	AA	BB	AA	AA	AA	AA	AA	BB	BB	BB	AA	BB	AA
chr2H:9299593	2	4.67154	AA	BB	BB	BB	AA	BB	BB	BB	BB	BB	BB	AA	AA	BB	AA	BB	BB	BB	AA	AA	AA	BB	AA	BB	BB	AA	AA	AA	AA	BB	BB	AA	AA	BB	AA	BB	AA	AA	AA	AA	AA	BB	-	BB	AA	BB	AA
chr2H:10216425	2	4.67154	AA	BB	BB	BB	AA	BB	BB	BB	BB	BB	BB	AA	AA	BB	AA	BB	BB	BB	AA	AA	AA	BB	AA	BB	BB	AA	AA	AA	AA	BB	BB	AA	AA	BB	AA	BB	AA	AA	AA	AA	AA	BB	BB	BB	AA	BB	AA
chr2H:10884752	2	4.67154	AA	BB	BB	BB	-	BB	-	BB	BB	BB	BB	AA	AA	BB	AA	BB	BB	-	-	AA	AA	BB	AA	-	BB	AA	AA	AA	AA	BB	BB	AA	AA	BB	AA	BB	AA	AA	AA	AA	AA	BB	BB	BB	-	BB	AA
chr2H:11058093	2	5.42917	AA	BB	BB	BB	AA	BB	BB	BB	BB	BB	BB	AA	AA	BB	AA	BB	BB	BB	AA	AA	AA	BB	AA	BB	BB	AA	AA	AA	AA	BB	BB	AA	AA	BB	AA	BB	BB	AA	AA	AA	AA	BB	BB	BB	AA	BB	AA
chr2H:11129259	2	5.42917	AA	BB	BB	BB	AA	-	BB	BB	BB	BB	BB	AA	AA	BB	AA	BB	-	BB	AA	AA	AA	BB	AA	BB	BB	AA	AA	AA	AA	BB	-	AA	AA	-	AA	BB	BB	AA	AA	AA	AA	BB	BB	BB	-	BB	AA
chr2H:12026543	2	6.94479	AA	BB	BB	BB	AA	BB	BB	BB	BB	BB	BB	AA	AA	BB	AA	BB	BB	BB	AA	AA	AA	BB	BB	BB	BB	AA	AA	AA	AA	BB	BB	AA	AA	BB	AA	BB	BB	AA	AA	AA	AA	BB	BB	BB	AA	BB	AA
chr2H:12118119	2	6.94479	AA	BB	BB	BB	AA	BB	BB	BB	BB	BB	BB	AA	AA	BB	AA	BB	BB	BB	AA	AA	AA	BB	BB	BB	BB	AA	AA	AA	AA	BB	BB	AA	AA	BB	AA	BB	BB	AA	AA	AA	AA	BB	BB	BB	AA	BB	AA
chr2H:12214506	2	6.94479	AA	BB	BB	BB	AA	BB	BB	BB	BB	BB	BB	AA	AA	BB	AA	BB	BB	BB	AA	AA	AA	BB	BB	BB	BB	AA	AA	AA	AA	BB	BB	AA	AA	BB	AA	BB	BB	AA	AA	AA	AA	BB	BB	BB	AA	BB	AA
chr2H:12663563	2	6.94479	AA	BB	BB	BB	AA	BB	BB	BB	BB	-	BB	AA	AA	BB	AA	BB	BB	-	AA	AA	AA	BB	BB	BB	BB	AA	AA	AA	AA	BB	BB	AA	-	BB	AA	BB	BB	AA	AA	AA	AA	BB	BB	-	-	BB	AA
chr2H:12950706	2	6.94479	AA	BB	BB	BB	AA	BB	BB	BB	BB	BB	BB	AA	AA	BB	AA	BB	BB	BB	AA	AA	AA	BB	BB	BB	BB	AA	AA	AA	AA	BB	BB	AA	AA	BB	AA	BB	BB	AA	AA	AA	AA	BB	BB	BB	AA	BB	AA
chr2H:13031089	2	6.94479	AA	BB	BB	BB	AA	BB	BB	BB	BB	BB	BB	AA	AA	BB	AA	BB	BB	BB	AA	AA	AA	BB	BB	BB	BB	AA	AA	AA	AA	BB	BB	AA	AA	BB	AA	BB	BB	AA	AA	AA	AA	BB	BB	BB	AA	BB	AA
chr2H:13316383	2	6.94479	AA	BB	BB	BB	AA	BB	BB	BB	BB	BB	BB	AA	AA	BB	AA	BB	BB	BB	AA	AA	AA	BB	BB	BB	BB	AA	AA	AA	AA	BB	BB	AA	AA	BB	AA	BB	BB	AA	AA	AA	AA	BB	BB	BB	AA	BB	AA
chr2H:14235871	2	12.2087	AA	BB	BB	BB	AA	BB	BB	BB	BB	BB	BB	AA	AA	BB	AA	BB	AA	BB	AA	AA	AA	BB	BB	BB	BB	AA	AA	AA	AA	BB	BB	AA	AA	BB	AA	BB	BB	AA	AA	AA	AA	-	BB	BB	AA	BB	AA
chr2H:14580188	2	12.2087	AA	BB	BB	BB	AA	BB	BB	BB	BB	BB	BB	AA	AA	BB	AA	BB	AA	BB	AA	AA	AA	BB	BB	BB	BB	AA	AA	AA	AA	BB	BB	AA	AA	BB	AA	BB	BB	AA	AA	AA	AA	AA	BB	BB	AA	BB	AA
chr2H:14612437	2	12.2087	AA	BB	BB	BB	AA	BB	BB	BB	-	BB	BB	AA	AA	BB	AA	BB	AA	BB	AA	AA	AA	BB	BB	BB	BB	AA	AA	AA	AA	BB	BB	AA	AA	-	AA	BB	BB	AA	AA	AA	AA	AA	BB	BB	AA	BB	AA
chr2H:15087551	2	12.2087	AA	BB	-	BB	AA	BB	BB	BB	BB	BB	BB	AA	AA	BB	AA	BB	AA	BB	AA	AA	AA	BB	BB	BB	BB	AA	AA	AA	AA	-	BB	AA	AA	BB	AA	BB	BB	AA	AA	AA	-	AA	BB	BB	-	BB	AA
chr2H:15344734	2	12.2087	AA	BB	BB	BB	AA	BB	BB	BB	BB	BB	BB	AA	AA	BB	AA	BB	AA	BB	AA	AA	AA	BB	BB	BB	BB	AA	AA	AA	AA	BB	BB	AA	AA	BB	AA	BB	BB	AA	AA	AA	AA	AA	BB	BB	AA	BB	AA
chr2H:16421701	2	13.0248	AA	BB	BB	BB	AA	BB	BB	BB	BB	BB	BB	AA	BB	BB	AA	BB	AA	BB	AA	AA	AA	BB	BB	BB	BB	AA	AA	AA	AA	BB	BB	AA	AA	BB	AA	BB	BB	AA	AA	AA	AA	AA	BB	BB	AA	BB	AA
chr2H:16646573	2	13.0248	AA	BB	BB	BB	AA	BB	BB	BB	BB	BB	BB	AA	BB	BB	AA	BB	AA	BB	AA	AA	AA	BB	BB	BB	BB	AA	AA	AA	AA	BB	BB	AA	AA	BB	-	BB	BB	AA	AA	AA	AA	AA	BB	BB	AA	BB	AA
chr2H:16803342	2	16.0481	AA	BB	BB	BB	AA	BB	BB	-	BB	BB	BB	AA	BB	BB	AA	BB	AA	BB	AA	AA	AA	BB	BB	BB	BB	AA	AA	AA	BB	BB	BB	AA	AA	BB	AA	BB	BB	AA	AA	AA	AA	AA	BB	BB	AA	-	AA
chr2H:16946000	2	16.0481	AA	BB	BB	BB	AA	BB	BB	BB	BB	BB	BB	AA	BB	BB	AA	BB	AA	BB	AA	AA	AA	BB	BB	BB	BB	AA	AA	AA	BB	BB	BB	AA	AA	BB	AA	BB	BB	AA	AA	AA	AA	AA	BB	BB	AA	BB	AA
chr2H:17181324	2	16.0481	AA	BB	BB	BB	-	BB	BB	BB	BB	BB	BB	AA	BB	BB	AA	BB	-	BB	AA	AA	AA	BB	BB	BB	BB	-	AA	AA	BB	BB	BB	AA	AA	BB	-	BB	BB	AA	AA	AA	AA	AA	BB	BB	AA	BB	AA
chr2H:17279253	2	16.0481	AA	BB	BB	BB	AA	BB	BB	BB	BB	BB	BB	AA	BB	BB	AA	BB	AA	BB	AA	AA	AA	-	BB	BB	BB	AA	AA	AA	BB	BB	BB	AA	AA	BB	AA	BB	BB	AA	-	AA	AA	AA	BB	BB	AA	BB	AA
chr2H:17812703	2	16.0481	AA	BB	BB	BB	AA	BB	BB	BB	BB	BB	BB	AA	BB	BB	AA	BB	AA	BB	AA	AA	AA	BB	BB	BB	BB	AA	AA	AA	BB	BB	BB	AA	AA	BB	AA	BB	BB	AA	AA	AA	AA	AA	BB	BB	AA	BB	AA
chr2H:18075004	2	16.8673	AA	BB	BB	BB	AA	BB	BB	BB	BB	BB	BB	AA	BB	BB	AA	BB	AA	BB	AA	AA	AA	BB	BB	BB	BB	AA	AA	AA	BB	BB	BB	AA	AA	BB	AA	BB	BB	AA	AA	AA	AA	AA	BB	BB	AA	BB	AA
chr2H:18287252	2	16.8673	AA	BB	BB	BB	AA	BB	BB	BB	BB	BB	BB	AA	BB	BB	AA	BB	AA	BB	AA	AA	AA	BB	BB	BB	BB	AA	AA	AA	BB	BB	BB	AA	AA	BB	AA	BB	BB	-	AA	AA	AA	AA	BB	BB	AA	BB	AA
chr2H:18359103	2	16.8673	AA	BB	BB	BB	AA	BB	BB	BB	BB	BB	BB	AA	BB	BB	AA	BB	AA	BB	AA	AA	AA	BB	BB	BB	BB	AA	AA	AA	-	BB	BB	AA	AA	BB	AA	BB	BB	AA	AA	AA	AA	AA	BB	BB	AA	-	AA
chr2H:18688823	2	17.6333	AA	BB	BB	BB	AA	BB	BB	BB	BB	BB	BB	AA	BB	BB	AA	BB	AA	BB	AA	AA	AA	BB	BB	BB	BB	AA	BB	AA	BB	BB	BB	AA	AA	BB	AA	BB	BB	AA	AA	AA	AA	AA	BB	BB	AA	BB	AA
chr2H:18772664	2	17.6333	AA	BB	BB	BB	AA	BB	BB	BB	BB	BB	BB	AA	BB	BB	AA	BB	AA	BB	AA	AA	AA	BB	BB	BB	BB	AA	BB	AA	BB	BB	BB	AA	AA	BB	AA	BB	BB	AA	AA	AA	AA	AA	BB	BB	-	BB	AA
chr2H:18808255	2	17.6333	AA	BB	BB	BB	AA	BB	BB	BB	BB	-	BB	AA	BB	BB	AA	BB	AA	BB	AA	AA	AA	BB	BB	BB	BB	AA	BB	AA	-	BB	BB	AA	AA	BB	AA	BB	BB	AA	AA	AA	AA	AA	BB	BB	AA	BB	AA
chr2H:18991251	2	18.3909	AA	BB	BB	BB	AA	BB	BB	BB	BB	BB	BB	AA	BB	BB	AA	BB	AA	BB	AA	AA	AA	BB	BB	BB	BB	AA	BB	AA	BB	BB	BB	AA	AA	BB	AA	BB	BB	AA	AA	AA	AA	AA	BB	BB	AA	BB	AA
chr2H:19058938	2	19.9066	AA	BB	BB	BB	AA	BB	BB	BB	BB	BB	BB	AA	BB	BB	BB	BB	AA	BB	AA	AA	AA	BB	BB	BB	BB	AA	BB	AA	BB	BB	BB	AA	AA	BB	AA	BB	BB	AA	AA	AA	AA	AA	BB	BB	AA	BB	AA
chr2H:19353367	2	19.9066	AA	BB	BB	BB	AA	-	BB	BB	BB	BB	BB	AA	BB	BB	-	BB	AA	BB	AA	AA	AA	BB	BB	-	BB	AA	BB	AA	-	-	BB	AA	-	BB	AA	BB	BB	AA	AA	AA	AA	AA	BB	BB	AA	BB	AA
chr2H:19659333	2	19.9066	AA	BB	BB	BB	AA	BB	BB	BB	BB	BB	BB	AA	BB	BB	BB	BB	AA	BB	AA	AA	AA	BB	BB	BB	BB	AA	BB	AA	BB	BB	BB	AA	AA	BB	AA	BB	BB	AA	AA	AA	AA	AA	BB	BB	AA	BB	AA
chr2H:19964948	2	19.9066	AA	BB	BB	BB	AA	BB	BB	BB	BB	BB	BB	AA	BB	BB	BB	BB	AA	BB	AA	AA	AA	BB	BB	BB	BB	AA	BB	AA	BB	BB	BB	AA	AA	BB	AA	BB	BB	AA	AA	AA	AA	AA	BB	BB	AA	BB	AA
chr2H:20897878	2	21.4222	AA	BB	BB	BB	AA	BB	BB	BB	BB	BB	BB	AA	BB	BB	BB	BB	AA	BB	AA	AA	AA	BB	BB	BB	BB	AA	BB	AA	BB	BB	BB	AA	AA	BB	AA	BB	BB	AA	AA	AA	AA	AA	BB	AA	AA	BB	AA
chr2H:21357649	2	21.4222	AA	BB	BB	BB	AA	BB	BB	BB	BB	BB	BB	AA	BB	BB	BB	BB	AA	BB	AA	AA	AA	BB	BB	BB	BB	AA	BB	AA	BB	BB	BB	AA	AA	BB	AA	BB	BB	AA	AA	AA	AA	AA	BB	AA	AA	BB	AA
chr2H:21677453	2	21.4222	AA	BB	BB	BB	AA	-	BB	BB	BB	BB	BB	AA	BB	BB	BB	BB	AA	BB	AA	-	AA	BB	BB	BB	BB	AA	BB	AA	BB	BB	BB	AA	AA	BB	AA	BB	BB	AA	AA	AA	AA	AA	BB	AA	AA	BB	-
chr2H:22224985	2	22.1798	AA	BB	BB	BB	AA	BB	BB	BB	BB	BB	BB	AA	BB	BB	BB	BB	AA	BB	AA	AA	AA	BB	BB	BB	BB	AA	BB	AA	BB	BB	BB	AA	AA	BB	AA	BB	BB	AA	AA	BB	AA	AA	BB	AA	AA	BB	AA
chr2H:22444682	2	22.1798	AA	BB	BB	BB	AA	BB	BB	BB	BB	BB	BB	AA	BB	BB	BB	BB	AA	BB	AA	AA	AA	BB	BB	BB	BB	AA	BB	AA	BB	BB	BB	AA	AA	BB	AA	BB	BB	AA	AA	BB	AA	AA	BB	AA	-	BB	AA
chr2H:22767866	2	23.6954	AA	BB	BB	BB	AA	AA	BB	BB	BB	BB	BB	AA	-	BB	BB	BB	AA	BB	AA	AA	AA	BB	BB	BB	BB	AA	BB	AA	BB	BB	BB	AA	AA	AA	AA	BB	BB	AA	AA	BB	AA	AA	BB	AA	AA	BB	AA
chr2H:23177986	2	23.6954	AA	BB	BB	BB	AA	AA	BB	BB	BB	BB	BB	AA	BB	BB	BB	BB	AA	BB	AA	AA	AA	BB	BB	BB	BB	AA	BB	AA	BB	BB	BB	AA	AA	AA	AA	BB	BB	AA	AA	BB	AA	AA	BB	AA	AA	BB	AA
chr2H:23409082	2	23.6954	AA	BB	BB	BB	AA	AA	BB	BB	BB	BB	BB	AA	BB	BB	BB	BB	AA	BB	AA	AA	AA	BB	BB	BB	BB	AA	BB	AA	-	BB	BB	AA	AA	AA	-	BB	BB	AA	AA	BB	AA	-	BB	AA	AA	BB	AA
chr2H:24237048	2	24.4531	AA	BB	BB	BB	AA	AA	BB	BB	BB	BB	BB	AA	BB	BB	BB	BB	AA	BB	AA	AA	AA	BB	BB	BB	BB	AA	BB	AA	BB	BB	BB	AA	AA	AA	AA	BB	BB	AA	AA	BB	AA	AA	BB	AA	AA	BB	AA
chr2H:24567617	2	25.2107	AA	BB	BB	BB	AA	AA	BB	BB	BB	BB	BB	AA	BB	BB	BB	BB	AA	BB	AA	AA	AA	BB	BB	BB	BB	AA	BB	AA	BB	BB	BB	AA	AA	AA	AA	BB	BB	-	AA	BB	AA	AA	BB	AA	AA	BB	AA
chr2H:24878037	2	25.2107	AA	BB	BB	BB	AA	AA	BB	BB	BB	BB	BB	AA	BB	BB	BB	BB	AA	BB	AA	AA	AA	-	BB	BB	BB	AA	BB	AA	-	BB	BB	AA	AA	AA	AA	BB	BB	AA	AA	BB	AA	AA	BB	AA	-	BB	AA
chr2H:25571140	2	25.2107	AA	BB	BB	BB	AA	AA	BB	BB	BB	BB	BB	AA	BB	BB	BB	BB	AA	BB	AA	AA	AA	BB	BB	BB	BB	AA	BB	AA	BB	BB	BB	AA	AA	AA	AA	BB	BB	AA	AA	BB	AA	AA	BB	AA	AA	BB	AA
chr2H:26049054	2	25.2107	AA	BB	BB	BB	AA	AA	BB	BB	BB	BB	BB	AA	BB	BB	BB	BB	AA	BB	AA	AA	AA	BB	BB	BB	BB	AA	BB	AA	BB	BB	BB	AA	AA	AA	AA	BB	BB	AA	AA	BB	AA	AA	BB	AA	-	BB	AA
chr2H:26204549	2	25.9683	AA	BB	BB	BB	AA	AA	BB	BB	BB	BB	BB	AA	BB	BB	BB	BB	AA	BB	AA	AA	AA	BB	BB	BB	BB	AA	BB	AA	BB	BB	AA	AA	AA	AA	AA	BB	BB	AA	AA	BB	AA	AA	BB	AA	AA	BB	AA
chr2H:27618265	2	26.7682	AA	BB	BB	BB	AA	AA	BB	BB	BB	BB	BB	AA	BB	-	BB	BB	AA	BB	AA	AA	AA	-	BB	BB	BB	AA	BB	-	BB	BB	AA	AA	AA	AA	AA	BB	BB	AA	AA	BB	AA	AA	BB	AA	-	BB	AA
chr2H:28394304	2	28.3214	AA	BB	BB	BB	AA	AA	BB	BB	BB	BB	BB	AA	BB	BB	BB	BB	AA	BB	AA	AA	AA	BB	BB	BB	BB	AA	BB	AA	BB	BB	AA	AA	AA	AA	AA	BB	BB	AA	AA	BB	AA	-	BB	AA	AA	BB	AA
chr2H:28666371	2	28.3214	AA	BB	BB	BB	AA	AA	BB	BB	BB	BB	BB	AA	BB	BB	BB	BB	AA	BB	AA	AA	AA	BB	BB	BB	BB	AA	BB	AA	BB	BB	AA	AA	AA	AA	AA	BB	BB	AA	AA	BB	AA	AA	BB	AA	AA	BB	AA
chr2H:28741838	2	28.3214	AA	BB	BB	BB	AA	AA	BB	BB	BB	BB	BB	AA	BB	BB	BB	BB	AA	BB	AA	AA	AA	BB	-	BB	BB	AA	BB	AA	BB	BB	AA	AA	AA	AA	AA	BB	BB	AA	AA	BB	AA	AA	BB	AA	AA	BB	AA
chr2H:28938870	2	28.3214	AA	BB	-	BB	AA	AA	BB	BB	BB	BB	BB	AA	BB	BB	BB	BB	AA	BB	AA	AA	AA	BB	BB	BB	BB	AA	BB	AA	BB	BB	AA	AA	AA	AA	AA	BB	BB	AA	AA	BB	AA	AA	BB	AA	AA	BB	AA
chr2H:29044671	2	28.3214	AA	BB	-	BB	AA	AA	BB	BB	BB	BB	BB	AA	BB	BB	BB	BB	AA	BB	AA	AA	AA	BB	BB	BB	BB	AA	BB	AA	BB	BB	AA	AA	AA	AA	AA	BB	BB	AA	AA	BB	AA	AA	BB	AA	AA	BB	AA
chr2H:29447799	2	28.3214	AA	BB	BB	BB	AA	-	BB	BB	BB	BB	BB	AA	BB	BB	BB	BB	AA	BB	AA	AA	AA	BB	BB	BB	BB	AA	BB	AA	BB	BB	AA	AA	AA	AA	AA	BB	BB	AA	AA	BB	AA	AA	BB	AA	AA	-	AA
chr2H:29564353	2	28.3214	AA	BB	BB	BB	AA	AA	BB	BB	BB	BB	BB	AA	BB	BB	BB	BB	AA	BB	AA	AA	AA	BB	BB	BB	BB	AA	BB	AA	BB	BB	AA	AA	AA	AA	AA	BB	BB	AA	AA	BB	AA	AA	BB	AA	AA	BB	AA
chr2H:29882827	2	30.5957	AA	BB	BB	BB	AA	AA	BB	BB	BB	BB	BB	AA	BB	BB	BB	BB	-	BB	AA	AA	AA	BB	BB	BB	BB	AA	BB	AA	BB	BB	AA	AA	AA	-	AA	BB	BB	AA	AA	BB	AA	AA	BB	AA	-	BB	AA
chr2H:30116929	2	30.5957	AA	BB	BB	BB	AA	AA	BB	BB	BB	BB	BB	AA	BB	BB	BB	BB	AA	BB	AA	AA	AA	BB	BB	BB	-	AA	BB	AA	BB	BB	AA	AA	AA	AA	AA	BB	BB	AA	AA	BB	AA	AA	BB	AA	AA	BB	AA
chr2H:30483680	2	30.5957	AA	BB	BB	BB	AA	AA	BB	BB	BB	BB	BB	AA	BB	BB	BB	BB	AA	BB	AA	AA	AA	BB	BB	BB	BB	AA	BB	AA	BB	BB	AA	AA	AA	AA	AA	BB	BB	AA	AA	BB	AA	AA	BB	AA	AA	BB	AA
chr2H:30794252	2	30.5957	AA	BB	BB	BB	AA	AA	BB	BB	BB	BB	BB	AA	BB	BB	BB	BB	AA	BB	AA	AA	AA	BB	BB	BB	BB	AA	BB	AA	BB	BB	AA	AA	AA	AA	AA	BB	BB	AA	AA	BB	AA	AA	BB	AA	AA	BB	AA
chr2H:31153440	2	31.3533	AA	BB	BB	BB	AA	AA	BB	BB	BB	BB	BB	AA	BB	BB	BB	BB	AA	BB	AA	AA	AA	BB	BB	BB	BB	AA	BB	AA	BB	BB	AA	AA	AA	AA	AA	BB	BB	AA	AA	BB	AA	AA	BB	AA	AA	BB	AA
chr2H:31563459	2	31.3533	AA	BB	BB	BB	AA	AA	BB	BB	BB	BB	BB	AA	BB	BB	BB	BB	AA	BB	-	AA	AA	BB	BB	BB	-	AA	BB	AA	BB	BB	AA	AA	AA	AA	AA	BB	BB	AA	AA	BB	AA	AA	BB	AA	AA	BB	AA
chr2H:32428844	2	32.8689	AA	BB	BB	BB	AA	AA	AA	BB	BB	BB	BB	AA	BB	BB	BB	BB	AA	BB	BB	AA	AA	BB	BB	BB	BB	AA	BB	AA	BB	BB	AA	AA	AA	AA	AA	BB	BB	AA	AA	BB	AA	AA	BB	AA	AA	BB	AA
chr2H:32744116	2	32.8689	AA	BB	BB	BB	AA	AA	AA	BB	BB	BB	BB	AA	BB	BB	BB	BB	AA	BB	BB	AA	AA	BB	BB	BB	BB	AA	BB	AA	BB	BB	AA	AA	AA	AA	-	BB	BB	AA	AA	BB	AA	AA	BB	AA	AA	BB	AA
chr2H:33210959	2	32.8689	AA	BB	BB	BB	AA	AA	AA	BB	BB	BB	BB	AA	BB	BB	BB	BB	AA	BB	BB	AA	AA	BB	BB	BB	BB	AA	BB	AA	BB	BB	AA	AA	AA	AA	AA	BB	BB	AA	AA	BB	AA	AA	BB	AA	AA	BB	AA
chr2H:33714026	2	32.8689	AA	BB	-	BB	AA	AA	AA	BB	BB	BB	BB	AA	BB	BB	BB	BB	AA	BB	BB	AA	AA	BB	BB	BB	BB	AA	BB	AA	BB	BB	AA	AA	AA	AA	AA	BB	BB	AA	AA	BB	AA	AA	BB	AA	AA	BB	AA
chr2H:34092245	2	32.8689	AA	BB	BB	BB	AA	AA	AA	BB	BB	-	BB	AA	BB	BB	BB	BB	AA	BB	BB	AA	AA	BB	BB	BB	BB	AA	BB	AA	BB	BB	AA	AA	AA	AA	AA	BB	BB	AA	AA	BB	AA	AA	BB	AA	AA	BB	AA
chr2H:34864893	2	34.3845	AA	BB	AA	BB	AA	AA	AA	BB	BB	BB	BB	AA	BB	BB	BB	BB	AA	BB	BB	AA	AA	BB	BB	BB	BB	AA	BB	AA	-	BB	AA	AA	AA	AA	AA	BB	BB	AA	AA	BB	AA	AA	BB	AA	AA	BB	AA
chr2H:35770183	2	36.6527	AA	BB	AA	BB	AA	AA	AA	BB	BB	BB	BB	AA	BB	BB	BB	BB	AA	BB	BB	AA	AA	BB	BB	BB	BB	AA	BB	AA	BB	BB	AA	AA	AA	AA	AA	BB	BB	AA	AA	BB	AA	AA	BB	AA	AA	BB	AA
chr2H:36293025	2	36.6527	AA	BB	AA	BB	AA	AA	AA	BB	BB	BB	BB	AA	BB	BB	BB	BB	AA	BB	BB	-	AA	BB	-	BB	BB	AA	BB	AA	BB	BB	AA	AA	AA	AA	AA	BB	BB	AA	AA	BB	AA	AA	BB	AA	AA	BB	AA
chr2H:36330551	2	36.6527	AA	BB	AA	BB	AA	AA	AA	BB	BB	BB	BB	-	BB	BB	BB	BB	AA	BB	BB	AA	AA	BB	BB	BB	BB	-	-	AA	BB	BB	AA	-	AA	AA	AA	BB	BB	AA	AA	BB	AA	AA	BB	AA	-	BB	AA
chr2H:37789003	2	38.1683	AA	BB	AA	BB	AA	AA	AA	BB	BB	BB	BB	AA	BB	BB	BB	BB	AA	BB	BB	AA	AA	BB	BB	BB	BB	AA	BB	AA	BB	BB	AA	AA	AA	AA	AA	BB	BB	AA	AA	BB	AA	AA	BB	AA	BB	BB	AA
chr2H:37887132	2	39.2145	AA	BB	AA	BB	AA	AA	AA	BB	BB	BB	BB	AA	BB	BB	BB	BB	AA	BB	BB	AA	AA	BB	BB	BB	BB	AA	BB	AA	BB	BB	AA	AA	AA	AA	AA	AA	BB	-	AA	BB	AA	AA	BB	AA	-	BB	AA
chr2H:38263741	2	40.269	AA	BB	AA	BB	AA	AA	AA	BB	BB	BB	BB	AA	AA	BB	BB	BB	AA	BB	BB	AA	AA	BB	BB	BB	BB	AA	BB	AA	BB	BB	AA	AA	AA	AA	AA	AA	BB	AA	AA	BB	AA	AA	BB	AA	-	BB	AA
chr2H:38377977	2	40.269	AA	BB	AA	BB	AA	AA	AA	BB	BB	BB	BB	AA	AA	BB	BB	BB	AA	BB	BB	AA	AA	BB	BB	BB	BB	AA	BB	AA	BB	BB	AA	AA	AA	AA	AA	AA	BB	AA	AA	BB	AA	AA	BB	AA	BB	BB	AA
chr2H:38602962	2	40.269	AA	BB	AA	BB	AA	AA	AA	BB	BB	BB	BB	AA	AA	BB	BB	BB	AA	BB	BB	AA	AA	BB	BB	BB	BB	AA	BB	AA	BB	BB	AA	AA	AA	AA	AA	AA	BB	AA	AA	BB	AA	AA	BB	AA	BB	BB	AA
chr2H:39554634	2	40.269	AA	BB	AA	BB	AA	AA	AA	BB	BB	BB	BB	AA	AA	BB	BB	BB	AA	BB	BB	AA	AA	BB	BB	BB	BB	AA	BB	AA	BB	BB	AA	AA	AA	AA	AA	AA	BB	AA	AA	BB	AA	AA	BB	AA	BB	BB	AA
chr2H:41732867	2	44.0623	AA	BB	AA	BB	AA	AA	AA	BB	BB	BB	BB	AA	AA	BB	BB	BB	AA	BB	BB	AA	AA	BB	BB	BB	BB	AA	BB	BB	BB	BB	AA	AA	AA	AA	AA	AA	BB	AA	AA	BB	AA	AA	BB	AA	BB	BB	AA
chr2H:42675447	2	45.7342	AA	BB	AA	BB	AA	AA	AA	BB	BB	BB	BB	AA	AA	BB	BB	BB	AA	BB	BB	AA	AA	BB	BB	BB	BB	AA	BB	BB	BB	BB	AA	AA	AA	AA	AA	AA	BB	AA	AA	BB	AA	-	BB	AA	BB	BB	AA
chr2H:42964556	2	45.7342	AA	BB	AA	BB	AA	AA	AA	BB	BB	BB	BB	AA	AA	BB	BB	BB	AA	BB	BB	AA	AA	BB	BB	BB	BB	AA	BB	BB	BB	BB	AA	AA	AA	AA	AA	AA	BB	AA	AA	BB	AA	AA	BB	AA	BB	BB	AA
chr2H:45108524	2	48.9249	AA	BB	AA	BB	AA	AA	AA	BB	BB	BB	BB	AA	AA	BB	BB	BB	AA	-	BB	AA	AA	BB	BB	BB	BB	AA	BB	BB	BB	BB	AA	AA	AA	AA	AA	AA	BB	AA	AA	BB	AA	AA	BB	AA	-	BB	AA
chr2H:45577214	2	48.9249	AA	BB	AA	BB	AA	AA	AA	BB	BB	BB	BB	AA	AA	BB	BB	BB	AA	BB	BB	AA	AA	BB	BB	BB	BB	AA	BB	BB	BB	BB	AA	AA	AA	AA	AA	AA	BB	AA	AA	BB	AA	AA	BB	AA	BB	BB	AA
chr2H:45653306	2	50.4405	AA	BB	AA	BB	AA	AA	AA	BB	BB	BB	BB	AA	AA	BB	BB	BB	AA	BB	BB	AA	AA	BB	BB	BB	BB	AA	BB	BB	BB	BB	AA	AA	AA	AA	AA	AA	BB	AA	AA	BB	AA	AA	BB	AA	BB	BB	AA
chr2H:45847354	2	50.4405	AA	BB	AA	BB	AA	AA	AA	BB	BB	BB	BB	AA	AA	BB	BB	BB	AA	BB	BB	AA	AA	BB	BB	BB	BB	AA	BB	BB	BB	BB	AA	AA	AA	AA	AA	AA	BB	AA	AA	BB	AA	AA	BB	AA	BB	BB	AA
chr2H:46833263	2	51.1982	AA	BB	AA	BB	AA	AA	AA	BB	BB	BB	BB	AA	AA	BB	BB	BB	AA	BB	BB	AA	AA	BB	BB	BB	BB	AA	BB	BB	BB	BB	AA	AA	AA	AA	AA	AA	BB	AA	AA	BB	AA	AA	BB	AA	BB	BB	AA
chr2H:47774899	2	51.1982	AA	BB	AA	BB	AA	AA	AA	BB	BB	BB	BB	AA	AA	BB	BB	BB	AA	BB	BB	AA	AA	BB	BB	BB	BB	AA	BB	BB	BB	BB	AA	AA	AA	AA	AA	AA	BB	AA	AA	BB	AA	AA	BB	AA	BB	BB	AA
chr2H:48196908	2	51.1982	AA	BB	AA	BB	AA	AA	AA	BB	BB	BB	BB	AA	AA	BB	BB	BB	AA	-	BB	AA	AA	BB	BB	BB	BB	AA	BB	BB	BB	BB	AA	AA	AA	AA	AA	AA	BB	AA	AA	BB	-	AA	BB	AA	BB	BB	AA
chr2H:49901238	2	52.7138	AA	BB	AA	BB	AA	AA	AA	BB	BB	BB	BB	AA	AA	BB	BB	BB	AA	BB	BB	AA	AA	BB	BB	BB	BB	AA	BB	BB	BB	BB	AA	AA	AA	AA	AA	AA	BB	AA	AA	BB	AA	AA	BB	AA	BB	BB	AA
chr2H:52372976	2	54.2294	AA	BB	AA	BB	AA	AA	AA	BB	BB	BB	BB	AA	AA	BB	BB	BB	AA	BB	BB	AA	AA	BB	BB	BB	BB	AA	BB	BB	BB	-	AA	AA	AA	AA	AA	AA	BB	AA	AA	BB	AA	AA	BB	AA	BB	BB	AA
chr2H:52538797	2	54.2294	AA	BB	AA	BB	AA	AA	AA	BB	BB	BB	BB	AA	AA	BB	BB	BB	AA	BB	BB	AA	AA	BB	BB	BB	BB	AA	BB	BB	BB	BB	AA	AA	AA	AA	AA	AA	BB	AA	AA	BB	AA	AA	BB	AA	BB	BB	AA
chr2H:52688114	2	54.2294	AA	BB	AA	BB	AA	AA	AA	BB	BB	BB	BB	AA	AA	BB	BB	BB	AA	BB	BB	AA	AA	BB	BB	BB	BB	AA	BB	BB	BB	BB	AA	AA	AA	AA	AA	AA	BB	AA	AA	BB	AA	AA	BB	AA	BB	BB	AA
chr2H:52795038	2	54.2294	AA	BB	AA	BB	AA	-	AA	BB	BB	BB	BB	AA	AA	BB	BB	BB	AA	BB	BB	AA	AA	BB	BB	BB	BB	AA	BB	BB	BB	BB	AA	AA	AA	AA	AA	-	BB	AA	AA	BB	AA	AA	BB	AA	BB	BB	AA
chr2H:52929267	2	54.2294	AA	BB	AA	BB	AA	AA	AA	BB	BB	BB	BB	AA	AA	BB	BB	BB	AA	BB	BB	AA	-	BB	BB	BB	BB	AA	BB	BB	BB	BB	AA	AA	AA	AA	AA	AA	BB	AA	AA	BB	AA	AA	BB	AA	-	BB	AA
chr2H:53460463	2	54.2294	AA	BB	AA	BB	AA	AA	AA	BB	BB	BB	BB	AA	AA	BB	BB	BB	AA	BB	BB	AA	AA	BB	BB	BB	BB	AA	BB	BB	BB	BB	AA	AA	AA	-	AA	AA	BB	AA	AA	BB	AA	AA	BB	AA	BB	BB	AA
chr2H:53908287	2	54.2294	AA	BB	AA	BB	AA	AA	AA	BB	BB	BB	BB	AA	AA	BB	BB	BB	AA	BB	BB	AA	AA	BB	BB	BB	BB	AA	BB	BB	BB	BB	AA	AA	AA	AA	AA	AA	BB	AA	AA	BB	AA	AA	BB	AA	BB	BB	AA
chr2H:54263847	2	54.2294	AA	BB	AA	BB	AA	AA	AA	BB	BB	BB	BB	AA	AA	BB	BB	BB	AA	BB	BB	AA	AA	BB	BB	BB	BB	AA	BB	BB	BB	BB	AA	AA	AA	AA	AA	AA	BB	AA	AA	BB	AA	AA	BB	AA	BB	BB	AA
chr2H:58289063	2	57.2625	AA	BB	AA	BB	AA	BB	AA	BB	BB	BB	BB	AA	AA	BB	BB	BB	AA	BB	BB	AA	AA	BB	BB	-	BB	AA	BB	BB	BB	BB	AA	AA	AA	AA	AA	AA	BB	AA	AA	BB	AA	AA	AA	AA	BB	-	AA
chr2H:58967833	2	58.0202	AA	BB	AA	BB	AA	BB	AA	BB	BB	BB	BB	AA	AA	BB	BB	BB	AA	-	BB	AA	AA	BB	-	BB	BB	AA	BB	BB	BB	BB	AA	AA	AA	AA	AA	AA	BB	AA	AA	BB	AA	AA	AA	AA	BB	BB	BB
chr2H:59207581	2	58.0202	AA	BB	AA	BB	AA	BB	AA	BB	BB	BB	BB	AA	AA	BB	BB	BB	AA	BB	BB	AA	AA	BB	BB	BB	BB	AA	BB	BB	BB	BB	AA	AA	AA	AA	AA	AA	BB	-	AA	BB	AA	AA	AA	AA	BB	BB	BB
chr2H:64784375	2	58.7778	AA	BB	-	BB	AA	BB	AA	BB	BB	BB	AA	AA	AA	BB	BB	BB	AA	BB	BB	AA	AA	BB	BB	BB	BB	AA	BB	BB	BB	BB	AA	AA	AA	AA	AA	AA	BB	AA	AA	BB	AA	AA	AA	AA	BB	BB	BB
chr2H:65981512	2	58.7778	AA	BB	AA	BB	AA	BB	AA	BB	BB	BB	AA	BB	AA	BB	BB	-	AA	BB	BB	AA	AA	BB	BB	BB	BB	AA	BB	BB	BB	BB	AA	AA	AA	AA	AA	AA	BB	AA	AA	BB	AA	AA	AA	AA	BB	BB	BB
chr2H:68788788	2	64.09	AA	BB	AA	BB	AA	BB	AA	BB	BB	AA	AA	BB	AA	BB	AA	BB	AA	BB	BB	AA	AA	BB	BB	BB	BB	AA	BB	BB	BB	BB	AA	AA	AA	AA	AA	AA	BB	AA	AA	BB	AA	AA	AA	AA	-	BB	BB
chr2H:69199656	2	64.09	AA	BB	AA	BB	-	BB	AA	BB	BB	AA	AA	BB	-	BB	AA	BB	AA	BB	BB	AA	AA	BB	BB	BB	BB	AA	BB	BB	BB	BB	AA	AA	AA	AA	AA	AA	BB	AA	AA	BB	AA	AA	AA	AA	BB	BB	BB
chr2H:69255016	2	66.2581	AA	BB	AA	BB	AA	BB	AA	BB	BB	-	AA	BB	AA	BB	AA	-	AA	BB	BB	AA	-	-	BB	-	BB	AA	BB	BB	BB	BB	AA	AA	AA	AA	AA	-	BB	-	-	BB	AA	AA	AA	AA	-	BB	-
chr2H:69548988	2	66.2581	AA	BB	AA	BB	AA	BB	-	BB	BB	AA	AA	BB	AA	BB	AA	BB	AA	BB	BB	AA	AA	BB	BB	BB	BB	AA	BB	BB	BB	-	AA	AA	AA	AA	AA	AA	BB	AA	BB	BB	AA	AA	AA	-	-	BB	BB
chr2H:69647385	2	66.2581	AA	BB	AA	BB	AA	BB	AA	BB	BB	AA	AA	BB	AA	BB	AA	BB	AA	BB	BB	AA	AA	BB	BB	BB	BB	AA	BB	BB	BB	BB	AA	AA	AA	AA	AA	AA	BB	AA	BB	-	AA	AA	AA	AA	BB	BB	BB
chr2H:70579296	2	67.8814	AA	BB	AA	BB	AA	BB	AA	BB	BB	AA	AA	BB	AA	BB	AA	BB	AA	BB	BB	AA	AA	BB	BB	BB	BB	AA	BB	BB	BB	BB	AA	AA	AA	AA	AA	AA	BB	AA	BB	BB	AA	AA	AA	AA	BB	BB	BB
chr2H:71221160	2	67.8814	AA	BB	AA	BB	AA	BB	AA	BB	BB	AA	AA	BB	AA	BB	AA	BB	AA	BB	BB	AA	AA	BB	BB	BB	BB	AA	BB	BB	BB	BB	AA	AA	AA	AA	AA	AA	BB	AA	BB	BB	AA	AA	AA	AA	BB	BB	BB
chr2H:72348624	2	68.639	AA	BB	AA	BB	AA	BB	AA	BB	BB	AA	AA	BB	AA	BB	AA	BB	AA	BB	BB	AA	AA	BB	AA	BB	BB	AA	BB	BB	BB	BB	AA	AA	AA	AA	AA	AA	BB	AA	BB	BB	AA	AA	AA	AA	BB	BB	BB
chr2H:73410729	2	68.639	AA	BB	AA	BB	AA	BB	AA	BB	BB	AA	AA	BB	-	BB	AA	BB	AA	BB	BB	AA	AA	BB	AA	BB	BB	AA	BB	BB	BB	BB	AA	AA	AA	AA	AA	AA	BB	AA	BB	BB	AA	AA	AA	AA	BB	BB	BB
chr2H:73995406	2	68.639	AA	BB	AA	BB	AA	BB	AA	BB	BB	AA	AA	-	AA	BB	AA	BB	-	BB	BB	AA	AA	BB	AA	BB	BB	AA	BB	BB	BB	BB	AA	AA	AA	AA	AA	AA	BB	AA	BB	BB	AA	AA	AA	AA	BB	BB	BB
chr2H:74006667	2	68.639	AA	BB	AA	BB	AA	BB	AA	BB	BB	AA	AA	BB	AA	BB	AA	BB	AA	BB	BB	AA	AA	BB	AA	BB	BB	AA	BB	BB	BB	BB	AA	AA	AA	-	AA	AA	BB	AA	BB	BB	AA	AA	AA	AA	BB	BB	BB
chr2H:74106667	2	68.639	AA	BB	AA	-	AA	BB	AA	BB	-	AA	AA	BB	AA	BB	AA	BB	AA	BB	BB	AA	-	BB	AA	BB	BB	AA	BB	BB	BB	BB	AA	AA	AA	AA	AA	AA	BB	AA	BB	BB	AA	AA	AA	AA	-	BB	BB
chr2H:74601537	2	68.639	AA	BB	AA	BB	AA	BB	AA	BB	BB	AA	AA	BB	AA	BB	AA	BB	AA	BB	BB	AA	AA	BB	AA	BB	BB	AA	BB	BB	BB	BB	AA	AA	AA	AA	AA	AA	BB	AA	BB	BB	AA	AA	AA	AA	BB	BB	BB
chr2H:74740903	2	68.639	AA	BB	AA	BB	AA	BB	AA	BB	BB	AA	AA	BB	AA	BB	AA	BB	AA	BB	BB	AA	AA	BB	AA	BB	BB	AA	BB	BB	BB	BB	AA	AA	AA	AA	AA	AA	BB	AA	BB	BB	AA	AA	AA	AA	BB	BB	BB
chr2H:74959596	2	68.639	AA	BB	AA	BB	AA	BB	AA	BB	BB	AA	AA	BB	AA	BB	AA	BB	AA	BB	BB	AA	AA	BB	AA	BB	BB	AA	BB	BB	BB	BB	AA	AA	AA	AA	AA	AA	BB	AA	BB	BB	AA	AA	AA	AA	BB	BB	BB
chr2H:75408185	2	68.639	AA	BB	AA	BB	AA	BB	AA	BB	BB	AA	AA	BB	AA	BB	AA	BB	AA	BB	BB	AA	AA	BB	AA	BB	BB	AA	BB	BB	BB	BB	AA	AA	AA	AA	AA	AA	BB	AA	BB	BB	AA	AA	AA	AA	BB	BB	BB
chr2H:75552537	2	68.639	AA	BB	AA	BB	AA	BB	AA	BB	BB	AA	AA	BB	AA	BB	AA	BB	AA	BB	BB	AA	AA	BB	AA	BB	BB	AA	BB	BB	BB	BB	AA	AA	AA	AA	AA	AA	BB	AA	BB	BB	AA	AA	AA	AA	BB	BB	BB
chr2H:77322701	2	70.9132	AA	BB	AA	BB	AA	BB	AA	BB	BB	AA	AA	BB	AA	BB	AA	BB	AA	BB	BB	AA	AA	BB	AA	BB	BB	AA	BB	BB	BB	BB	AA	AA	AA	AA	AA	AA	BB	AA	BB	BB	AA	AA	AA	AA	BB	BB	BB
chr2H:77493766	2	71.6708	AA	BB	AA	BB	AA	BB	AA	BB	BB	AA	AA	BB	AA	BB	AA	BB	AA	BB	BB	AA	AA	BB	AA	BB	BB	AA	BB	BB	BB	BB	AA	AA	AA	AA	AA	AA	-	AA	BB	BB	AA	AA	AA	AA	BB	BB	BB
chr2H:77882990	2	71.6708	AA	BB	AA	BB	AA	BB	AA	BB	BB	AA	AA	BB	AA	BB	AA	BB	AA	BB	BB	AA	AA	BB	AA	BB	BB	AA	BB	BB	BB	BB	AA	AA	AA	AA	AA	AA	BB	AA	BB	BB	AA	AA	AA	AA	BB	BB	BB
chr2H:79054710	2	72.4284	AA	BB	AA	BB	AA	BB	AA	BB	BB	AA	AA	BB	AA	BB	AA	BB	AA	BB	BB	AA	AA	BB	AA	BB	BB	AA	BB	BB	BB	BB	AA	AA	AA	AA	AA	AA	BB	AA	BB	BB	AA	AA	AA	AA	BB	BB	BB
chr2H:79376667	2	73.1861	AA	BB	-	BB	AA	BB	AA	BB	BB	AA	AA	BB	AA	BB	AA	BB	AA	BB	BB	AA	AA	BB	AA	BB	BB	AA	BB	AA	BB	BB	AA	AA	AA	AA	AA	AA	BB	AA	BB	BB	AA	AA	AA	AA	BB	BB	BB
chr2H:79714857	2	73.1861	AA	BB	AA	BB	AA	BB	AA	BB	BB	AA	AA	BB	AA	BB	AA	BB	AA	BB	BB	AA	AA	BB	AA	BB	BB	AA	BB	AA	BB	BB	AA	AA	AA	AA	AA	AA	BB	AA	BB	BB	AA	AA	AA	AA	BB	BB	BB
chr2H:80075664	2	73.9437	AA	BB	AA	BB	AA	BB	AA	BB	BB	AA	AA	BB	AA	BB	AA	BB	AA	BB	BB	AA	AA	BB	AA	BB	BB	AA	-	AA	-	BB	AA	AA	AA	AA	AA	AA	BB	AA	BB	BB	AA	AA	AA	AA	-	BB	BB
chr2H:80390134	2	73.9437	AA	BB	AA	BB	AA	BB	AA	BB	BB	AA	AA	BB	AA	BB	AA	BB	AA	BB	BB	AA	AA	BB	AA	BB	BB	AA	BB	AA	BB	BB	AA	AA	AA	AA	AA	AA	BB	AA	BB	BB	AA	AA	AA	AA	BB	BB	BB
chr2H:82494332	2	77.7224	AA	BB	AA	BB	AA	BB	AA	BB	BB	AA	AA	BB	AA	BB	AA	BB	AA	BB	BB	AA	AA	BB	AA	BB	BB	AA	BB	AA	BB	BB	AA	AA	AA	AA	AA	AA	AA	AA	BB	BB	AA	AA	AA	AA	BB	BB	BB
chr2H:83430329	2	78.481	AA	BB	AA	BB	AA	-	AA	-	BB	AA	-	BB	-	BB	AA	BB	AA	BB	BB	AA	AA	BB	AA	BB	BB	AA	BB	AA	-	BB	AA	AA	AA	AA	AA	AA	-	AA	BB	BB	AA	AA	AA	-	-	BB	BB
chr2H:83525511	2	78.481	AA	BB	AA	BB	AA	BB	-	BB	BB	AA	AA	BB	AA	BB	AA	BB	AA	BB	BB	AA	-	BB	-	BB	BB	AA	BB	AA	BB	BB	AA	AA	AA	AA	-	AA	AA	AA	BB	BB	AA	AA	AA	AA	BB	BB	BB
chr2H:88814069	2	78.481	AA	BB	-	BB	AA	BB	AA	BB	BB	AA	AA	BB	AA	BB	AA	BB	AA	BB	BB	AA	AA	BB	AA	BB	BB	AA	BB	AA	BB	BB	AA	AA	AA	AA	AA	AA	AA	AA	BB	BB	AA	AA	AA	AA	BB	BB	BB
chr2H:90242779	2	78.481	AA	BB	AA	BB	AA	BB	AA	BB	BB	AA	AA	BB	AA	-	AA	-	AA	BB	-	AA	-	BB	AA	BB	BB	AA	BB	AA	BB	BB	AA	AA	AA	AA	AA	AA	AA	AA	BB	BB	AA	AA	AA	AA	BB	BB	BB
chr2H:90457764	2	78.481	AA	BB	AA	BB	AA	BB	AA	BB	BB	AA	AA	BB	AA	BB	AA	BB	AA	BB	BB	AA	AA	BB	AA	BB	BB	AA	BB	AA	BB	BB	AA	AA	AA	AA	AA	AA	AA	AA	BB	BB	AA	AA	AA	AA	BB	BB	BB
chr2H:91068991	2	78.481	AA	BB	AA	BB	AA	BB	AA	BB	BB	AA	AA	BB	AA	BB	AA	BB	AA	BB	BB	AA	AA	BB	AA	BB	BB	AA	BB	AA	BB	BB	AA	AA	AA	AA	AA	AA	AA	AA	BB	BB	AA	AA	AA	AA	BB	BB	BB
chr2H:92314947	2	78.481	AA	BB	AA	BB	AA	BB	AA	BB	BB	AA	-	BB	AA	BB	AA	BB	AA	BB	BB	AA	AA	BB	AA	BB	BB	AA	BB	AA	BB	BB	AA	AA	AA	-	AA	AA	AA	AA	BB	BB	AA	AA	AA	AA	-	BB	BB
chr2H:93144805	2	78.481	AA	BB	AA	BB	AA	BB	AA	BB	BB	AA	AA	BB	AA	BB	AA	BB	AA	BB	BB	AA	AA	BB	AA	BB	BB	AA	BB	AA	BB	BB	AA	AA	AA	AA	AA	AA	AA	AA	BB	BB	AA	AA	AA	AA	BB	BB	BB
chr2H:94359360	2	78.481	AA	BB	AA	BB	AA	BB	AA	BB	BB	AA	AA	BB	-	BB	AA	BB	AA	BB	BB	AA	AA	BB	AA	BB	BB	AA	BB	AA	BB	BB	AA	AA	AA	AA	AA	AA	AA	AA	BB	BB	AA	AA	AA	AA	BB	BB	BB
chr2H:94765788	2	80.0304	AA	BB	AA	BB	AA	BB	AA	BB	BB	AA	AA	BB	AA	BB	AA	BB	AA	BB	BB	AA	AA	BB	AA	BB	BB	AA	BB	AA	BB	BB	AA	AA	AA	AA	AA	AA	AA	AA	BB	BB	AA	AA	AA	AA	BB	BB	BB
chr2H:97113557	2	80.0304	AA	BB	AA	BB	AA	BB	AA	BB	BB	AA	AA	BB	AA	-	AA	BB	AA	BB	BB	AA	AA	-	AA	BB	BB	AA	BB	AA	BB	BB	AA	AA	AA	-	AA	AA	AA	AA	BB	BB	AA	AA	AA	AA	BB	BB	BB
chr2H:97407648	2	80.0304	AA	BB	AA	BB	AA	BB	AA	BB	BB	AA	AA	BB	AA	BB	AA	BB	AA	BB	BB	AA	AA	BB	AA	BB	BB	AA	BB	AA	BB	BB	AA	AA	AA	AA	AA	AA	AA	AA	BB	BB	AA	AA	AA	AA	BB	BB	BB
chr2H:101397889	2	80.7976	AA	BB	AA	BB	AA	-	AA	BB	BB	AA	AA	BB	AA	BB	AA	BB	AA	BB	BB	AA	AA	BB	AA	BB	BB	AA	BB	AA	BB	BB	AA	AA	AA	AA	-	AA	AA	AA	BB	BB	AA	AA	AA	AA	BB	BB	BB
chr2H:102006256	2	80.7976	AA	BB	AA	BB	AA	BB	AA	BB	BB	AA	AA	BB	AA	BB	AA	BB	AA	BB	BB	AA	AA	BB	AA	BB	BB	AA	BB	AA	BB	BB	AA	AA	AA	AA	AA	AA	AA	AA	BB	BB	AA	AA	AA	-	BB	BB	BB
chr2H:102392937	2	80.7976	AA	BB	AA	BB	AA	BB	AA	BB	BB	AA	AA	BB	AA	BB	AA	BB	AA	BB	BB	AA	AA	BB	AA	BB	BB	AA	BB	AA	BB	BB	AA	AA	AA	AA	AA	AA	AA	AA	BB	BB	AA	AA	AA	AA	BB	BB	BB
chr2H:105053163	2	80.7976	AA	BB	AA	BB	AA	-	AA	BB	BB	AA	AA	BB	AA	BB	AA	BB	AA	BB	BB	AA	AA	BB	AA	BB	BB	-	BB	AA	BB	BB	AA	AA	AA	AA	AA	AA	AA	AA	BB	BB	AA	AA	AA	AA	BB	BB	BB
chr2H:105285244	2	80.7976	AA	BB	AA	BB	AA	BB	AA	BB	BB	AA	AA	BB	AA	BB	AA	BB	AA	BB	BB	AA	AA	BB	AA	BB	BB	AA	BB	AA	BB	BB	AA	AA	AA	AA	AA	AA	AA	AA	BB	BB	AA	AA	AA	AA	BB	BB	BB
chr2H:106853205	2	80.7976	AA	BB	AA	BB	AA	BB	AA	BB	BB	AA	AA	BB	AA	BB	AA	BB	AA	BB	BB	AA	AA	BB	AA	BB	BB	AA	BB	AA	BB	BB	AA	AA	AA	AA	AA	AA	AA	AA	BB	BB	AA	AA	AA	AA	BB	-	BB
chr2H:107969974	2	81.5648	AA	BB	AA	BB	AA	-	AA	-	BB	AA	AA	BB	AA	BB	AA	BB	AA	BB	-	-	AA	BB	AA	BB	BB	-	BB	AA	BB	BB	AA	-	AA	-	-	AA	AA	AA	BB	BB	AA	AA	AA	AA	BB	BB	BB
chr2H:112202439	2	83.0836	AA	BB	AA	BB	AA	BB	AA	-	BB	AA	AA	-	-	BB	AA	BB	AA	BB	BB	AA	-	BB	AA	BB	AA	AA	AA	AA	BB	BB	AA	AA	-	AA	AA	AA	AA	AA	BB	BB	AA	AA	AA	AA	-	BB	BB
chr2H:112319449	2	83.0836	AA	BB	AA	BB	AA	BB	AA	BB	BB	AA	AA	BB	AA	BB	AA	BB	AA	BB	BB	AA	AA	BB	AA	BB	AA	AA	AA	AA	BB	BB	AA	AA	AA	AA	AA	AA	AA	AA	BB	BB	AA	AA	AA	AA	BB	BB	BB
chr2H:113061016	2	83.0836	AA	BB	AA	BB	AA	BB	AA	-	BB	AA	AA	BB	AA	BB	AA	BB	AA	BB	BB	AA	AA	BB	AA	BB	AA	AA	AA	AA	BB	BB	AA	AA	AA	AA	AA	AA	AA	AA	BB	BB	AA	AA	AA	AA	BB	BB	BB
chr2H:113117894	2	83.0836	AA	BB	AA	BB	AA	BB	AA	BB	BB	AA	AA	BB	AA	BB	AA	BB	AA	BB	BB	AA	AA	BB	AA	BB	AA	AA	AA	AA	BB	BB	AA	AA	AA	AA	AA	AA	AA	AA	BB	BB	AA	AA	AA	AA	BB	BB	BB
chr2H:113978015	2	83.0836	AA	BB	AA	BB	AA	BB	AA	BB	BB	AA	AA	-	AA	BB	AA	BB	AA	BB	BB	AA	AA	BB	AA	BB	AA	AA	AA	AA	BB	BB	AA	AA	AA	AA	AA	AA	AA	AA	BB	-	AA	AA	AA	AA	BB	-	BB
chr2H:114201440	2	83.0836	AA	BB	AA	BB	AA	BB	AA	BB	BB	AA	AA	BB	AA	BB	AA	BB	AA	BB	BB	AA	AA	BB	-	BB	AA	AA	AA	AA	BB	BB	AA	AA	AA	AA	AA	AA	AA	AA	BB	BB	AA	AA	AA	AA	BB	BB	BB
chr2H:115529895	2	83.0836	AA	BB	AA	BB	AA	BB	AA	BB	BB	AA	AA	BB	AA	BB	AA	BB	AA	BB	BB	AA	AA	BB	AA	BB	AA	AA	AA	AA	BB	BB	AA	AA	AA	AA	AA	AA	AA	AA	BB	BB	-	AA	AA	AA	BB	BB	BB
chr2H:120885602	2	85.3911	AA	BB	AA	BB	AA	BB	AA	BB	BB	AA	AA	BB	AA	BB	AA	BB	AA	BB	BB	AA	AA	BB	AA	BB	AA	AA	AA	AA	BB	BB	AA	AA	AA	AA	AA	AA	AA	-	BB	BB	-	AA	AA	AA	-	BB	BB
chr2H:122677232	2	86.1818	AA	BB	AA	AA	AA	-	AA	BB	BB	AA	AA	-	-	-	AA	BB	AA	BB	BB	AA	AA	BB	AA	BB	AA	AA	AA	AA	BB	BB	AA	AA	AA	AA	AA	AA	AA	AA	BB	BB	AA	AA	-	AA	-	BB	BB
chr2H:122766315	2	86.1818	AA	BB	AA	AA	AA	BB	AA	BB	BB	AA	AA	BB	AA	BB	AA	BB	AA	BB	BB	AA	AA	BB	AA	BB	AA	AA	AA	AA	BB	BB	AA	AA	AA	AA	AA	AA	AA	AA	BB	BB	AA	AA	AA	AA	BB	BB	BB
chr2H:123142771	2	86.1818	AA	BB	AA	AA	AA	BB	AA	BB	BB	AA	AA	BB	AA	BB	AA	BB	AA	BB	BB	AA	AA	BB	AA	BB	AA	AA	AA	AA	BB	BB	AA	AA	AA	AA	AA	AA	AA	AA	BB	BB	AA	AA	AA	AA	BB	BB	BB
chr2H:123592293	2	86.1818	AA	BB	AA	AA	AA	BB	AA	BB	BB	AA	AA	BB	AA	BB	AA	BB	AA	BB	BB	AA	AA	BB	AA	BB	AA	AA	-	AA	BB	BB	AA	AA	AA	AA	AA	AA	AA	AA	BB	BB	AA	AA	AA	AA	BB	BB	BB
chr2H:125232397	2	86.1818	AA	BB	AA	AA	AA	BB	AA	BB	BB	AA	AA	BB	AA	BB	AA	BB	AA	BB	-	AA	AA	BB	AA	BB	AA	AA	AA	AA	BB	BB	AA	AA	AA	AA	AA	AA	AA	AA	BB	BB	AA	AA	AA	AA	BB	BB	BB
chr2H:126208384	2	86.1818	AA	BB	AA	AA	AA	BB	AA	BB	-	AA	AA	BB	AA	BB	AA	BB	AA	-	-	AA	AA	BB	AA	BB	AA	AA	AA	AA	BB	BB	AA	AA	AA	AA	AA	AA	-	AA	BB	BB	AA	AA	AA	AA	-	BB	BB
chr2H:127030114	2	86.1818	AA	BB	AA	AA	AA	BB	AA	BB	BB	AA	AA	BB	AA	BB	AA	BB	AA	BB	BB	AA	AA	BB	AA	BB	AA	AA	AA	AA	BB	BB	AA	AA	AA	AA	AA	AA	AA	AA	BB	BB	AA	AA	AA	AA	BB	BB	BB
chr2H:127472984	2	86.1818	AA	BB	AA	AA	AA	BB	AA	BB	BB	AA	AA	BB	AA	BB	AA	BB	AA	BB	BB	AA	AA	BB	AA	BB	AA	AA	AA	AA	BB	BB	AA	AA	AA	AA	AA	AA	AA	AA	BB	BB	AA	AA	AA	AA	-	BB	BB
chr2H:131171907	2	86.1818	AA	BB	AA	AA	AA	BB	AA	BB	BB	AA	AA	BB	AA	BB	AA	BB	AA	BB	BB	AA	AA	BB	AA	BB	AA	AA	AA	AA	BB	BB	AA	AA	AA	AA	AA	AA	AA	AA	BB	BB	AA	AA	AA	AA	-	BB	BB
chr2H:150465384	2	87.0101	AA	BB	AA	AA	AA	BB	AA	BB	BB	AA	AA	BB	AA	BB	AA	BB	AA	BB	BB	AA	AA	BB	AA	AA	AA	AA	AA	AA	BB	BB	AA	AA	AA	AA	AA	AA	AA	AA	BB	BB	AA	AA	AA	AA	BB	BB	BB
chr2H:162574009	2	87.0101	AA	BB	AA	AA	AA	BB	-	BB	BB	-	-	BB	AA	BB	AA	BB	AA	BB	BB	AA	AA	BB	AA	AA	AA	AA	AA	AA	BB	BB	AA	AA	AA	AA	-	AA	AA	-	BB	BB	AA	AA	AA	AA	-	BB	BB
chr2H:166660276	2	87.0101	AA	BB	AA	AA	AA	BB	AA	BB	BB	AA	AA	BB	-	BB	AA	BB	AA	BB	BB	AA	AA	BB	AA	AA	AA	AA	AA	AA	BB	BB	AA	AA	AA	AA	AA	AA	AA	AA	BB	BB	AA	AA	AA	AA	BB	BB	BB
chr2H:175075874	2	87.0101	AA	BB	AA	AA	AA	BB	AA	-	BB	AA	AA	BB	AA	BB	AA	BB	AA	BB	BB	AA	AA	BB	AA	AA	AA	AA	AA	AA	BB	BB	AA	AA	AA	AA	AA	AA	AA	AA	BB	BB	AA	AA	AA	AA	BB	BB	BB
chr2H:194191578	2	87.0101	AA	BB	AA	AA	AA	BB	AA	BB	BB	AA	AA	BB	AA	BB	AA	BB	AA	BB	BB	AA	AA	BB	AA	AA	AA	AA	AA	AA	BB	BB	AA	AA	AA	AA	AA	AA	AA	AA	-	-	AA	AA	AA	AA	BB	BB	BB
chr2H:197285414	2	87.0101	AA	BB	AA	AA	AA	BB	AA	BB	BB	AA	AA	-	AA	BB	AA	BB	AA	BB	BB	AA	AA	BB	AA	AA	AA	AA	AA	AA	BB	BB	AA	AA	AA	AA	AA	AA	AA	AA	BB	BB	AA	AA	AA	AA	BB	BB	BB
chr2H:198052802	2	87.0101	AA	BB	AA	AA	AA	BB	AA	BB	BB	AA	AA	BB	AA	BB	AA	BB	AA	BB	BB	AA	AA	BB	AA	AA	AA	AA	AA	AA	BB	BB	AA	AA	AA	AA	AA	AA	AA	AA	BB	BB	AA	AA	AA	AA	BB	BB	BB
chr2H:198409236	2	87.0101	AA	BB	AA	AA	AA	BB	AA	BB	BB	AA	AA	BB	-	BB	AA	BB	AA	BB	BB	AA	AA	BB	AA	AA	AA	AA	AA	AA	BB	BB	AA	AA	AA	AA	AA	AA	AA	AA	BB	BB	AA	AA	AA	AA	BB	BB	BB
chr2H:200620336	2	87.0101	AA	BB	AA	AA	AA	BB	AA	BB	BB	AA	AA	BB	AA	BB	AA	BB	-	BB	BB	AA	-	BB	AA	AA	AA	AA	AA	AA	BB	BB	AA	AA	-	AA	AA	AA	AA	AA	BB	BB	AA	AA	AA	AA	-	BB	-
chr2H:201033592	2	87.0101	AA	BB	AA	AA	AA	BB	AA	BB	BB	AA	AA	BB	AA	BB	AA	BB	AA	BB	BB	AA	AA	BB	AA	AA	AA	AA	AA	AA	BB	BB	AA	AA	AA	AA	AA	AA	AA	AA	BB	BB	AA	AA	AA	AA	BB	BB	BB
chr2H:208596077	2	87.0101	AA	BB	AA	-	AA	-	AA	BB	-	AA	AA	BB	AA	BB	AA	BB	AA	BB	BB	AA	AA	BB	AA	AA	-	AA	AA	AA	BB	BB	AA	AA	AA	AA	AA	AA	AA	AA	BB	BB	AA	AA	AA	AA	-	BB	BB
chr2H:211507955	2	87.0101	AA	BB	AA	AA	AA	BB	AA	BB	BB	AA	AA	BB	AA	BB	AA	BB	AA	BB	BB	AA	AA	BB	AA	AA	AA	AA	AA	AA	BB	BB	AA	AA	AA	AA	AA	AA	AA	AA	BB	BB	AA	AA	AA	AA	BB	BB	BB
chr2H:211742853	2	87.0101	AA	BB	AA	AA	AA	BB	AA	BB	BB	AA	AA	BB	AA	BB	AA	BB	AA	BB	BB	AA	AA	BB	AA	AA	AA	AA	AA	AA	BB	BB	AA	AA	AA	AA	AA	AA	AA	AA	BB	BB	AA	AA	AA	AA	BB	BB	BB
chr2H:214725108	2	87.0101	AA	BB	AA	AA	AA	BB	AA	BB	BB	AA	AA	BB	AA	BB	AA	BB	AA	BB	-	AA	AA	BB	AA	-	AA	AA	AA	AA	BB	BB	AA	AA	AA	AA	AA	AA	AA	AA	BB	BB	AA	AA	AA	AA	BB	-	BB
chr2H:214963278	2	87.0101	AA	BB	AA	AA	AA	BB	AA	BB	BB	AA	AA	BB	AA	BB	AA	BB	AA	BB	BB	AA	AA	-	AA	AA	AA	AA	AA	AA	BB	BB	AA	AA	AA	AA	AA	AA	AA	AA	BB	BB	AA	AA	AA	AA	BB	BB	BB
chr2H:215524235	2	87.0101	AA	BB	AA	AA	AA	BB	AA	BB	BB	AA	AA	BB	AA	BB	AA	BB	AA	BB	BB	AA	AA	BB	AA	AA	AA	AA	AA	AA	BB	BB	AA	AA	AA	AA	AA	AA	AA	AA	BB	BB	AA	AA	AA	AA	BB	BB	BB
chr2H:216021902	2	87.0101	AA	BB	AA	AA	AA	BB	AA	BB	BB	AA	AA	BB	AA	BB	AA	BB	AA	BB	BB	AA	AA	BB	AA	AA	AA	AA	AA	AA	BB	BB	AA	AA	AA	-	AA	AA	AA	-	BB	BB	AA	-	AA	AA	BB	BB	BB
chr2H:216550358	2	87.0101	AA	BB	-	AA	AA	BB	AA	BB	BB	AA	AA	BB	AA	BB	AA	BB	AA	BB	BB	AA	AA	BB	AA	-	AA	AA	AA	AA	BB	BB	AA	AA	AA	AA	AA	AA	AA	AA	BB	BB	AA	AA	AA	AA	BB	BB	BB
chr2H:219427815	2	87.0101	AA	BB	AA	AA	AA	BB	AA	BB	BB	AA	AA	BB	AA	BB	AA	BB	AA	BB	BB	AA	AA	BB	AA	AA	AA	AA	AA	AA	BB	BB	AA	AA	AA	AA	AA	AA	AA	AA	BB	BB	AA	AA	AA	AA	BB	BB	BB
chr2H:221990703	2	87.0101	AA	BB	AA	AA	AA	BB	AA	BB	BB	AA	AA	BB	AA	BB	AA	BB	AA	BB	BB	AA	AA	BB	AA	AA	-	AA	AA	AA	BB	BB	AA	AA	AA	AA	AA	AA	AA	AA	BB	BB	AA	AA	AA	AA	BB	BB	BB
chr2H:227828904	2	87.0101	AA	BB	AA	AA	AA	BB	AA	BB	BB	AA	AA	BB	AA	BB	AA	BB	AA	BB	BB	-	AA	BB	-	AA	AA	AA	AA	AA	BB	BB	AA	AA	AA	AA	AA	AA	AA	AA	BB	BB	AA	AA	AA	AA	-	BB	BB
chr2H:229947655	2	87.0101	AA	BB	AA	AA	AA	BB	AA	BB	BB	AA	AA	BB	AA	BB	AA	BB	AA	BB	BB	AA	AA	BB	AA	AA	AA	AA	AA	AA	BB	BB	AA	AA	AA	AA	AA	AA	AA	AA	BB	BB	AA	AA	AA	AA	BB	BB	BB
chr2H:232985125	2	87.0101	AA	BB	AA	AA	AA	BB	AA	BB	BB	AA	AA	BB	AA	BB	AA	BB	AA	BB	BB	AA	AA	BB	AA	AA	AA	AA	AA	AA	BB	BB	AA	AA	AA	AA	AA	AA	AA	AA	BB	BB	AA	AA	AA	AA	BB	BB	BB
chr2H:234394439	2	87.0101	AA	BB	AA	AA	AA	BB	AA	BB	BB	AA	AA	BB	AA	BB	AA	BB	AA	BB	BB	AA	AA	BB	AA	AA	AA	AA	AA	AA	BB	BB	AA	AA	AA	AA	AA	AA	AA	AA	BB	BB	AA	AA	AA	AA	BB	BB	BB
chr2H:234820582	2	87.0101	AA	BB	AA	AA	AA	BB	AA	BB	BB	AA	AA	BB	AA	BB	AA	BB	AA	BB	BB	AA	AA	BB	AA	AA	-	AA	AA	AA	BB	BB	AA	AA	AA	AA	AA	AA	AA	AA	BB	BB	AA	AA	AA	AA	-	BB	BB
chr2H:241230032	2	87.8845	AA	BB	AA	AA	AA	BB	AA	BB	BB	AA	AA	BB	AA	BB	AA	BB	AA	BB	BB	AA	AA	BB	AA	AA	AA	AA	AA	AA	BB	BB	AA	AA	AA	AA	AA	AA	AA	AA	BB	BB	AA	AA	AA	AA	BB	BB	BB
chr2H:245004343	2	87.8845	AA	BB	AA	AA	AA	BB	AA	BB	BB	AA	AA	BB	AA	BB	AA	BB	AA	BB	BB	AA	AA	BB	AA	AA	AA	AA	AA	AA	BB	-	AA	AA	AA	AA	AA	AA	AA	AA	BB	BB	AA	AA	AA	AA	-	BB	BB
chr2H:245699724	2	87.8845	AA	BB	AA	AA	AA	BB	AA	BB	BB	AA	AA	BB	AA	BB	AA	BB	AA	BB	BB	AA	AA	BB	AA	AA	AA	AA	AA	AA	BB	BB	AA	AA	AA	AA	AA	AA	AA	AA	BB	BB	AA	AA	AA	AA	BB	BB	BB
chr2H:245758597	2	87.8845	AA	BB	AA	AA	AA	BB	AA	BB	BB	AA	AA	BB	AA	BB	AA	BB	AA	BB	BB	AA	AA	BB	AA	AA	AA	AA	AA	AA	-	BB	AA	AA	AA	AA	AA	AA	AA	AA	BB	BB	AA	AA	AA	AA	-	BB	BB
chr2H:249326658	2	87.8845	AA	BB	AA	AA	AA	BB	AA	BB	BB	AA	AA	BB	AA	BB	AA	BB	AA	BB	BB	AA	AA	BB	AA	AA	AA	AA	AA	AA	BB	BB	AA	AA	AA	AA	AA	AA	AA	AA	BB	BB	AA	AA	AA	AA	BB	BB	BB
chr2H:257835132	2	89.4522	AA	BB	AA	AA	AA	BB	AA	BB	BB	AA	AA	BB	AA	BB	AA	BB	AA	BB	BB	AA	AA	BB	AA	AA	AA	AA	AA	AA	BB	BB	AA	AA	AA	AA	AA	AA	AA	AA	BB	BB	AA	AA	AA	AA	BB	BB	AA
chr2H:269400299	2	89.4522	AA	BB	AA	AA	AA	BB	AA	BB	BB	AA	AA	BB	AA	BB	AA	BB	AA	BB	BB	AA	AA	BB	AA	AA	AA	AA	AA	AA	BB	BB	AA	AA	AA	AA	AA	AA	AA	AA	BB	BB	AA	AA	AA	AA	BB	BB	AA
chr2H:274045260	2	89.4522	AA	BB	AA	AA	AA	BB	AA	BB	BB	AA	AA	BB	AA	BB	AA	BB	AA	BB	BB	AA	AA	BB	AA	AA	AA	AA	AA	AA	BB	BB	AA	AA	AA	AA	AA	AA	AA	AA	BB	BB	AA	AA	AA	AA	BB	BB	AA
chr2H:300341764	2	89.4522	AA	BB	AA	AA	AA	BB	AA	BB	BB	AA	AA	BB	AA	BB	AA	BB	AA	BB	BB	AA	AA	BB	AA	AA	AA	AA	AA	AA	BB	BB	AA	AA	AA	AA	AA	AA	AA	AA	BB	BB	AA	AA	AA	AA	BB	BB	AA
chr2H:320307951	2	89.4522	AA	BB	AA	AA	AA	BB	AA	BB	BB	AA	AA	BB	AA	BB	AA	BB	AA	BB	BB	AA	AA	BB	AA	AA	AA	AA	AA	AA	BB	BB	AA	AA	AA	AA	AA	AA	AA	AA	BB	BB	AA	AA	AA	AA	-	BB	AA
chr2H:334355789	2	89.4522	AA	BB	AA	AA	AA	BB	AA	BB	BB	AA	AA	BB	AA	BB	AA	BB	AA	BB	BB	AA	AA	BB	AA	AA	AA	AA	AA	AA	BB	BB	AA	AA	AA	AA	AA	AA	AA	AA	BB	BB	AA	AA	AA	AA	-	BB	AA
chr2H:340081915	2	89.4522	AA	BB	AA	AA	AA	BB	AA	BB	BB	AA	AA	BB	AA	BB	AA	BB	AA	BB	BB	AA	AA	BB	-	AA	AA	AA	AA	AA	BB	BB	AA	AA	AA	AA	AA	AA	AA	AA	BB	BB	AA	AA	AA	AA	-	BB	-
chr2H:352011470	2	89.4522	AA	BB	AA	AA	AA	BB	AA	BB	BB	AA	AA	BB	AA	BB	AA	BB	AA	BB	BB	AA	AA	BB	AA	AA	AA	AA	AA	AA	BB	BB	AA	AA	AA	AA	AA	AA	AA	AA	BB	BB	AA	AA	AA	AA	BB	BB	AA
chr2H:363099407	2	89.4522	AA	BB	AA	AA	AA	BB	AA	BB	BB	AA	AA	BB	AA	BB	AA	BB	AA	BB	BB	AA	AA	BB	AA	AA	AA	AA	AA	AA	BB	BB	AA	AA	AA	AA	AA	AA	AA	AA	BB	BB	AA	AA	AA	AA	-	BB	AA
chr2H:363377759	2	89.4522	AA	BB	AA	AA	AA	BB	AA	BB	BB	AA	AA	BB	AA	BB	AA	BB	AA	BB	BB	AA	AA	BB	AA	AA	AA	AA	AA	AA	BB	BB	AA	AA	AA	AA	AA	AA	AA	AA	BB	BB	AA	AA	AA	AA	BB	BB	AA
chr2H:365615085	2	89.4522	AA	BB	AA	AA	-	BB	AA	BB	BB	-	AA	BB	AA	BB	AA	BB	AA	BB	BB	AA	AA	BB	AA	AA	AA	AA	AA	AA	BB	BB	AA	AA	AA	AA	-	AA	AA	AA	BB	BB	AA	AA	-	AA	-	-	AA
chr2H:391280075	2	89.4522	AA	BB	AA	AA	AA	BB	AA	BB	BB	AA	AA	BB	AA	BB	AA	BB	AA	-	BB	AA	AA	BB	AA	AA	AA	AA	AA	AA	BB	BB	AA	AA	AA	AA	AA	AA	AA	AA	BB	BB	AA	AA	AA	AA	BB	BB	AA
chr2H:394863869	2	89.4522	AA	BB	AA	AA	AA	BB	AA	BB	BB	AA	AA	BB	AA	-	AA	BB	AA	BB	BB	AA	AA	BB	AA	AA	-	AA	AA	AA	BB	BB	AA	AA	AA	AA	AA	AA	AA	AA	BB	BB	AA	-	-	AA	BB	BB	AA
chr2H:397025384	2	89.4522	AA	BB	AA	AA	AA	BB	AA	BB	BB	AA	AA	BB	AA	BB	AA	BB	AA	BB	BB	AA	AA	BB	AA	AA	AA	AA	AA	AA	BB	BB	AA	AA	AA	AA	AA	AA	AA	AA	BB	BB	AA	AA	AA	AA	BB	BB	AA
chr2H:399941811	2	90.2099	AA	BB	AA	AA	AA	BB	AA	BB	BB	AA	AA	BB	BB	BB	AA	BB	AA	BB	BB	AA	AA	BB	AA	AA	AA	AA	AA	AA	BB	BB	AA	AA	AA	AA	AA	AA	AA	AA	BB	BB	AA	AA	AA	AA	BB	BB	AA
chr2H:402205220	2	90.2099	AA	BB	AA	AA	AA	BB	AA	BB	BB	AA	AA	BB	BB	BB	AA	BB	AA	BB	BB	AA	AA	BB	-	AA	AA	AA	AA	AA	BB	BB	AA	AA	AA	AA	AA	AA	AA	AA	BB	BB	AA	AA	AA	AA	BB	BB	AA
chr2H:403342654	2	90.2099	AA	BB	AA	AA	AA	BB	AA	BB	BB	AA	AA	BB	BB	BB	AA	BB	AA	BB	BB	-	AA	BB	AA	AA	AA	AA	AA	AA	BB	BB	AA	AA	AA	AA	AA	AA	AA	AA	BB	BB	AA	AA	AA	AA	-	BB	AA
chr2H:405815491	2	90.2099	AA	BB	AA	AA	AA	BB	AA	BB	BB	AA	AA	BB	BB	BB	AA	BB	AA	BB	BB	AA	AA	BB	AA	AA	AA	AA	AA	AA	BB	BB	AA	AA	AA	AA	AA	AA	AA	AA	BB	BB	AA	AA	AA	AA	BB	BB	AA
chr2H:408966968	2	90.2099	AA	BB	AA	AA	AA	BB	AA	BB	BB	AA	AA	BB	BB	BB	AA	BB	AA	BB	BB	AA	AA	BB	AA	AA	AA	AA	AA	AA	BB	BB	AA	AA	AA	AA	AA	AA	AA	AA	BB	BB	AA	AA	AA	AA	BB	BB	AA
chr2H:423257731	2	90.2099	AA	BB	AA	AA	AA	BB	AA	BB	BB	AA	AA	BB	BB	BB	AA	BB	AA	BB	BB	AA	AA	BB	AA	AA	AA	AA	AA	AA	BB	BB	AA	AA	AA	AA	AA	AA	AA	AA	BB	BB	AA	AA	AA	AA	BB	-	AA
chr2H:428587221	2	90.2099	AA	BB	AA	AA	AA	-	AA	BB	BB	-	AA	BB	BB	BB	AA	BB	AA	BB	BB	AA	AA	BB	AA	AA	AA	AA	AA	AA	BB	BB	AA	AA	AA	AA	AA	AA	AA	AA	BB	BB	AA	AA	AA	AA	-	BB	AA
chr2H:482752281	2	91.1317	AA	BB	AA	AA	AA	BB	AA	BB	-	AA	AA	BB	BB	BB	AA	BB	AA	BB	BB	-	AA	-	AA	AA	-	AA	AA	AA	BB	BB	AA	AA	AA	AA	AA	AA	AA	AA	BB	BB	AA	AA	AA	AA	BB	BB	-
chr2H:511580481	2	91.1317	AA	BB	AA	AA	AA	BB	AA	BB	BB	AA	AA	BB	BB	BB	AA	BB	AA	BB	BB	AA	AA	BB	AA	AA	AA	AA	AA	AA	BB	BB	AA	AA	AA	AA	AA	AA	AA	-	BB	BB	AA	AA	AA	AA	BB	BB	AA
chr2H:536033206	2	92.8116	AA	BB	AA	AA	AA	BB	AA	BB	BB	AA	AA	BB	BB	BB	AA	BB	AA	BB	AA	AA	AA	BB	AA	AA	AA	AA	AA	AA	BB	BB	AA	AA	AA	AA	AA	AA	AA	AA	BB	BB	AA	AA	AA	AA	-	BB	AA
chr2H:536410101	2	92.8116	AA	BB	AA	AA	AA	BB	AA	BB	BB	AA	AA	BB	BB	BB	AA	BB	AA	BB	AA	AA	AA	BB	AA	AA	AA	AA	AA	AA	BB	BB	AA	AA	AA	AA	AA	AA	AA	AA	BB	BB	AA	AA	AA	AA	BB	BB	AA
chr2H:539302255	2	92.8116	AA	BB	AA	AA	AA	BB	AA	BB	BB	AA	AA	-	BB	BB	AA	BB	AA	BB	AA	AA	AA	BB	AA	AA	AA	AA	AA	AA	BB	BB	AA	AA	AA	AA	AA	AA	AA	AA	BB	BB	AA	AA	AA	AA	BB	BB	AA
chr2H:540075207	2	92.8116	AA	BB	AA	AA	-	BB	AA	BB	BB	AA	AA	BB	BB	BB	AA	-	AA	BB	AA	AA	AA	BB	AA	AA	AA	AA	AA	AA	BB	BB	AA	AA	AA	AA	-	AA	AA	AA	BB	-	AA	AA	AA	-	BB	BB	AA
chr2H:542379794	2	92.8116	AA	BB	AA	AA	AA	BB	AA	BB	BB	AA	AA	BB	BB	BB	AA	BB	AA	BB	AA	AA	AA	BB	AA	AA	AA	AA	AA	AA	BB	BB	AA	AA	AA	AA	AA	AA	AA	AA	BB	BB	AA	AA	AA	AA	BB	BB	AA
chr2H:543299965	2	92.8116	AA	BB	AA	AA	AA	BB	AA	BB	BB	AA	AA	BB	BB	BB	AA	BB	AA	BB	AA	AA	AA	BB	AA	AA	AA	AA	AA	AA	BB	BB	AA	AA	AA	AA	AA	AA	AA	AA	BB	BB	AA	AA	AA	AA	-	BB	AA
chr2H:543448549	2	92.8116	AA	BB	AA	AA	AA	BB	AA	BB	BB	AA	AA	BB	BB	BB	AA	BB	AA	BB	AA	AA	AA	BB	AA	AA	AA	AA	AA	AA	-	BB	AA	AA	AA	AA	AA	AA	AA	AA	-	BB	AA	AA	AA	AA	BB	BB	-
chr2H:543959390	2	92.8116	AA	BB	AA	AA	AA	BB	AA	BB	BB	AA	AA	BB	BB	BB	AA	BB	AA	BB	AA	AA	AA	BB	AA	AA	AA	AA	AA	AA	BB	BB	AA	AA	AA	AA	AA	AA	AA	AA	BB	BB	AA	AA	AA	AA	BB	BB	AA
chr2H:544050054	2	92.8116	AA	BB	AA	AA	AA	BB	AA	BB	BB	AA	AA	BB	BB	BB	AA	BB	AA	BB	AA	AA	AA	BB	AA	AA	AA	AA	AA	AA	BB	BB	AA	AA	AA	AA	AA	AA	AA	AA	BB	BB	AA	AA	AA	AA	BB	-	AA
chr2H:544911375	2	92.8116	AA	BB	AA	AA	AA	BB	AA	BB	BB	AA	AA	BB	BB	BB	AA	BB	AA	BB	AA	AA	AA	BB	AA	AA	AA	AA	AA	AA	BB	BB	AA	AA	AA	AA	AA	AA	AA	AA	BB	BB	AA	AA	AA	AA	BB	BB	AA
chr2H:545106015	2	92.8116	AA	BB	AA	AA	AA	BB	AA	BB	BB	AA	AA	BB	BB	BB	AA	BB	AA	BB	AA	AA	AA	BB	AA	AA	AA	AA	AA	AA	BB	BB	AA	AA	AA	AA	AA	AA	AA	AA	BB	BB	AA	AA	AA	AA	BB	BB	AA
chr2H:547420281	2	92.8116	AA	BB	AA	AA	AA	BB	AA	BB	BB	AA	AA	BB	BB	BB	AA	BB	AA	BB	AA	AA	AA	BB	AA	AA	AA	AA	AA	AA	BB	BB	AA	AA	AA	AA	AA	AA	AA	AA	BB	BB	AA	AA	AA	AA	BB	BB	AA
chr2H:548133377	2	92.8116	AA	BB	AA	AA	AA	BB	-	-	BB	AA	-	BB	BB	BB	AA	BB	AA	BB	AA	AA	AA	BB	-	AA	AA	AA	AA	AA	-	BB	AA	AA	AA	AA	AA	AA	AA	AA	BB	BB	AA	AA	AA	AA	-	BB	AA
chr2H:550698527	2	92.8116	AA	BB	AA	AA	AA	BB	AA	BB	BB	AA	AA	BB	BB	BB	AA	BB	AA	BB	AA	AA	AA	BB	AA	AA	AA	AA	AA	AA	BB	BB	AA	AA	AA	AA	-	AA	AA	AA	BB	BB	AA	AA	AA	-	-	BB	AA
chr2H:550772220	2	92.8116	AA	BB	AA	AA	AA	BB	AA	BB	BB	AA	AA	BB	BB	BB	AA	BB	AA	BB	AA	AA	AA	BB	AA	AA	AA	AA	AA	AA	BB	BB	AA	AA	AA	AA	AA	AA	AA	AA	BB	BB	AA	AA	AA	AA	BB	BB	AA
chr2H:550839570	2	92.8116	AA	BB	AA	AA	AA	BB	AA	BB	BB	AA	AA	BB	BB	BB	AA	BB	AA	BB	AA	AA	AA	BB	AA	AA	AA	AA	AA	AA	BB	BB	AA	AA	AA	AA	AA	AA	AA	AA	BB	BB	AA	AA	AA	AA	BB	BB	AA
chr2H:559060926	2	93.5708	AA	BB	AA	AA	AA	BB	AA	BB	BB	AA	AA	BB	BB	BB	AA	BB	AA	BB	AA	AA	AA	BB	AA	AA	BB	AA	AA	AA	BB	BB	AA	AA	AA	AA	AA	AA	AA	AA	BB	BB	AA	AA	AA	AA	BB	BB	-
chr2H:559660841	2	93.5708	AA	BB	AA	AA	AA	BB	AA	BB	BB	AA	AA	BB	BB	BB	AA	BB	AA	BB	AA	AA	AA	BB	AA	AA	BB	AA	AA	AA	BB	BB	AA	AA	AA	AA	AA	AA	AA	AA	BB	BB	AA	AA	AA	AA	BB	BB	AA
chr2H:561128169	2	93.5708	AA	BB	AA	AA	AA	BB	AA	BB	BB	AA	AA	BB	BB	BB	AA	BB	AA	BB	AA	AA	AA	BB	-	AA	BB	AA	AA	AA	BB	BB	AA	AA	AA	AA	AA	AA	AA	AA	BB	BB	AA	AA	AA	AA	BB	BB	AA
chr2H:561598834	2	93.5708	AA	BB	AA	AA	AA	BB	AA	BB	BB	AA	AA	BB	BB	BB	AA	BB	AA	BB	AA	AA	AA	BB	AA	AA	BB	AA	AA	AA	BB	BB	AA	AA	AA	AA	AA	AA	AA	AA	BB	BB	AA	AA	AA	AA	-	BB	AA
chr2H:562109584	2	93.5708	AA	BB	AA	AA	AA	BB	AA	BB	BB	AA	AA	BB	BB	BB	AA	BB	AA	BB	AA	AA	AA	BB	AA	AA	BB	AA	AA	AA	BB	BB	AA	AA	AA	AA	AA	AA	AA	AA	BB	BB	AA	AA	AA	AA	BB	BB	AA
chr2H:564455274	2	93.5708	AA	BB	AA	AA	AA	BB	AA	BB	BB	AA	AA	BB	BB	BB	AA	BB	AA	BB	AA	AA	AA	BB	AA	AA	BB	AA	AA	AA	BB	BB	AA	AA	AA	AA	-	AA	AA	AA	BB	BB	AA	AA	AA	AA	BB	BB	AA
chr2H:567008023	2	93.5708	AA	BB	AA	AA	AA	BB	AA	BB	BB	AA	AA	BB	BB	BB	AA	BB	AA	BB	AA	AA	AA	BB	AA	AA	BB	AA	AA	AA	BB	BB	AA	AA	AA	AA	AA	AA	AA	AA	BB	BB	AA	AA	AA	AA	BB	BB	AA
chr2H:567204180	2	93.5708	AA	BB	AA	AA	AA	BB	AA	BB	BB	AA	AA	BB	BB	BB	AA	BB	AA	BB	AA	AA	AA	BB	AA	AA	BB	AA	AA	AA	BB	BB	AA	AA	AA	AA	-	AA	AA	AA	BB	BB	AA	AA	AA	AA	BB	BB	AA
chr2H:569391930	2	93.5708	AA	BB	AA	AA	AA	BB	AA	BB	BB	AA	AA	BB	BB	BB	AA	BB	AA	BB	AA	AA	AA	BB	AA	AA	BB	AA	AA	AA	BB	BB	AA	AA	AA	AA	AA	AA	AA	AA	BB	BB	AA	AA	AA	AA	BB	BB	AA
chr2H:569508108	2	93.5708	AA	BB	AA	AA	AA	BB	AA	BB	BB	AA	AA	BB	BB	BB	AA	BB	AA	BB	AA	AA	AA	BB	AA	AA	BB	AA	AA	AA	BB	BB	AA	AA	AA	AA	AA	AA	AA	AA	BB	BB	AA	AA	AA	AA	-	BB	AA
chr2H:579107347	2	95.0968	AA	BB	AA	AA	AA	BB	AA	BB	BB	AA	AA	BB	BB	BB	AA	BB	AA	BB	-	AA	AA	BB	AA	AA	BB	AA	AA	AA	BB	BB	AA	AA	AA	AA	AA	AA	AA	AA	-	BB	AA	AA	AA	AA	BB	BB	AA
chr2H:580586498	2	95.0968	AA	BB	AA	AA	AA	BB	AA	BB	BB	AA	AA	BB	BB	BB	AA	BB	AA	BB	AA	AA	AA	BB	AA	AA	BB	AA	AA	AA	BB	BB	AA	AA	AA	AA	AA	AA	AA	AA	BB	BB	AA	AA	AA	AA	BB	BB	AA
chr2H:581251463	2	95.0968	AA	BB	AA	AA	AA	BB	AA	BB	BB	AA	AA	BB	BB	BB	AA	BB	AA	BB	AA	AA	AA	BB	AA	AA	BB	AA	AA	AA	BB	BB	AA	AA	AA	AA	AA	AA	AA	AA	BB	BB	AA	AA	AA	AA	BB	BB	AA
chr2H:583054669	2	95.8754	AA	BB	AA	AA	AA	BB	AA	BB	BB	AA	AA	BB	BB	BB	AA	BB	AA	BB	AA	AA	AA	BB	AA	AA	BB	AA	AA	AA	BB	BB	AA	AA	AA	AA	AA	AA	AA	AA	BB	BB	AA	AA	AA	AA	BB	BB	AA
chr2H:584810817	2	95.8754	AA	BB	AA	-	AA	-	AA	-	BB	AA	AA	BB	BB	-	AA	BB	AA	BB	AA	AA	-	BB	AA	AA	BB	AA	AA	AA	BB	BB	AA	AA	AA	-	AA	AA	AA	AA	BB	BB	AA	AA	AA	AA	-	BB	AA
chr2H:586102571	2	96.8811	AA	BB	AA	AA	AA	BB	AA	BB	BB	AA	AA	BB	BB	BB	AA	BB	AA	BB	AA	AA	AA	BB	AA	AA	BB	AA	AA	AA	BB	BB	AA	AA	AA	AA	AA	AA	AA	AA	BB	BB	AA	AA	AA	AA	-	BB	AA
chr2H:586582196	2	96.8811	AA	BB	AA	AA	AA	BB	AA	BB	BB	AA	AA	BB	BB	BB	AA	BB	AA	BB	AA	AA	AA	BB	AA	AA	BB	AA	AA	AA	BB	BB	AA	AA	AA	AA	AA	AA	AA	AA	BB	BB	AA	AA	AA	AA	BB	BB	AA
chr2H:588654136	2	96.8811	AA	BB	AA	AA	AA	BB	AA	-	BB	AA	AA	BB	BB	BB	AA	BB	AA	BB	AA	-	AA	BB	AA	AA	BB	AA	AA	AA	BB	BB	AA	AA	AA	AA	AA	AA	AA	AA	BB	-	AA	AA	AA	AA	BB	BB	AA
chr2H:589069272	2	96.8811	AA	BB	AA	AA	AA	BB	AA	BB	BB	AA	AA	BB	BB	BB	AA	BB	AA	BB	AA	AA	AA	BB	AA	AA	-	AA	-	AA	BB	BB	AA	AA	AA	AA	AA	AA	AA	AA	BB	BB	AA	AA	AA	AA	BB	BB	AA
chr2H:589568962	2	97.8748	AA	BB	AA	AA	AA	BB	AA	BB	BB	AA	AA	BB	BB	BB	AA	BB	AA	BB	AA	AA	AA	BB	AA	AA	BB	AA	AA	AA	BB	BB	AA	AA	AA	AA	AA	AA	AA	AA	BB	BB	AA	AA	AA	AA	BB	BB	AA
chr2H:589917947	2	97.8748	AA	BB	AA	AA	AA	BB	AA	BB	BB	AA	AA	BB	BB	BB	AA	BB	-	BB	AA	AA	AA	BB	AA	AA	BB	AA	AA	AA	BB	BB	AA	AA	AA	AA	AA	AA	AA	-	BB	-	AA	AA	AA	AA	BB	BB	AA
chr2H:592039484	2	98.7807	AA	BB	AA	AA	AA	BB	AA	BB	BB	AA	AA	BB	-	BB	AA	BB	AA	BB	AA	AA	AA	BB	AA	AA	BB	AA	AA	BB	BB	BB	AA	AA	AA	AA	AA	AA	AA	AA	BB	BB	AA	AA	AA	AA	-	BB	AA
chr2H:597723363	2	99.6867	AA	BB	AA	AA	AA	BB	AA	BB	BB	AA	AA	BB	BB	BB	AA	BB	AA	BB	AA	AA	AA	BB	AA	AA	BB	-	AA	BB	BB	BB	AA	AA	AA	AA	AA	AA	AA	AA	BB	BB	AA	AA	AA	AA	BB	BB	AA
chr2H:598375189	2	100.444	AA	BB	AA	AA	AA	BB	AA	BB	BB	AA	AA	BB	BB	BB	AA	BB	AA	BB	-	AA	AA	BB	AA	AA	BB	AA	AA	BB	BB	BB	AA	AA	AA	-	AA	AA	AA	-	BB	BB	AA	AA	AA	AA	BB	BB	AA
chr2H:598414170	2	100.444	AA	BB	AA	AA	AA	BB	AA	BB	BB	AA	AA	-	BB	BB	AA	BB	AA	BB	AA	AA	AA	BB	AA	AA	BB	AA	AA	BB	BB	BB	AA	AA	AA	AA	AA	AA	AA	AA	BB	BB	AA	AA	AA	AA	BB	BB	AA
chr2H:604186193	2	100.444	AA	BB	AA	AA	AA	BB	AA	BB	BB	AA	AA	BB	BB	BB	AA	BB	AA	BB	AA	AA	AA	BB	AA	-	-	AA	AA	BB	BB	BB	AA	AA	AA	AA	AA	AA	AA	AA	BB	BB	AA	AA	AA	AA	BB	BB	AA
chr2H:605051573	2	101.245	AA	BB	AA	AA	AA	BB	AA	BB	BB	AA	AA	BB	AA	BB	AA	BB	AA	BB	AA	AA	AA	BB	AA	AA	BB	AA	AA	BB	BB	BB	AA	AA	AA	AA	AA	AA	AA	AA	BB	BB	AA	AA	AA	AA	BB	BB	AA
chr2H:606231719	2	101.245	AA	BB	AA	AA	AA	BB	AA	BB	BB	AA	AA	BB	AA	BB	AA	BB	AA	BB	AA	AA	AA	BB	AA	AA	BB	AA	AA	BB	BB	BB	AA	AA	AA	AA	AA	AA	AA	AA	BB	BB	AA	AA	AA	AA	-	BB	AA
chr2H:606828931	2	101.245	AA	BB	AA	AA	AA	BB	AA	BB	BB	-	AA	BB	AA	BB	AA	BB	AA	BB	AA	AA	AA	BB	AA	AA	BB	AA	AA	-	BB	BB	AA	AA	AA	AA	AA	AA	AA	AA	BB	BB	AA	AA	AA	AA	BB	-	AA
chr2H:607170434	2	101.245	AA	BB	AA	AA	AA	BB	AA	BB	BB	AA	AA	BB	AA	BB	AA	BB	AA	BB	AA	AA	AA	BB	AA	AA	BB	AA	AA	BB	BB	BB	-	AA	AA	AA	AA	AA	AA	AA	BB	BB	AA	AA	AA	AA	BB	BB	AA
chr2H:607449980	2	102.045	AA	BB	AA	AA	AA	BB	AA	BB	BB	AA	AA	BB	AA	BB	AA	BB	BB	BB	AA	-	AA	BB	AA	AA	BB	AA	AA	BB	BB	BB	AA	AA	AA	AA	AA	AA	AA	AA	BB	BB	AA	AA	AA	AA	-	BB	AA
chr2H:607782487	2	102.045	AA	BB	AA	AA	AA	BB	AA	BB	BB	AA	AA	BB	AA	BB	AA	BB	BB	BB	AA	AA	AA	BB	AA	AA	BB	AA	AA	BB	BB	BB	AA	AA	AA	AA	AA	AA	AA	AA	BB	BB	AA	AA	AA	AA	-	BB	AA
chr2H:609930539	2	102.045	AA	BB	AA	AA	AA	BB	AA	BB	BB	AA	AA	BB	AA	BB	AA	BB	BB	BB	AA	AA	AA	-	AA	AA	BB	AA	AA	BB	BB	BB	AA	AA	AA	AA	-	AA	AA	AA	BB	BB	AA	AA	AA	AA	-	BB	AA
chr2H:610184874	2	102.045	AA	BB	AA	AA	AA	BB	AA	BB	BB	AA	AA	BB	AA	BB	AA	BB	BB	BB	AA	AA	AA	BB	AA	AA	BB	AA	AA	BB	BB	BB	AA	AA	AA	AA	AA	AA	AA	AA	BB	BB	AA	AA	AA	AA	BB	BB	AA
chr2H:611276105	2	102.045	AA	BB	AA	AA	AA	BB	AA	BB	BB	AA	AA	BB	AA	BB	AA	BB	BB	BB	AA	AA	AA	BB	AA	AA	BB	AA	AA	BB	-	BB	AA	AA	AA	AA	AA	AA	AA	-	BB	BB	AA	AA	AA	AA	-	BB	AA
chr2H:611970508	2	103.561	AA	BB	AA	AA	AA	BB	AA	BB	BB	AA	-	BB	AA	BB	AA	BB	BB	BB	AA	AA	AA	BB	AA	AA	BB	AA	AA	BB	BB	BB	BB	AA	AA	AA	AA	AA	AA	AA	BB	BB	AA	AA	AA	AA	BB	BB	AA
chr2H:612251722	2	103.561	AA	BB	AA	AA	AA	BB	AA	BB	BB	AA	AA	BB	AA	BB	AA	BB	BB	BB	AA	AA	AA	BB	AA	AA	BB	AA	AA	BB	BB	BB	BB	AA	AA	AA	AA	AA	AA	AA	BB	BB	AA	AA	AA	AA	BB	BB	AA
chr2H:612746218	2	105.076	AA	BB	AA	AA	AA	BB	AA	BB	BB	AA	AA	BB	AA	BB	AA	BB	BB	BB	AA	AA	AA	BB	AA	AA	BB	AA	AA	BB	BB	BB	BB	AA	AA	AA	AA	AA	AA	AA	BB	BB	AA	AA	AA	AA	BB	BB	AA
chr2H:613484334	2	105.076	AA	BB	AA	AA	AA	BB	AA	BB	BB	AA	AA	BB	AA	BB	AA	BB	BB	BB	AA	AA	AA	BB	AA	AA	BB	AA	AA	BB	BB	BB	BB	AA	AA	AA	AA	AA	AA	AA	BB	BB	AA	AA	AA	AA	-	BB	AA
chr2H:614357533	2	105.076	AA	BB	AA	AA	AA	BB	AA	BB	BB	AA	AA	BB	AA	BB	AA	BB	BB	BB	AA	AA	AA	BB	AA	AA	BB	AA	AA	BB	BB	BB	BB	AA	AA	AA	AA	AA	-	AA	BB	BB	AA	AA	AA	AA	-	BB	AA
chr2H:617831390	2	105.076	AA	BB	AA	AA	AA	BB	-	BB	BB	AA	AA	BB	AA	BB	AA	BB	BB	BB	AA	AA	AA	BB	AA	AA	BB	AA	AA	BB	BB	BB	BB	AA	AA	AA	AA	AA	AA	AA	BB	BB	AA	AA	AA	AA	-	BB	AA
chr2H:618952917	2	105.834	AA	BB	AA	AA	AA	BB	AA	BB	BB	AA	AA	BB	AA	BB	AA	BB	BB	BB	AA	AA	AA	BB	AA	AA	BB	AA	AA	BB	BB	BB	BB	AA	AA	AA	AA	AA	AA	AA	BB	BB	AA	AA	AA	AA	BB	BB	AA
chr2H:620279809	2	105.834	AA	BB	AA	AA	AA	BB	AA	BB	BB	AA	AA	BB	AA	BB	AA	BB	BB	BB	AA	AA	AA	BB	AA	AA	BB	AA	AA	BB	BB	BB	BB	AA	AA	AA	AA	AA	-	AA	BB	BB	AA	AA	AA	AA	-	BB	AA
chr2H:620953972	2	107.128	AA	BB	AA	AA	AA	BB	AA	BB	BB	AA	AA	BB	AA	BB	AA	BB	BB	BB	AA	AA	AA	BB	AA	AA	BB	AA	AA	-	BB	BB	BB	AA	AA	AA	AA	-	AA	AA	BB	BB	AA	AA	AA	AA	BB	-	AA
chr2H:621070256	2	108.229	AA	BB	AA	AA	AA	BB	AA	BB	BB	AA	AA	BB	AA	BB	AA	BB	BB	BB	AA	AA	AA	BB	AA	AA	BB	AA	-	BB	BB	BB	BB	AA	AA	AA	AA	BB	AA	AA	BB	BB	AA	AA	AA	AA	BB	BB	AA
chr2H:621113230	2	108.229	AA	BB	AA	AA	AA	BB	AA	BB	BB	AA	AA	BB	AA	BB	AA	BB	BB	BB	AA	AA	AA	BB	AA	AA	BB	-	AA	BB	BB	BB	BB	AA	AA	AA	AA	BB	AA	-	BB	BB	AA	AA	AA	AA	BB	BB	AA
chr2H:621784390	2	108.229	AA	BB	AA	AA	AA	BB	AA	BB	BB	AA	AA	-	AA	BB	AA	BB	BB	-	AA	AA	AA	BB	AA	AA	BB	AA	AA	BB	BB	BB	BB	AA	AA	AA	AA	BB	AA	AA	BB	BB	AA	AA	AA	-	BB	BB	AA
chr2H:622606864	2	108.229	AA	BB	AA	AA	AA	BB	AA	BB	BB	AA	AA	BB	AA	BB	AA	BB	BB	BB	AA	AA	AA	BB	AA	AA	-	AA	AA	BB	BB	BB	BB	AA	AA	AA	AA	BB	AA	AA	BB	BB	AA	AA	AA	AA	BB	BB	AA
chr2H:623321289	2	108.229	AA	BB	AA	AA	AA	BB	AA	BB	BB	AA	AA	BB	AA	BB	AA	BB	BB	BB	AA	AA	AA	BB	AA	AA	BB	AA	AA	BB	BB	BB	BB	AA	AA	AA	AA	BB	AA	AA	BB	BB	AA	AA	AA	AA	BB	BB	AA
chr2H:624018248	2	108.229	AA	BB	AA	AA	AA	BB	AA	BB	BB	AA	AA	BB	AA	BB	AA	BB	BB	BB	AA	AA	AA	BB	AA	AA	BB	AA	AA	BB	BB	BB	BB	AA	AA	AA	-	BB	AA	AA	BB	BB	AA	AA	AA	AA	BB	BB	AA
chr2H:625772587	2	108.229	AA	BB	AA	AA	AA	BB	AA	BB	BB	AA	AA	BB	AA	BB	AA	BB	BB	BB	AA	AA	AA	BB	AA	AA	BB	AA	AA	BB	BB	BB	BB	AA	AA	AA	AA	BB	AA	AA	BB	BB	AA	AA	AA	AA	-	BB	AA
chr2H:629054504	2	109.867	AA	BB	AA	AA	AA	BB	AA	BB	BB	AA	AA	BB	AA	BB	AA	BB	BB	BB	AA	AA	AA	BB	AA	AA	BB	AA	AA	BB	BB	BB	BB	AA	AA	AA	AA	BB	AA	AA	BB	BB	AA	AA	AA	AA	BB	BB	AA
chr2H:629368824	2	109.867	AA	BB	AA	AA	AA	BB	AA	BB	BB	AA	AA	BB	AA	BB	AA	BB	BB	BB	AA	AA	AA	BB	AA	AA	BB	AA	AA	BB	BB	BB	BB	AA	AA	AA	AA	BB	AA	AA	BB	-	AA	AA	AA	AA	BB	BB	AA
chr2H:630805962	2	110.624	AA	BB	AA	AA	AA	BB	AA	BB	BB	AA	AA	BB	AA	BB	AA	BB	BB	BB	AA	AA	AA	BB	AA	AA	BB	AA	AA	BB	BB	BB	BB	AA	AA	AA	AA	BB	AA	AA	BB	BB	AA	AA	AA	AA	BB	BB	AA
chr2H:630921401	2	110.624	AA	BB	AA	AA	AA	BB	AA	BB	BB	AA	AA	BB	AA	BB	AA	BB	BB	BB	AA	AA	AA	BB	AA	AA	BB	AA	AA	BB	BB	BB	BB	AA	AA	AA	AA	BB	AA	AA	BB	BB	AA	AA	AA	AA	BB	BB	AA
chr2H:631185006	2	110.624	AA	BB	AA	AA	AA	BB	AA	BB	BB	AA	AA	BB	AA	BB	AA	BB	BB	BB	AA	AA	AA	BB	AA	AA	BB	AA	AA	BB	BB	BB	BB	AA	-	AA	AA	BB	AA	AA	BB	BB	AA	AA	AA	AA	BB	BB	AA
chr2H:632191656	2	111.382	AA	BB	AA	AA	AA	BB	AA	BB	BB	AA	AA	BB	AA	BB	AA	BB	BB	BB	AA	AA	AA	BB	AA	BB	BB	AA	AA	BB	BB	BB	BB	AA	AA	AA	AA	BB	AA	AA	BB	BB	AA	AA	AA	AA	BB	BB	AA
chr2H:632288370	2	111.382	AA	BB	AA	AA	AA	BB	AA	BB	BB	AA	AA	BB	AA	BB	AA	BB	BB	BB	AA	AA	AA	BB	AA	BB	BB	AA	AA	BB	BB	BB	BB	AA	AA	AA	AA	BB	AA	AA	BB	BB	AA	AA	AA	AA	BB	BB	AA
chr2H:632693202	2	111.382	AA	BB	AA	AA	AA	BB	AA	BB	BB	AA	AA	BB	AA	BB	AA	BB	BB	BB	AA	AA	AA	BB	AA	BB	BB	AA	AA	BB	BB	BB	BB	AA	AA	AA	AA	BB	AA	AA	BB	BB	AA	AA	AA	AA	BB	BB	AA
chr2H:632848397	2	111.382	AA	BB	AA	AA	AA	BB	AA	BB	BB	AA	AA	BB	AA	BB	AA	BB	BB	BB	AA	AA	AA	BB	AA	BB	BB	AA	AA	BB	BB	BB	BB	AA	AA	AA	AA	BB	AA	AA	BB	BB	AA	AA	AA	AA	BB	BB	AA
chr2H:633663455	2	111.382	AA	BB	AA	AA	AA	BB	AA	BB	BB	AA	AA	BB	AA	BB	AA	BB	BB	BB	-	AA	AA	BB	AA	BB	BB	AA	AA	BB	BB	BB	BB	AA	AA	AA	AA	BB	AA	-	BB	BB	AA	AA	AA	AA	BB	BB	AA
chr2H:634190848	2	111.382	AA	BB	AA	AA	AA	BB	AA	BB	BB	AA	AA	BB	AA	BB	AA	BB	BB	BB	AA	AA	AA	BB	AA	BB	BB	AA	AA	BB	BB	BB	BB	AA	AA	AA	AA	BB	AA	AA	BB	BB	AA	AA	AA	AA	BB	BB	AA
chr2H:635242843	2	111.382	AA	BB	AA	AA	AA	BB	AA	BB	BB	AA	AA	BB	AA	BB	AA	BB	BB	BB	AA	AA	AA	BB	AA	BB	BB	AA	AA	BB	BB	BB	BB	AA	AA	AA	AA	BB	AA	AA	BB	BB	AA	AA	AA	AA	BB	BB	AA
chr2H:635864137	2	111.382	AA	BB	AA	-	AA	BB	AA	BB	BB	AA	AA	BB	AA	BB	AA	BB	BB	BB	AA	AA	AA	BB	AA	BB	BB	AA	AA	BB	BB	BB	BB	AA	AA	AA	AA	BB	AA	AA	BB	BB	AA	AA	AA	AA	BB	-	AA
chr2H:636431613	2	112.139	AA	BB	AA	AA	AA	BB	AA	BB	BB	AA	AA	AA	AA	BB	AA	BB	BB	BB	AA	AA	AA	BB	AA	BB	BB	AA	AA	BB	BB	BB	BB	AA	AA	AA	AA	BB	AA	AA	BB	BB	AA	AA	AA	AA	BB	BB	AA
chr2H:637923223	2	112.139	AA	BB	AA	AA	AA	BB	AA	BB	BB	AA	AA	AA	AA	BB	AA	BB	BB	BB	AA	AA	AA	BB	AA	BB	BB	AA	AA	BB	BB	BB	BB	AA	AA	AA	AA	BB	AA	AA	BB	BB	AA	AA	AA	AA	BB	BB	AA
chr2H:638375338	2	112.139	AA	BB	AA	AA	AA	BB	AA	BB	BB	AA	AA	AA	AA	BB	AA	BB	BB	BB	AA	AA	AA	BB	AA	BB	BB	AA	AA	BB	BB	BB	BB	AA	AA	AA	AA	BB	AA	AA	BB	BB	AA	-	AA	AA	BB	BB	AA
chr2H:638693701	2	112.139	AA	BB	AA	AA	AA	BB	AA	BB	BB	AA	AA	AA	AA	BB	AA	BB	BB	BB	AA	AA	AA	BB	AA	BB	BB	AA	AA	BB	BB	BB	BB	AA	AA	AA	AA	BB	AA	AA	BB	BB	AA	AA	AA	AA	BB	BB	AA
chr2H:638951826	2	112.139	AA	BB	AA	AA	AA	BB	AA	BB	BB	AA	AA	AA	AA	BB	AA	BB	BB	BB	AA	AA	AA	BB	AA	BB	BB	AA	AA	BB	BB	BB	BB	AA	AA	AA	AA	BB	AA	AA	BB	BB	AA	AA	AA	AA	BB	BB	AA
chr2H:639060910	2	112.139	AA	BB	AA	AA	AA	BB	AA	BB	BB	AA	AA	AA	AA	BB	AA	BB	BB	BB	AA	AA	AA	BB	AA	BB	BB	AA	AA	BB	BB	BB	BB	AA	AA	AA	AA	BB	AA	AA	BB	BB	AA	AA	AA	AA	BB	BB	AA
chr2H:639289652	2	112.139	AA	BB	AA	AA	AA	BB	AA	BB	BB	AA	AA	AA	AA	BB	AA	BB	BB	BB	AA	AA	AA	BB	AA	BB	BB	AA	AA	BB	BB	BB	BB	AA	AA	AA	AA	BB	AA	AA	BB	BB	AA	AA	AA	AA	BB	BB	AA
chr2H:642736180	2	112.897	AA	BB	AA	AA	AA	BB	AA	BB	BB	AA	AA	AA	AA	BB	AA	AA	BB	BB	AA	AA	AA	BB	AA	BB	BB	AA	AA	BB	BB	BB	BB	AA	AA	AA	AA	BB	AA	AA	BB	BB	AA	AA	AA	AA	BB	BB	AA
chr2H:643171607	2	112.897	AA	BB	AA	AA	AA	BB	AA	BB	BB	AA	AA	AA	AA	BB	AA	AA	BB	BB	AA	AA	AA	BB	AA	-	BB	AA	AA	BB	BB	BB	BB	AA	AA	AA	AA	BB	AA	AA	BB	BB	AA	AA	AA	AA	BB	BB	-
chr2H:643534410	2	112.897	AA	BB	AA	AA	AA	BB	AA	BB	BB	AA	AA	AA	AA	BB	AA	AA	BB	BB	AA	AA	AA	BB	AA	BB	BB	AA	AA	BB	BB	BB	BB	AA	AA	AA	AA	BB	AA	AA	BB	BB	AA	AA	AA	AA	BB	BB	AA
chr2H:643953362	2	112.897	AA	BB	AA	AA	AA	BB	AA	BB	BB	AA	AA	AA	-	BB	AA	AA	BB	BB	AA	AA	-	BB	AA	BB	BB	AA	AA	BB	BB	BB	BB	AA	AA	-	AA	BB	AA	AA	BB	BB	AA	AA	AA	AA	BB	BB	AA
chr2H:645095939	2	112.897	AA	BB	AA	AA	AA	BB	AA	BB	BB	AA	AA	AA	AA	BB	AA	AA	BB	BB	AA	AA	AA	BB	AA	BB	BB	AA	AA	BB	BB	BB	BB	AA	AA	AA	AA	BB	AA	AA	BB	BB	AA	AA	AA	AA	BB	BB	AA
chr2H:645593980	2	115.554	AA	BB	AA	AA	AA	BB	AA	BB	BB	AA	AA	AA	AA	BB	AA	AA	BB	BB	AA	AA	AA	BB	AA	BB	BB	AA	AA	BB	-	BB	BB	AA	AA	AA	-	BB	AA	AA	BB	BB	AA	AA	AA	-	-	BB	AA
chr2H:645957936	2	115.554	AA	BB	AA	AA	AA	BB	AA	BB	BB	AA	AA	AA	AA	BB	AA	-	BB	BB	AA	AA	AA	BB	AA	BB	BB	AA	AA	BB	BB	BB	BB	AA	AA	AA	AA	BB	AA	AA	BB	BB	AA	AA	AA	AA	BB	-	AA
chr2H:647829148	2	118.972	AA	BB	AA	AA	AA	BB	AA	BB	AA	AA	AA	AA	AA	BB	AA	AA	BB	BB	AA	AA	AA	BB	AA	BB	BB	AA	AA	BB	BB	BB	BB	AA	AA	AA	AA	BB	AA	AA	BB	BB	AA	AA	AA	AA	BB	BB	AA
chr2H:649557802	2	118.972	AA	BB	AA	AA	AA	BB	AA	BB	AA	AA	AA	AA	AA	BB	AA	AA	BB	BB	AA	AA	AA	BB	AA	BB	BB	AA	AA	BB	BB	BB	BB	AA	AA	AA	AA	BB	AA	AA	BB	BB	AA	AA	AA	AA	BB	BB	AA
chr2H:649653631	2	118.972	AA	BB	AA	AA	AA	BB	AA	BB	AA	AA	-	AA	AA	BB	AA	-	BB	BB	AA	AA	AA	BB	AA	BB	-	AA	AA	BB	BB	BB	-	AA	AA	AA	AA	BB	AA	AA	BB	BB	AA	AA	AA	AA	-	BB	AA
chr2H:649817579	2	118.972	AA	BB	AA	AA	AA	BB	AA	BB	AA	AA	AA	AA	AA	BB	AA	AA	BB	BB	AA	AA	AA	BB	AA	BB	BB	AA	AA	BB	BB	BB	BB	AA	AA	-	AA	-	AA	AA	BB	BB	AA	AA	AA	AA	BB	BB	AA
chr2H:649970680	2	118.972	AA	BB	-	AA	AA	BB	AA	BB	AA	AA	AA	AA	AA	BB	AA	AA	BB	BB	AA	AA	AA	BB	AA	BB	BB	AA	AA	BB	BB	BB	BB	AA	AA	AA	AA	BB	AA	AA	BB	BB	AA	AA	AA	AA	BB	BB	AA
chr2H:650456858	2	121.247	AA	BB	AA	AA	AA	BB	AA	BB	AA	AA	AA	AA	AA	BB	AA	AA	BB	BB	AA	AA	AA	BB	AA	BB	BB	AA	AA	BB	BB	BB	BB	AA	AA	AA	AA	BB	AA	AA	BB	BB	AA	AA	AA	AA	BB	BB	AA
chr2H:651054161	2	121.247	AA	BB	AA	AA	AA	BB	AA	BB	AA	AA	AA	AA	AA	-	AA	AA	BB	BB	AA	AA	AA	BB	AA	BB	BB	AA	AA	BB	BB	BB	BB	AA	AA	AA	AA	BB	AA	AA	BB	BB	AA	AA	AA	AA	-	BB	AA
chr2H:651378029	2	121.247	AA	BB	AA	AA	AA	BB	AA	BB	AA	AA	AA	AA	AA	BB	AA	AA	BB	BB	AA	AA	AA	BB	AA	BB	BB	AA	AA	BB	BB	BB	BB	AA	AA	AA	AA	BB	AA	AA	BB	BB	AA	AA	AA	AA	-	BB	AA
chr2H:651676765	2	121.247	AA	BB	AA	AA	AA	BB	AA	BB	AA	AA	AA	AA	AA	BB	AA	AA	BB	BB	-	AA	AA	BB	AA	BB	BB	AA	AA	BB	BB	BB	BB	AA	AA	AA	AA	BB	AA	AA	BB	BB	AA	AA	AA	AA	BB	BB	AA
chr2H:651766833	2	121.247	AA	BB	AA	AA	AA	BB	AA	BB	AA	AA	AA	AA	AA	BB	AA	AA	BB	BB	AA	AA	AA	BB	AA	BB	BB	AA	AA	BB	BB	BB	BB	AA	AA	AA	AA	BB	AA	AA	BB	BB	AA	AA	AA	AA	BB	BB	AA
chr2H:654781961	2	123.518	AA	BB	AA	AA	AA	BB	AA	BB	AA	AA	AA	AA	AA	BB	AA	AA	BB	BB	AA	AA	AA	BB	AA	BB	BB	AA	AA	BB	BB	BB	BB	AA	AA	AA	AA	BB	AA	AA	BB	BB	AA	AA	AA	AA	BB	BB	AA
chr2H:655042094	2	125.792	AA	BB	AA	AA	AA	BB	AA	BB	AA	AA	AA	AA	AA	BB	AA	-	BB	BB	AA	AA	AA	BB	AA	BB	BB	AA	AA	BB	BB	BB	BB	AA	AA	AA	AA	BB	AA	AA	-	BB	AA	AA	AA	AA	BB	BB	AA
chr2H:655483846	2	125.792	AA	BB	AA	AA	AA	BB	AA	BB	AA	AA	-	AA	AA	BB	AA	AA	BB	BB	AA	AA	AA	BB	AA	BB	BB	AA	AA	BB	BB	BB	BB	AA	-	AA	AA	BB	AA	-	AA	BB	AA	AA	AA	AA	BB	BB	AA
chr2H:655879487	2	125.792	AA	BB	AA	AA	AA	BB	AA	BB	AA	AA	AA	AA	AA	BB	AA	AA	BB	BB	AA	AA	AA	BB	AA	BB	BB	AA	AA	BB	BB	BB	BB	AA	AA	AA	AA	BB	AA	AA	AA	BB	AA	AA	AA	AA	BB	BB	AA
chr2H:656021497	2	125.792	AA	BB	AA	AA	AA	BB	AA	BB	AA	AA	AA	AA	AA	BB	AA	AA	BB	BB	AA	AA	AA	BB	AA	BB	BB	AA	AA	BB	BB	BB	BB	AA	AA	AA	AA	BB	AA	AA	AA	BB	AA	AA	AA	AA	BB	BB	AA
chr2H:656434717	2	125.792	AA	BB	AA	AA	AA	BB	AA	BB	AA	AA	AA	AA	AA	BB	AA	-	BB	BB	AA	AA	AA	BB	AA	BB	BB	AA	AA	BB	BB	BB	BB	AA	AA	AA	AA	BB	AA	AA	AA	BB	AA	AA	AA	AA	BB	BB	AA
chr2H:658701832	2	125.792	AA	BB	AA	AA	AA	BB	AA	BB	AA	AA	AA	AA	AA	BB	AA	AA	BB	BB	AA	AA	AA	BB	AA	BB	BB	AA	AA	BB	BB	BB	BB	AA	AA	AA	AA	BB	AA	AA	AA	BB	AA	AA	AA	AA	BB	BB	AA
chr2H:658884665	2	125.792	AA	BB	AA	AA	AA	BB	AA	BB	AA	AA	AA	AA	AA	BB	AA	AA	BB	BB	AA	AA	AA	BB	AA	BB	BB	AA	AA	BB	BB	BB	BB	AA	AA	AA	AA	BB	AA	AA	AA	BB	AA	AA	AA	AA	BB	BB	AA
chr2H:659211342	2	125.792	AA	BB	AA	AA	AA	BB	AA	BB	AA	AA	AA	AA	AA	BB	AA	AA	BB	BB	AA	AA	AA	BB	AA	BB	BB	AA	AA	BB	BB	BB	BB	AA	AA	AA	AA	BB	AA	AA	AA	BB	AA	AA	AA	AA	BB	BB	AA
chr2H:659970773	2	125.792	AA	BB	AA	AA	AA	BB	AA	BB	AA	AA	AA	AA	AA	BB	AA	AA	BB	BB	AA	AA	AA	BB	AA	BB	BB	AA	AA	BB	BB	BB	BB	AA	AA	AA	AA	BB	AA	AA	AA	BB	AA	AA	AA	AA	BB	BB	AA
chr2H:660493090	2	125.792	AA	BB	AA	AA	AA	BB	AA	BB	AA	AA	AA	AA	AA	BB	AA	AA	BB	BB	AA	AA	AA	BB	AA	BB	BB	AA	AA	BB	BB	BB	BB	AA	AA	AA	AA	BB	AA	AA	AA	BB	AA	AA	AA	AA	BB	BB	AA
chr2H:661239946	2	125.792	AA	BB	AA	AA	AA	BB	AA	BB	AA	AA	AA	AA	AA	BB	AA	AA	BB	BB	AA	AA	AA	BB	AA	BB	BB	AA	AA	BB	BB	BB	BB	AA	AA	AA	AA	-	AA	AA	AA	BB	AA	AA	AA	AA	BB	BB	AA
chr2H:661920603	2	125.792	AA	BB	AA	AA	AA	BB	AA	BB	AA	AA	AA	AA	AA	BB	AA	AA	BB	BB	AA	AA	AA	BB	AA	BB	BB	AA	AA	BB	BB	BB	BB	AA	AA	AA	AA	BB	AA	AA	AA	BB	AA	AA	AA	AA	BB	BB	AA
chr2H:663161486	2	126.561	AA	BB	AA	AA	AA	BB	AA	BB	AA	AA	AA	AA	AA	BB	AA	AA	BB	-	AA	AA	AA	BB	AA	-	BB	AA	AA	BB	BB	BB	BB	AA	AA	AA	AA	BB	AA	AA	AA	BB	AA	AA	AA	AA	BB	BB	AA
chr2H:663643929	2	126.561	AA	BB	AA	AA	AA	BB	AA	-	AA	AA	AA	AA	AA	BB	AA	AA	BB	BB	AA	AA	AA	BB	AA	BB	BB	AA	AA	BB	BB	BB	BB	AA	AA	AA	AA	BB	AA	AA	AA	BB	AA	AA	AA	AA	BB	-	AA
chr2H:663701668	2	126.561	AA	BB	AA	AA	AA	BB	AA	BB	AA	AA	AA	-	AA	BB	AA	AA	BB	BB	-	AA	AA	BB	AA	BB	BB	AA	AA	BB	BB	BB	BB	AA	AA	AA	AA	BB	AA	AA	AA	BB	AA	AA	AA	AA	BB	BB	AA
chr2H:664892326	2	129.491	AA	BB	-	AA	AA	BB	AA	BB	AA	AA	AA	AA	AA	BB	AA	AA	BB	BB	AA	AA	AA	BB	AA	BB	BB	AA	AA	BB	BB	BB	BB	AA	AA	AA	AA	BB	AA	AA	AA	BB	AA	AA	AA	AA	BB	BB	AA
chr2H:665641328	2	129.491	AA	BB	BB	AA	AA	BB	AA	-	-	AA	AA	AA	AA	BB	AA	AA	BB	BB	AA	AA	AA	BB	AA	BB	-	AA	AA	BB	BB	BB	BB	AA	AA	AA	AA	BB	AA	AA	AA	BB	AA	AA	AA	AA	BB	-	AA
chr2H:666018637	2	130.363	AA	BB	BB	AA	AA	BB	AA	AA	AA	AA	AA	AA	AA	BB	AA	AA	BB	BB	AA	AA	AA	BB	AA	BB	BB	AA	AA	BB	BB	BB	BB	AA	AA	AA	AA	BB	AA	AA	AA	BB	AA	AA	AA	AA	BB	BB	AA
chr2H:666232531	2	130.363	AA	BB	BB	AA	AA	BB	AA	AA	AA	AA	AA	AA	AA	BB	AA	-	BB	BB	AA	AA	AA	BB	AA	BB	BB	AA	AA	BB	BB	BB	BB	AA	AA	AA	AA	BB	AA	AA	-	BB	-	AA	AA	AA	BB	BB	AA
chr2H:666998755	2	130.363	AA	BB	BB	AA	AA	BB	AA	AA	AA	AA	AA	AA	AA	BB	AA	AA	BB	BB	AA	AA	AA	BB	AA	BB	BB	AA	AA	BB	BB	BB	BB	AA	AA	AA	AA	BB	AA	AA	AA	BB	AA	AA	AA	-	-	BB	AA
chr2H:667557513	2	130.363	AA	BB	BB	AA	AA	BB	AA	AA	AA	AA	AA	AA	AA	BB	AA	AA	BB	BB	AA	AA	-	BB	AA	BB	BB	AA	AA	BB	BB	BB	BB	AA	-	AA	AA	BB	AA	AA	AA	BB	AA	AA	AA	AA	-	BB	AA
chr2H:667693782	2	131.478	AA	BB	BB	AA	AA	BB	AA	AA	AA	AA	AA	AA	AA	BB	AA	AA	BB	BB	AA	AA	AA	BB	AA	BB	BB	AA	AA	BB	BB	BB	BB	AA	AA	AA	AA	BB	AA	AA	AA	BB	AA	AA	AA	AA	BB	BB	AA
chr2H:667895585	2	131.478	AA	BB	BB	AA	AA	BB	AA	AA	AA	AA	AA	AA	AA	BB	AA	AA	BB	BB	AA	AA	AA	BB	AA	BB	BB	AA	AA	BB	BB	BB	BB	AA	AA	AA	AA	BB	AA	AA	AA	BB	AA	AA	AA	AA	BB	BB	AA
chr2H:667905066	2	131.478	AA	BB	BB	AA	AA	BB	AA	AA	AA	AA	AA	AA	AA	BB	AA	AA	BB	BB	AA	AA	AA	BB	AA	BB	BB	AA	AA	BB	BB	BB	BB	AA	AA	AA	AA	BB	AA	AA	AA	BB	AA	AA	AA	AA	BB	BB	AA
chr2H:668336140	2	131.478	AA	BB	BB	AA	AA	BB	AA	AA	AA	AA	AA	AA	AA	BB	AA	AA	BB	BB	AA	AA	AA	BB	AA	BB	BB	AA	AA	BB	BB	-	BB	AA	AA	AA	-	BB	AA	AA	AA	BB	AA	AA	AA	AA	BB	BB	AA
chr2H:669026417	2	131.478	AA	BB	BB	AA	AA	BB	AA	AA	AA	AA	AA	AA	AA	BB	AA	AA	BB	BB	AA	AA	AA	BB	AA	-	BB	AA	AA	BB	BB	BB	BB	AA	AA	AA	AA	BB	AA	-	AA	BB	AA	AA	AA	AA	BB	BB	AA
chr2H:669123239	2	131.478	AA	BB	BB	AA	AA	BB	AA	AA	AA	AA	AA	AA	AA	BB	AA	AA	BB	BB	AA	AA	-	BB	AA	BB	BB	AA	AA	BB	BB	BB	BB	AA	AA	AA	AA	BB	AA	AA	AA	BB	AA	AA	AA	AA	BB	BB	AA
chr2H:669629392	2	131.478	AA	BB	-	AA	AA	BB	AA	AA	AA	AA	AA	-	AA	BB	AA	AA	BB	BB	AA	AA	AA	BB	AA	-	BB	AA	AA	BB	BB	BB	BB	AA	AA	AA	-	BB	AA	AA	AA	BB	AA	AA	AA	AA	BB	BB	AA
chr2H:669787174	2	131.478	AA	BB	BB	AA	AA	BB	AA	AA	AA	AA	AA	AA	AA	BB	AA	AA	BB	BB	AA	AA	AA	BB	AA	AA	BB	AA	AA	BB	BB	BB	BB	AA	AA	AA	AA	BB	AA	AA	AA	BB	AA	AA	AA	AA	BB	BB	AA
chr2H:670396096	2	133.521	AA	BB	BB	AA	AA	BB	AA	AA	AA	AA	AA	AA	AA	BB	AA	AA	BB	BB	AA	AA	AA	BB	-	AA	BB	AA	AA	BB	BB	BB	BB	AA	AA	AA	AA	BB	AA	AA	AA	BB	AA	AA	AA	AA	BB	BB	BB
chr2H:670466725	2	133.521	AA	BB	BB	AA	AA	BB	AA	AA	AA	AA	AA	AA	AA	BB	AA	AA	BB	BB	AA	AA	AA	BB	AA	AA	BB	AA	AA	BB	BB	BB	BB	AA	AA	AA	AA	BB	AA	AA	AA	BB	AA	AA	AA	AA	BB	BB	BB
chr2H:670620273	2	133.521	AA	BB	BB	AA	AA	BB	AA	AA	AA	AA	AA	AA	AA	BB	AA	AA	BB	BB	AA	AA	AA	BB	AA	AA	BB	AA	AA	BB	-	BB	BB	AA	AA	AA	AA	BB	AA	-	AA	BB	AA	AA	AA	AA	BB	BB	BB
chr2H:671001607	2	133.521	AA	BB	BB	AA	AA	BB	AA	AA	AA	AA	AA	AA	AA	BB	AA	AA	BB	BB	AA	AA	AA	BB	AA	AA	BB	AA	AA	BB	BB	BB	BB	AA	AA	AA	AA	BB	AA	AA	AA	BB	AA	AA	AA	AA	BB	BB	BB
chr2H:671822170	2	133.521	AA	BB	BB	AA	AA	BB	AA	AA	AA	AA	AA	AA	AA	BB	AA	AA	BB	BB	AA	AA	AA	BB	AA	AA	BB	AA	AA	BB	BB	BB	BB	AA	AA	AA	AA	BB	AA	AA	AA	BB	AA	AA	AA	AA	BB	BB	BB
chr2H:671999585	2	133.521	AA	BB	BB	AA	AA	BB	AA	AA	AA	AA	AA	AA	AA	BB	AA	AA	BB	BB	AA	-	AA	BB	AA	AA	BB	AA	AA	BB	BB	BB	BB	AA	AA	AA	AA	BB	AA	AA	AA	BB	AA	AA	AA	AA	BB	BB	BB
chr2H:672071900	2	133.521	AA	BB	BB	AA	AA	BB	AA	AA	AA	AA	AA	AA	AA	BB	AA	AA	BB	BB	AA	AA	AA	BB	AA	AA	BB	AA	AA	BB	BB	BB	BB	AA	AA	AA	AA	BB	AA	AA	AA	BB	AA	AA	AA	AA	BB	BB	BB
chr2H:672193271	2	133.521	AA	BB	BB	AA	AA	BB	AA	AA	AA	AA	AA	AA	AA	-	AA	AA	BB	BB	AA	AA	AA	BB	AA	AA	BB	AA	AA	BB	-	BB	BB	AA	AA	AA	AA	BB	AA	AA	AA	BB	AA	AA	AA	AA	-	BB	BB
chr2H:672370109	2	136.153	AA	BB	BB	AA	AA	BB	AA	AA	AA	AA	AA	AA	AA	BB	AA	AA	BB	BB	AA	AA	AA	BB	AA	AA	BB	AA	AA	BB	AA	BB	BB	AA	AA	AA	AA	BB	AA	AA	AA	BB	AA	AA	AA	AA	BB	BB	BB
chr2H:674233063	2	134.575	AA	BB	BB	AA	AA	BB	AA	AA	AA	AA	AA	AA	AA	BB	AA	AA	BB	BB	AA	AA	AA	BB	AA	AA	BB	AA	AA	BB	AA	BB	BB	BB	AA	AA	AA	BB	AA	AA	AA	BB	AA	AA	AA	AA	BB	BB	BB
chr2H:674306151	2	134.575	AA	BB	BB	AA	AA	BB	AA	AA	AA	AA	AA	AA	AA	BB	AA	AA	BB	-	AA	AA	AA	-	AA	AA	BB	AA	AA	BB	AA	BB	BB	BB	AA	AA	AA	BB	AA	AA	AA	BB	AA	AA	AA	AA	BB	BB	BB
chr2H:675753497	2	134.575	AA	BB	BB	AA	AA	BB	AA	AA	AA	AA	AA	AA	AA	BB	AA	AA	BB	BB	AA	AA	AA	BB	AA	AA	BB	AA	AA	BB	AA	BB	BB	BB	AA	AA	AA	BB	AA	AA	AA	BB	AA	AA	AA	AA	BB	BB	BB
chr2H:676347605	2	134.575	AA	BB	BB	AA	AA	BB	AA	-	AA	AA	AA	AA	AA	BB	AA	AA	BB	BB	AA	AA	AA	BB	AA	-	BB	AA	AA	BB	-	BB	BB	BB	AA	AA	AA	BB	AA	AA	-	BB	AA	AA	AA	AA	BB	BB	BB
chr2H:677022110	2	134.575	AA	BB	BB	AA	AA	BB	AA	AA	AA	AA	AA	AA	AA	BB	AA	AA	BB	BB	AA	AA	AA	BB	AA	AA	BB	AA	AA	BB	AA	BB	BB	BB	AA	AA	AA	BB	AA	AA	AA	BB	AA	AA	AA	AA	BB	BB	BB
chr2H:677255617	2	134.575	AA	BB	BB	AA	AA	BB	AA	AA	-	AA	AA	AA	AA	BB	AA	AA	BB	BB	AA	AA	AA	BB	AA	AA	BB	-	AA	BB	AA	BB	BB	BB	AA	AA	AA	BB	AA	AA	AA	BB	AA	AA	AA	AA	BB	BB	BB
chr2H:677620365	2	140.851	AA	BB	BB	AA	AA	BB	AA	AA	AA	AA	AA	-	AA	BB	AA	AA	BB	BB	AA	AA	AA	BB	AA	AA	BB	AA	AA	BB	AA	BB	BB	BB	AA	AA	AA	BB	AA	AA	AA	BB	AA	AA	-	AA	-	-	BB
chr2H:677804087	2	140.851	AA	BB	BB	AA	AA	BB	AA	AA	AA	AA	AA	AA	AA	BB	AA	AA	BB	BB	-	AA	AA	BB	AA	AA	BB	AA	-	BB	AA	BB	BB	BB	AA	AA	AA	BB	AA	AA	AA	BB	AA	AA	AA	AA	BB	BB	BB
chr2H:678190119	2	143.27	AA	BB	BB	AA	AA	BB	AA	AA	AA	AA	AA	AA	AA	AA	AA	AA	BB	BB	AA	AA	AA	BB	AA	AA	BB	AA	AA	BB	AA	BB	BB	BB	AA	AA	AA	BB	AA	AA	AA	BB	AA	AA	AA	AA	BB	BB	BB
chr2H:678294575	2	143.27	AA	BB	BB	AA	AA	BB	AA	AA	AA	AA	AA	AA	AA	AA	AA	AA	BB	BB	AA	AA	AA	BB	AA	AA	BB	AA	AA	BB	AA	BB	BB	BB	AA	AA	AA	BB	AA	AA	AA	BB	AA	AA	AA	AA	BB	BB	BB
chr2H:678621685	2	143.27	AA	BB	BB	AA	AA	BB	AA	AA	AA	AA	AA	AA	AA	AA	AA	AA	BB	BB	AA	AA	AA	BB	AA	AA	BB	AA	AA	BB	AA	BB	BB	BB	AA	AA	AA	BB	AA	AA	AA	BB	AA	AA	AA	AA	BB	BB	BB
chr2H:678893377	2	143.27	AA	BB	BB	AA	-	BB	AA	AA	-	AA	AA	AA	AA	AA	AA	AA	BB	BB	AA	AA	AA	BB	AA	AA	BB	AA	AA	BB	AA	BB	BB	BB	AA	AA	AA	BB	AA	AA	AA	BB	AA	AA	AA	AA	-	BB	BB
chr2H:678958281	2	143.27	AA	BB	BB	AA	AA	BB	AA	AA	AA	AA	AA	AA	AA	AA	AA	AA	BB	BB	AA	AA	AA	BB	AA	AA	BB	AA	AA	BB	AA	BB	BB	BB	AA	AA	AA	BB	AA	AA	AA	BB	AA	AA	AA	AA	-	BB	BB
chr2H:680107515	2	143.27	AA	BB	BB	AA	AA	BB	AA	AA	AA	AA	AA	AA	AA	AA	AA	AA	BB	BB	AA	AA	AA	BB	AA	AA	BB	AA	AA	BB	AA	BB	BB	BB	AA	AA	AA	BB	AA	AA	AA	BB	AA	AA	AA	AA	BB	BB	BB
chr2H:680982985	2	144.028	AA	BB	BB	AA	AA	BB	AA	AA	AA	AA	AA	AA	AA	AA	AA	AA	BB	BB	AA	AA	AA	BB	-	-	BB	AA	AA	BB	AA	BB	BB	BB	AA	AA	AA	BB	AA	AA	AA	BB	AA	AA	AA	BB	BB	BB	BB
chr2H:681024478	2	144.028	AA	BB	BB	-	AA	BB	AA	AA	AA	AA	AA	AA	AA	AA	AA	AA	BB	BB	AA	AA	AA	BB	AA	AA	BB	-	AA	BB	AA	BB	BB	BB	AA	AA	AA	BB	AA	AA	AA	BB	AA	AA	AA	BB	BB	BB	BB
chr2H:681787435	2	144.785	AA	BB	BB	AA	AA	BB	-	AA	AA	AA	AA	AA	AA	AA	AA	AA	BB	BB	AA	AA	AA	BB	AA	AA	BB	AA	AA	BB	AA	BB	BB	BB	AA	AA	AA	BB	AA	AA	AA	BB	AA	AA	AA	BB	BB	AA	BB
chr2H:682299624	2	145.543	AA	BB	BB	AA	AA	BB	AA	AA	AA	AA	AA	AA	AA	AA	AA	AA	BB	BB	AA	AA	AA	BB	AA	AA	BB	AA	AA	BB	AA	BB	BB	BB	AA	AA	AA	BB	AA	AA	AA	BB	BB	AA	AA	BB	BB	AA	BB
chr2H:682309215	2	145.543	AA	BB	BB	AA	AA	BB	AA	AA	AA	AA	AA	AA	AA	AA	AA	AA	BB	BB	AA	AA	AA	BB	AA	AA	BB	AA	AA	BB	AA	BB	BB	BB	AA	AA	AA	BB	AA	AA	AA	BB	BB	AA	AA	BB	BB	AA	BB
chr2H:682448355	2	145.543	AA	BB	BB	AA	AA	BB	AA	AA	AA	AA	AA	AA	AA	AA	AA	AA	BB	BB	AA	AA	AA	BB	AA	AA	BB	AA	AA	BB	AA	BB	BB	BB	AA	AA	AA	BB	AA	AA	AA	BB	BB	AA	AA	BB	BB	-	BB
chr2H:682767552	2	145.543	AA	BB	BB	AA	AA	BB	AA	AA	AA	AA	AA	AA	AA	AA	AA	AA	BB	BB	AA	AA	AA	BB	AA	AA	BB	AA	AA	BB	AA	BB	BB	BB	AA	AA	AA	BB	AA	AA	AA	BB	BB	AA	AA	BB	BB	AA	BB
chr2H:682930215	2	145.543	AA	BB	BB	AA	AA	BB	AA	AA	AA	AA	AA	AA	AA	AA	AA	AA	BB	BB	AA	AA	AA	BB	AA	AA	BB	AA	AA	BB	AA	BB	BB	BB	AA	AA	AA	BB	AA	AA	AA	BB	BB	AA	AA	BB	BB	AA	BB
chr2H:684081562	2	146.301	AA	BB	BB	AA	AA	BB	AA	AA	AA	AA	AA	AA	AA	AA	AA	AA	BB	BB	AA	AA	AA	AA	AA	-	BB	AA	AA	BB	AA	BB	BB	BB	AA	AA	AA	BB	AA	AA	AA	BB	BB	AA	AA	BB	BB	AA	BB
chr2H:684122273	2	146.301	AA	BB	BB	AA	AA	BB	AA	AA	AA	AA	AA	AA	AA	AA	AA	AA	BB	BB	AA	AA	AA	AA	AA	AA	BB	AA	AA	BB	AA	BB	BB	BB	AA	AA	AA	BB	AA	AA	AA	BB	BB	AA	AA	BB	BB	AA	BB
chr2H:684727927	2	147.059	AA	BB	BB	AA	AA	BB	AA	AA	AA	AA	AA	AA	AA	AA	AA	AA	BB	BB	AA	AA	AA	AA	AA	AA	BB	AA	AA	BB	AA	BB	BB	BB	AA	AA	AA	BB	AA	AA	AA	BB	BB	AA	AA	BB	-	AA	BB
chr2H:685490011	2	147.864	AA	BB	BB	AA	AA	BB	AA	AA	AA	AA	AA	AA	AA	AA	AA	AA	BB	BB	AA	AA	AA	AA	AA	AA	BB	AA	AA	BB	AA	BB	BB	BB	AA	AA	AA	BB	AA	AA	AA	BB	BB	AA	AA	BB	BB	AA	BB
chr2H:685908201	2	147.864	AA	BB	BB	AA	AA	BB	AA	AA	-	AA	-	AA	AA	AA	AA	AA	BB	BB	AA	AA	AA	-	AA	AA	BB	AA	AA	BB	AA	BB	BB	BB	AA	AA	AA	BB	AA	AA	AA	BB	BB	AA	AA	BB	BB	AA	BB
chr2H:686000868	2	147.864	AA	BB	-	AA	AA	BB	AA	AA	AA	AA	AA	AA	AA	AA	AA	AA	BB	BB	AA	AA	AA	AA	AA	AA	BB	AA	AA	BB	AA	BB	BB	BB	AA	AA	AA	BB	AA	AA	AA	BB	BB	AA	AA	BB	-	AA	BB
chr2H:686353706	2	148.669	AA	BB	BB	AA	AA	BB	AA	AA	AA	AA	AA	AA	AA	AA	AA	AA	BB	BB	AA	AA	AA	AA	AA	AA	-	AA	AA	BB	AA	BB	BB	BB	AA	-	AA	BB	AA	AA	AA	AA	BB	AA	AA	BB	BB	AA	BB
chr2H:686483452	2	148.669	AA	BB	BB	AA	AA	BB	AA	AA	AA	AA	AA	AA	AA	AA	AA	AA	BB	BB	AA	AA	AA	AA	AA	AA	BB	AA	AA	BB	AA	BB	BB	BB	AA	AA	AA	BB	AA	AA	AA	AA	BB	AA	AA	BB	BB	AA	BB
chr2H:687237964	2	148.669	AA	BB	BB	AA	AA	BB	AA	AA	AA	AA	AA	AA	AA	AA	AA	AA	BB	BB	AA	AA	-	AA	AA	AA	BB	AA	AA	BB	AA	BB	BB	BB	AA	AA	AA	BB	AA	AA	AA	AA	BB	AA	AA	BB	BB	AA	BB
chr2H:687347551	2	148.669	AA	BB	BB	AA	AA	BB	AA	AA	AA	AA	AA	AA	AA	AA	AA	-	BB	BB	AA	AA	AA	AA	AA	AA	BB	AA	AA	BB	AA	BB	BB	BB	AA	AA	AA	BB	AA	AA	AA	AA	BB	AA	AA	BB	BB	AA	-
chr2H:687583115	2	148.669	AA	BB	BB	AA	AA	BB	AA	AA	AA	AA	AA	AA	AA	AA	AA	AA	BB	BB	AA	AA	AA	AA	AA	AA	BB	AA	AA	BB	AA	BB	BB	BB	AA	AA	AA	BB	AA	AA	AA	AA	BB	AA	AA	BB	BB	AA	BB
chr2H:687892965	2	148.669	AA	BB	BB	AA	AA	BB	AA	AA	AA	AA	AA	AA	AA	AA	AA	AA	BB	BB	AA	AA	AA	AA	AA	AA	BB	AA	AA	BB	AA	BB	BB	BB	AA	AA	AA	BB	AA	AA	AA	AA	BB	AA	AA	BB	BB	AA	BB
chr2H:687996809	2	148.669	AA	BB	BB	AA	AA	BB	AA	AA	AA	AA	AA	AA	AA	AA	AA	AA	BB	BB	AA	AA	AA	AA	AA	AA	BB	AA	AA	BB	AA	BB	BB	BB	AA	AA	AA	BB	AA	AA	AA	AA	BB	AA	-	BB	BB	AA	BB
chr2H:688002977	2	148.669	AA	BB	BB	AA	AA	BB	AA	AA	AA	AA	AA	AA	AA	AA	AA	AA	BB	BB	AA	AA	AA	AA	AA	AA	BB	AA	AA	BB	AA	BB	BB	BB	AA	AA	AA	BB	AA	AA	AA	AA	BB	AA	AA	BB	BB	AA	BB
chr2H:688271172	2	148.669	AA	BB	BB	AA	AA	BB	AA	AA	AA	AA	AA	AA	AA	AA	AA	AA	BB	BB	AA	AA	AA	AA	AA	AA	BB	-	AA	BB	AA	BB	BB	BB	AA	AA	AA	BB	AA	AA	AA	AA	BB	-	AA	BB	-	AA	BB
chr2H:688553968	2	148.669	AA	BB	BB	AA	AA	BB	AA	AA	AA	AA	AA	AA	AA	AA	AA	AA	BB	BB	AA	AA	AA	AA	AA	-	BB	AA	AA	BB	AA	BB	BB	BB	AA	AA	AA	BB	AA	AA	AA	AA	BB	AA	AA	BB	BB	AA	BB
chr2H:689642151	2	149.43	AA	BB	BB	AA	AA	BB	AA	AA	AA	AA	AA	AA	AA	AA	AA	AA	BB	BB	AA	-	AA	AA	AA	AA	BB	AA	AA	BB	AA	BB	BB	BB	AA	AA	AA	BB	AA	AA	AA	AA	BB	AA	AA	BB	BB	AA	BB
chr2H:689755693	2	149.43	AA	BB	BB	AA	AA	BB	AA	AA	AA	AA	AA	AA	AA	AA	AA	AA	BB	BB	AA	AA	AA	AA	AA	AA	BB	AA	AA	BB	AA	BB	BB	BB	AA	AA	AA	BB	AA	AA	AA	AA	BB	AA	AA	BB	BB	AA	BB
chr2H:689917127	2	149.43	AA	BB	BB	AA	AA	BB	AA	AA	AA	AA	AA	AA	AA	AA	AA	AA	BB	BB	AA	AA	AA	AA	AA	AA	BB	AA	AA	BB	AA	BB	BB	BB	AA	AA	AA	BB	AA	AA	AA	AA	BB	AA	AA	BB	BB	AA	BB
chr2H:690062078	2	149.43	AA	BB	BB	AA	AA	BB	AA	AA	AA	AA	AA	AA	AA	AA	AA	AA	BB	BB	AA	AA	AA	AA	-	AA	BB	AA	AA	-	AA	BB	BB	-	AA	AA	AA	BB	AA	AA	AA	AA	BB	AA	AA	BB	BB	AA	BB
chr2H:690700234	2	149.43	AA	BB	BB	AA	AA	BB	AA	AA	AA	AA	AA	AA	AA	AA	AA	AA	BB	BB	AA	AA	AA	AA	-	AA	BB	AA	AA	BB	AA	BB	BB	BB	AA	AA	AA	BB	AA	AA	AA	AA	BB	AA	AA	BB	BB	AA	BB
chr2H:691494326	2	149.43	AA	BB	BB	AA	AA	BB	AA	AA	AA	AA	AA	AA	AA	AA	AA	AA	BB	BB	AA	AA	AA	AA	AA	AA	BB	AA	AA	BB	AA	BB	BB	BB	AA	AA	AA	BB	AA	AA	AA	AA	BB	AA	AA	BB	-	AA	BB
chr2H:691714552	2	149.43	AA	BB	BB	AA	AA	BB	AA	AA	AA	AA	AA	AA	AA	AA	AA	AA	BB	BB	AA	AA	AA	AA	AA	AA	BB	AA	AA	BB	AA	BB	BB	BB	AA	AA	AA	BB	AA	AA	AA	AA	BB	AA	AA	BB	BB	AA	BB
chr2H:691871944	2	149.43	AA	BB	BB	AA	AA	BB	AA	AA	AA	AA	AA	AA	AA	AA	AA	AA	BB	BB	AA	AA	AA	AA	AA	AA	BB	AA	AA	BB	AA	BB	BB	BB	AA	AA	AA	BB	AA	AA	AA	AA	BB	AA	AA	BB	BB	AA	BB
chr2H:691997405	2	149.43	AA	BB	BB	AA	AA	BB	AA	AA	AA	AA	AA	-	AA	AA	AA	AA	BB	BB	AA	AA	AA	AA	AA	AA	BB	AA	AA	BB	AA	BB	BB	BB	-	AA	AA	BB	AA	-	AA	AA	BB	AA	AA	BB	-	AA	BB
chr2H:692444508	2	152.447	AA	BB	BB	AA	AA	BB	AA	AA	AA	AA	AA	AA	AA	AA	AA	AA	AA	BB	AA	AA	AA	AA	AA	AA	BB	AA	AA	BB	AA	BB	BB	BB	AA	AA	AA	BB	AA	AA	AA	AA	BB	AA	AA	BB	BB	AA	BB
chr2H:692525807	2	152.447	AA	BB	BB	AA	AA	BB	AA	AA	AA	AA	AA	-	AA	AA	AA	AA	AA	BB	AA	AA	AA	AA	AA	AA	BB	AA	AA	BB	AA	BB	BB	AA	AA	AA	AA	BB	AA	AA	AA	AA	BB	AA	AA	-	BB	AA	BB
chr2H:692673054	2	152.447	AA	BB	BB	AA	AA	BB	AA	AA	AA	AA	AA	AA	AA	AA	AA	AA	AA	BB	AA	AA	AA	AA	AA	AA	BB	AA	AA	BB	AA	BB	BB	AA	AA	AA	AA	BB	AA	AA	AA	AA	BB	AA	AA	BB	BB	AA	BB
chr2H:692913472	2	152.447	AA	BB	BB	AA	AA	BB	AA	AA	AA	AA	AA	AA	AA	AA	AA	AA	AA	BB	AA	AA	AA	AA	AA	AA	BB	AA	AA	BB	AA	BB	BB	AA	AA	AA	AA	BB	AA	AA	AA	AA	BB	AA	-	BB	-	AA	BB
chr2H:693181799	2	152.447	AA	BB	BB	AA	AA	BB	AA	AA	AA	AA	AA	AA	AA	AA	AA	AA	AA	BB	AA	AA	AA	AA	AA	AA	BB	AA	AA	BB	AA	BB	BB	AA	AA	AA	AA	BB	AA	AA	AA	AA	BB	AA	AA	BB	BB	AA	BB
chr2H:693200901	2	152.447	AA	BB	BB	AA	AA	BB	AA	AA	AA	-	AA	AA	AA	AA	AA	AA	AA	BB	AA	AA	AA	AA	AA	AA	BB	AA	AA	BB	AA	BB	BB	AA	AA	AA	AA	BB	AA	AA	AA	AA	BB	AA	AA	BB	-	AA	BB
chr2H:693327820	2	152.447	AA	BB	BB	AA	AA	BB	AA	AA	AA	AA	AA	AA	AA	AA	AA	AA	AA	BB	AA	AA	AA	AA	AA	AA	BB	AA	AA	BB	AA	BB	BB	AA	AA	AA	AA	BB	AA	AA	AA	AA	BB	AA	AA	BB	BB	AA	BB
chr2H:693920401	2	155.597	AA	BB	BB	AA	AA	BB	AA	AA	AA	AA	AA	AA	AA	AA	AA	AA	-	AA	AA	AA	AA	AA	AA	AA	BB	AA	AA	BB	AA	BB	AA	AA	AA	AA	AA	BB	AA	AA	AA	AA	BB	BB	AA	BB	BB	AA	AA
chr2H:694120128	2	155.597	AA	BB	BB	AA	AA	BB	AA	AA	AA	AA	AA	AA	AA	AA	AA	AA	AA	AA	AA	AA	AA	AA	AA	AA	BB	AA	AA	BB	AA	BB	AA	AA	AA	AA	AA	BB	AA	AA	AA	AA	BB	BB	AA	BB	BB	AA	AA
chr2H:694601368	2	158.962	AA	BB	BB	AA	AA	BB	AA	AA	AA	AA	AA	AA	AA	AA	AA	AA	AA	AA	AA	AA	AA	AA	AA	AA	BB	AA	AA	BB	-	-	AA	AA	AA	AA	AA	BB	AA	AA	AA	AA	BB	BB	AA	BB	-	AA	AA
chr2H:695301247	2	158.962	AA	BB	BB	AA	AA	BB	AA	AA	AA	AA	AA	AA	AA	AA	AA	AA	AA	AA	AA	AA	AA	AA	AA	AA	BB	AA	AA	BB	AA	BB	AA	AA	AA	AA	AA	BB	AA	AA	AA	AA	BB	BB	AA	BB	BB	AA	AA
chr2H:695403514	2	158.962	AA	BB	BB	AA	-	BB	AA	AA	AA	AA	AA	AA	AA	AA	AA	AA	AA	AA	-	AA	AA	AA	AA	-	BB	AA	AA	BB	AA	BB	AA	AA	AA	AA	AA	BB	AA	AA	AA	AA	BB	BB	AA	BB	BB	AA	AA
chr2H:695513263	2	158.962	AA	BB	BB	AA	AA	BB	AA	AA	AA	AA	AA	AA	AA	AA	AA	AA	AA	AA	AA	AA	AA	AA	AA	AA	BB	AA	AA	BB	AA	BB	AA	AA	AA	AA	AA	BB	AA	AA	AA	AA	BB	BB	AA	BB	BB	AA	AA
chr2H:695863395	2	158.962	AA	BB	BB	AA	AA	BB	AA	AA	AA	AA	AA	AA	AA	AA	AA	AA	AA	AA	AA	AA	AA	AA	AA	AA	BB	AA	AA	BB	AA	-	AA	AA	AA	AA	AA	BB	AA	AA	AA	AA	BB	BB	AA	BB	BB	-	AA
chr2H:695906212	2	158.962	AA	BB	BB	AA	AA	BB	AA	AA	AA	AA	AA	AA	AA	AA	AA	AA	AA	AA	AA	AA	AA	AA	AA	AA	BB	AA	AA	BB	AA	BB	AA	AA	AA	AA	AA	BB	AA	AA	AA	AA	BB	BB	AA	BB	BB	AA	AA
chr2H:696276851	2	159.273	AA	BB	BB	AA	AA	BB	AA	AA	AA	AA	AA	AA	AA	AA	AA	AA	AA	AA	AA	AA	AA	AA	AA	AA	BB	AA	AA	BB	AA	BB	AA	AA	AA	AA	AA	BB	AA	AA	AA	AA	BB	BB	AA	BB	BB	AA	AA
chr2H:697738655	2	164.038	AA	BB	BB	AA	AA	BB	AA	AA	AA	AA	AA	AA	AA	AA	AA	AA	AA	AA	AA	AA	AA	AA	BB	AA	BB	AA	AA	BB	AA	BB	AA	AA	AA	AA	AA	BB	AA	AA	AA	AA	BB	BB	AA	BB	BB	AA	AA
chr2H:698219828	2	164.038	AA	BB	BB	BB	AA	BB	AA	AA	AA	AA	AA	AA	AA	AA	AA	AA	AA	AA	AA	AA	AA	AA	BB	AA	BB	AA	AA	BB	AA	BB	AA	AA	AA	AA	AA	BB	AA	AA	AA	AA	BB	BB	-	BB	BB	AA	AA
chr2H:698730570	2	164.038	AA	BB	BB	BB	AA	BB	AA	AA	AA	AA	AA	AA	AA	AA	AA	AA	AA	AA	AA	AA	AA	AA	BB	AA	BB	AA	AA	BB	AA	BB	AA	AA	AA	AA	AA	BB	AA	AA	AA	AA	BB	BB	AA	BB	BB	AA	AA
chr2H:698868765	2	164.038	AA	BB	BB	BB	AA	BB	AA	AA	AA	AA	AA	AA	AA	AA	AA	AA	AA	AA	AA	AA	AA	AA	BB	AA	BB	AA	AA	BB	AA	BB	AA	AA	AA	AA	AA	BB	AA	AA	AA	AA	BB	BB	AA	BB	BB	AA	AA
chr2H:699045160	2	164.038	AA	BB	BB	BB	AA	BB	AA	AA	AA	AA	AA	AA	AA	AA	AA	AA	AA	AA	AA	AA	AA	AA	BB	AA	BB	AA	AA	BB	AA	BB	AA	AA	AA	AA	AA	BB	AA	AA	AA	AA	BB	BB	AA	BB	BB	AA	AA
chr2H:699323710	2	164.795	AA	BB	BB	BB	AA	BB	AA	AA	AA	AA	AA	AA	AA	AA	AA	AA	AA	AA	AA	AA	AA	AA	BB	AA	BB	AA	AA	BB	AA	BB	AA	AA	AA	AA	AA	BB	AA	AA	AA	AA	BB	BB	AA	BB	BB	AA	AA
chr2H:700138689	2	165.553	AA	BB	BB	BB	AA	BB	AA	AA	AA	AA	AA	AA	AA	AA	AA	AA	AA	AA	AA	AA	AA	AA	BB	AA	BB	AA	AA	BB	AA	BB	AA	AA	AA	AA	AA	BB	AA	AA	AA	AA	BB	BB	AA	BB	BB	AA	AA
chr2H:700214504	2	166.32	AA	BB	BB	BB	AA	BB	AA	AA	AA	AA	AA	AA	AA	-	AA	AA	AA	AA	AA	AA	AA	-	BB	AA	BB	AA	AA	BB	AA	-	AA	AA	AA	AA	AA	BB	AA	AA	AA	AA	BB	BB	AA	BB	-	AA	AA
chr2H:700568102	2	167.846	AA	BB	BB	BB	AA	BB	AA	AA	AA	AA	AA	AA	AA	AA	AA	AA	AA	AA	AA	AA	AA	AA	BB	AA	BB	BB	AA	BB	AA	BB	AA	AA	AA	AA	AA	BB	AA	AA	AA	AA	BB	BB	AA	BB	BB	AA	AA
chr2H:700759935	2	167.846	AA	BB	BB	BB	AA	BB	AA	AA	AA	AA	AA	AA	AA	AA	AA	AA	AA	AA	AA	AA	AA	AA	BB	AA	BB	BB	AA	BB	AA	-	AA	AA	AA	AA	AA	BB	AA	AA	AA	AA	BB	BB	AA	BB	BB	AA	AA
chr2H:700869319	2	167.846	AA	BB	BB	BB	AA	BB	AA	AA	AA	AA	AA	AA	AA	AA	AA	AA	AA	AA	AA	AA	AA	AA	BB	AA	BB	BB	AA	BB	AA	BB	AA	AA	AA	AA	AA	BB	AA	AA	AA	AA	BB	BB	AA	BB	BB	AA	AA
chr2H:701376983	2	167.846	AA	BB	BB	BB	AA	BB	AA	AA	AA	AA	AA	AA	AA	AA	AA	AA	AA	AA	AA	AA	AA	AA	BB	AA	BB	BB	AA	BB	AA	BB	AA	AA	AA	AA	AA	BB	AA	AA	AA	AA	BB	BB	AA	BB	BB	AA	AA
chr2H:701486386	2	167.846	AA	BB	BB	BB	AA	BB	AA	AA	AA	AA	AA	AA	AA	AA	AA	AA	AA	AA	AA	AA	AA	AA	BB	AA	BB	BB	AA	BB	AA	BB	AA	AA	AA	AA	AA	BB	AA	AA	AA	AA	BB	BB	AA	BB	BB	AA	AA
chr2H:701830027	2	168.603	AA	BB	BB	BB	AA	BB	AA	AA	AA	AA	AA	AA	AA	AA	AA	AA	AA	AA	AA	AA	AA	AA	BB	AA	BB	-	AA	BB	AA	BB	AA	AA	AA	AA	AA	BB	AA	AA	AA	AA	BB	BB	AA	BB	BB	AA	AA
chr2H:702082070	2	169.382	AA	BB	BB	BB	AA	BB	AA	AA	-	AA	AA	-	AA	AA	AA	AA	AA	AA	-	AA	-	AA	BB	AA	BB	BB	AA	BB	-	BB	AA	AA	-	AA	AA	BB	AA	AA	AA	-	BB	BB	AA	BB	-	-	AA
chr2H:702308910	2	170.981	AA	BB	BB	BB	AA	BB	AA	AA	AA	AA	AA	-	AA	AA	AA	AA	AA	AA	AA	AA	AA	AA	BB	AA	BB	BB	AA	BB	AA	BB	AA	AA	AA	AA	AA	BB	AA	AA	AA	AA	AA	BB	AA	BB	-	-	AA
chr2H:703002160	2	170.981	AA	BB	BB	BB	AA	BB	AA	AA	AA	AA	AA	AA	AA	AA	AA	AA	AA	AA	AA	AA	AA	AA	BB	AA	BB	BB	AA	BB	AA	BB	AA	AA	AA	AA	AA	BB	AA	AA	AA	AA	AA	BB	AA	BB	-	AA	AA
chr2H:703650526	2	170.981	AA	BB	-	BB	AA	BB	AA	AA	AA	AA	AA	AA	AA	-	AA	AA	AA	AA	AA	AA	AA	AA	BB	AA	BB	BB	-	BB	AA	BB	AA	AA	AA	AA	AA	BB	AA	AA	AA	AA	AA	BB	AA	BB	-	AA	AA
chr2H:703700740	2	170.981	AA	BB	BB	BB	AA	BB	AA	AA	AA	AA	AA	AA	AA	AA	-	AA	AA	-	AA	-	AA	AA	BB	AA	BB	BB	AA	BB	AA	BB	AA	AA	AA	AA	AA	BB	AA	AA	AA	AA	AA	BB	-	BB	BB	AA	-
chr2H:703934379	2	172.602	AA	BB	BB	BB	AA	BB	AA	AA	AA	-	AA	AA	AA	AA	AA	AA	AA	AA	AA	-	AA	-	BB	AA	BB	BB	AA	BB	AA	BB	AA	-	AA	AA	AA	BB	AA	AA	AA	AA	AA	BB	AA	BB	-	AA	AA
chr2H:704316437	2	172.602	AA	BB	BB	BB	AA	BB	AA	AA	AA	AA	AA	AA	AA	AA	AA	AA	AA	AA	AA	AA	AA	AA	BB	AA	BB	BB	AA	BB	AA	BB	AA	AA	AA	AA	AA	BB	AA	AA	AA	AA	AA	BB	AA	BB	BB	AA	AA
chr2H:704893725	2	172.602	AA	BB	BB	BB	AA	BB	AA	AA	AA	AA	AA	AA	AA	AA	AA	AA	AA	AA	AA	AA	AA	AA	BB	AA	BB	BB	AA	BB	AA	BB	AA	AA	AA	AA	AA	BB	AA	AA	AA	AA	AA	BB	AA	BB	BB	AA	AA
chr2H:705331282	2	173.406	AA	BB	BB	BB	AA	BB	AA	AA	AA	AA	AA	AA	AA	AA	AA	AA	AA	AA	AA	AA	AA	AA	BB	AA	BB	BB	AA	BB	AA	BB	AA	AA	AA	AA	AA	-	AA	AA	AA	AA	AA	BB	AA	BB	BB	AA	AA
chr2H:705855598	2	174.385	AA	BB	BB	BB	-	BB	AA	AA	AA	AA	AA	AA	AA	AA	AA	AA	AA	AA	-	AA	AA	AA	BB	AA	BB	BB	-	BB	AA	AA	AA	AA	AA	AA	AA	BB	AA	AA	AA	AA	AA	BB	AA	BB	BB	AA	-
chr2H:706344948	2	174.385	AA	BB	BB	BB	AA	BB	AA	AA	AA	AA	AA	AA	AA	AA	AA	AA	AA	AA	AA	AA	AA	AA	BB	AA	BB	BB	AA	BB	AA	AA	AA	AA	AA	AA	AA	BB	AA	AA	AA	AA	AA	BB	AA	BB	BB	AA	AA
chr2H:706444996	2	174.385	AA	BB	BB	BB	AA	BB	AA	AA	AA	AA	AA	AA	AA	AA	AA	AA	AA	AA	AA	AA	AA	AA	-	AA	BB	BB	AA	BB	AA	AA	AA	AA	AA	AA	AA	BB	AA	AA	AA	AA	AA	BB	AA	BB	-	AA	AA
chr2H:706917590	2	174.385	AA	BB	BB	BB	AA	BB	AA	AA	AA	AA	AA	AA	AA	AA	AA	AA	AA	AA	AA	AA	AA	AA	BB	AA	BB	BB	AA	BB	AA	AA	AA	AA	AA	AA	AA	BB	AA	AA	AA	AA	AA	BB	AA	BB	BB	AA	AA
chr2H:707267990	2	174.385	AA	BB	BB	BB	AA	BB	AA	AA	AA	AA	AA	AA	AA	AA	AA	AA	AA	AA	AA	AA	AA	AA	BB	AA	BB	BB	AA	BB	AA	AA	AA	AA	AA	AA	AA	BB	AA	AA	AA	AA	AA	BB	AA	BB	BB	AA	AA
chr2H:707538666	2	174.385	AA	BB	BB	BB	AA	BB	AA	AA	AA	AA	AA	AA	AA	AA	AA	AA	AA	AA	AA	AA	AA	AA	BB	AA	BB	BB	AA	BB	AA	AA	AA	AA	AA	AA	AA	BB	AA	AA	AA	AA	AA	BB	AA	BB	BB	AA	AA
chr2H:708241465	2	174.385	AA	BB	BB	BB	AA	BB	AA	AA	AA	AA	AA	AA	AA	AA	AA	-	AA	AA	AA	AA	AA	-	BB	AA	BB	BB	AA	BB	AA	AA	AA	AA	AA	AA	AA	BB	AA	-	AA	AA	AA	BB	AA	BB	-	AA	AA
chr2H:708562737	2	176.12	AA	BB	AA	BB	AA	BB	AA	AA	AA	AA	AA	AA	AA	AA	AA	AA	AA	AA	AA	AA	AA	AA	-	AA	BB	BB	AA	BB	AA	AA	AA	AA	AA	AA	AA	BB	AA	AA	AA	AA	AA	BB	AA	BB	BB	AA	AA
chr2H:708864195	2	176.12	AA	BB	AA	BB	AA	BB	AA	AA	AA	AA	AA	AA	AA	AA	AA	AA	AA	AA	AA	AA	AA	AA	BB	AA	BB	BB	AA	BB	AA	AA	AA	AA	AA	AA	AA	BB	AA	AA	AA	AA	AA	BB	AA	BB	BB	AA	AA
chr2H:709187373	2	176.12	AA	BB	AA	BB	AA	BB	AA	AA	AA	AA	AA	AA	AA	AA	AA	AA	AA	AA	AA	AA	AA	-	BB	AA	BB	BB	AA	BB	AA	AA	AA	AA	AA	AA	AA	BB	AA	AA	AA	AA	AA	BB	AA	BB	BB	AA	AA
chr2H:709346214	2	176.12	AA	BB	AA	BB	AA	BB	AA	AA	AA	AA	AA	AA	AA	AA	AA	AA	AA	AA	-	AA	AA	AA	BB	AA	BB	BB	AA	-	AA	AA	AA	AA	AA	AA	AA	-	AA	AA	AA	AA	AA	BB	AA	BB	BB	AA	-
chr2H:709600694	2	176.12	AA	BB	AA	BB	AA	BB	AA	AA	AA	AA	AA	AA	AA	AA	AA	AA	AA	AA	AA	AA	AA	AA	BB	AA	BB	BB	AA	BB	AA	AA	AA	AA	AA	AA	AA	BB	AA	AA	AA	AA	AA	BB	AA	BB	BB	AA	AA
chr2H:709719544	2	176.12	AA	BB	AA	BB	AA	BB	AA	AA	AA	AA	AA	-	AA	AA	AA	AA	AA	AA	AA	AA	AA	AA	BB	AA	BB	BB	AA	BB	AA	AA	AA	AA	AA	AA	AA	BB	AA	AA	AA	AA	AA	BB	AA	BB	BB	AA	AA
chr2H:709855698	2	176.12	AA	BB	-	BB	AA	BB	AA	AA	AA	AA	AA	AA	AA	AA	AA	AA	AA	AA	AA	AA	AA	AA	BB	AA	BB	BB	AA	BB	AA	AA	AA	AA	AA	AA	AA	BB	AA	AA	AA	AA	AA	BB	AA	-	-	AA	AA
chr2H:710086107	2	176.12	AA	BB	AA	BB	AA	BB	AA	AA	AA	AA	AA	AA	AA	AA	AA	AA	AA	AA	AA	AA	AA	AA	BB	AA	BB	BB	AA	BB	AA	AA	AA	AA	AA	AA	AA	BB	AA	AA	AA	AA	AA	BB	AA	BB	BB	AA	AA
chr2H:710148800	2	176.878	AA	BB	AA	BB	AA	BB	AA	AA	AA	AA	AA	AA	AA	AA	AA	AA	AA	AA	AA	AA	AA	AA	BB	AA	BB	BB	AA	BB	AA	AA	AA	AA	AA	AA	AA	BB	AA	AA	AA	AA	AA	BB	AA	BB	BB	AA	AA
chr2H:710338103	2	176.878	AA	BB	AA	BB	AA	BB	AA	AA	AA	AA	AA	AA	AA	AA	AA	AA	AA	AA	AA	AA	AA	AA	BB	AA	BB	BB	AA	BB	AA	AA	AA	AA	AA	AA	AA	BB	AA	AA	AA	AA	AA	BB	AA	BB	BB	AA	AA
chr2H:710727832	2	176.878	AA	BB	AA	BB	AA	BB	AA	AA	AA	AA	AA	AA	-	AA	AA	AA	AA	AA	AA	AA	AA	AA	BB	AA	BB	BB	AA	BB	AA	AA	AA	AA	AA	AA	AA	BB	AA	AA	AA	AA	AA	BB	AA	BB	BB	AA	AA
chr2H:710842932	2	176.878	AA	BB	AA	BB	AA	BB	AA	-	-	AA	AA	AA	AA	AA	AA	AA	AA	-	AA	-	AA	AA	BB	AA	BB	-	AA	BB	AA	AA	AA	AA	AA	AA	AA	BB	AA	AA	AA	AA	AA	BB	AA	BB	BB	AA	AA
chr2H:710953972	2	176.878	AA	BB	AA	BB	AA	BB	AA	AA	AA	AA	AA	AA	AA	AA	AA	AA	AA	AA	AA	AA	AA	AA	BB	AA	BB	BB	AA	BB	AA	AA	AA	AA	AA	AA	AA	BB	AA	AA	AA	AA	AA	BB	AA	BB	BB	AA	AA
chr2H:711089139	2	176.878	AA	BB	AA	BB	AA	BB	AA	AA	AA	AA	AA	AA	AA	AA	AA	AA	AA	AA	AA	AA	AA	AA	BB	AA	BB	BB	AA	BB	AA	AA	AA	AA	AA	AA	AA	BB	AA	AA	AA	AA	AA	BB	AA	BB	BB	AA	AA
chr2H:711114081	2	176.878	AA	BB	AA	BB	AA	BB	AA	AA	AA	AA	AA	AA	AA	AA	AA	AA	AA	AA	AA	AA	AA	AA	BB	AA	BB	BB	AA	BB	AA	AA	AA	AA	AA	AA	AA	BB	AA	AA	AA	AA	AA	BB	AA	BB	BB	AA	AA
chr2H:711231050	2	177.636	AA	BB	AA	BB	AA	BB	AA	AA	AA	AA	AA	AA	AA	AA	AA	BB	AA	AA	AA	AA	AA	AA	BB	AA	BB	BB	AA	BB	AA	AA	AA	AA	AA	AA	AA	BB	AA	AA	AA	AA	AA	BB	AA	-	BB	AA	AA
chr2H:711310978	2	177.636	AA	BB	AA	BB	AA	BB	AA	AA	AA	AA	AA	AA	AA	AA	AA	BB	AA	AA	AA	AA	AA	AA	BB	AA	BB	BB	AA	BB	AA	AA	AA	AA	AA	AA	AA	BB	AA	AA	AA	AA	AA	BB	AA	BB	-	AA	AA
chr2H:711577255	2	177.636	AA	BB	AA	BB	AA	BB	AA	AA	AA	AA	AA	AA	AA	AA	AA	BB	AA	AA	AA	AA	AA	AA	BB	AA	BB	BB	AA	BB	AA	AA	AA	AA	AA	AA	AA	BB	AA	AA	AA	AA	AA	BB	AA	BB	BB	AA	AA
chr2H:711659585	2	177.636	AA	BB	AA	BB	AA	BB	AA	AA	AA	AA	AA	AA	AA	AA	AA	BB	AA	AA	AA	AA	AA	AA	BB	AA	BB	-	AA	-	AA	AA	AA	AA	AA	AA	AA	BB	AA	AA	AA	AA	AA	BB	AA	BB	-	AA	AA
chr2H:711760055	2	177.636	AA	BB	AA	BB	AA	BB	AA	AA	AA	AA	AA	AA	AA	AA	AA	BB	AA	AA	AA	AA	AA	AA	BB	AA	BB	BB	AA	BB	AA	AA	AA	AA	AA	AA	AA	BB	AA	AA	AA	AA	AA	BB	AA	BB	-	AA	AA
chr2H:712194800	2	177.636	AA	BB	AA	BB	AA	BB	AA	AA	AA	AA	AA	-	AA	AA	AA	BB	AA	AA	AA	AA	AA	AA	BB	AA	BB	BB	AA	BB	AA	AA	AA	AA	AA	AA	AA	BB	AA	AA	AA	AA	AA	BB	AA	BB	BB	AA	AA
chr2H:712495217	2	179.908	AA	BB	AA	BB	AA	BB	AA	AA	AA	AA	AA	AA	AA	AA	AA	BB	AA	AA	AA	AA	AA	AA	BB	AA	BB	BB	AA	BB	AA	AA	AA	AA	AA	AA	AA	BB	AA	AA	BB	AA	AA	BB	AA	BB	BB	AA	AA
chr2H:712833701	2	179.908	AA	BB	AA	BB	AA	BB	AA	AA	AA	AA	AA	AA	AA	AA	AA	BB	AA	AA	AA	AA	AA	AA	BB	AA	BB	BB	AA	BB	AA	AA	AA	AA	AA	AA	AA	BB	AA	AA	BB	AA	AA	BB	AA	BB	BB	AA	AA
chr2H:713004295	2	179.908	AA	BB	AA	BB	AA	BB	AA	AA	AA	AA	AA	AA	AA	AA	AA	BB	AA	AA	AA	AA	AA	AA	BB	AA	BB	BB	AA	BB	AA	-	AA	AA	AA	AA	AA	BB	AA	AA	BB	AA	AA	BB	AA	BB	BB	AA	AA
chr2H:713177229	2	181.021	AA	BB	AA	BB	AA	BB	AA	AA	AA	AA	AA	AA	AA	AA	AA	BB	AA	AA	AA	AA	AA	AA	BB	AA	BB	BB	AA	BB	AA	AA	AA	AA	AA	AA	AA	BB	AA	AA	BB	AA	AA	BB	AA	BB	BB	AA	AA
chr2H:713239969	2	181.021	AA	BB	AA	BB	AA	BB	AA	AA	AA	AA	AA	AA	AA	AA	AA	BB	AA	AA	AA	AA	AA	AA	BB	AA	BB	BB	AA	BB	AA	AA	AA	AA	AA	AA	AA	BB	AA	AA	-	AA	AA	BB	AA	BB	BB	AA	AA
chr2H:713834686	2	182.136	AA	BB	AA	BB	AA	BB	AA	AA	AA	AA	AA	AA	AA	AA	AA	BB	AA	AA	AA	AA	AA	AA	BB	AA	BB	BB	AA	BB	AA	AA	AA	AA	AA	AA	AA	BB	BB	AA	BB	AA	AA	BB	AA	BB	BB	AA	AA
chr2H:714351901	2	182.136	AA	BB	AA	BB	AA	BB	-	AA	AA	AA	AA	AA	AA	AA	AA	BB	AA	AA	AA	AA	AA	AA	BB	AA	BB	BB	AA	BB	AA	AA	AA	AA	AA	AA	AA	BB	BB	AA	BB	AA	AA	BB	AA	BB	-	AA	-
chr2H:714482003	2	182.908	AA	BB	AA	BB	AA	BB	AA	-	AA	AA	AA	AA	AA	AA	AA	BB	AA	AA	AA	AA	AA	-	BB	AA	-	BB	AA	BB	AA	AA	AA	AA	AA	AA	AA	BB	BB	AA	-	AA	AA	BB	AA	BB	BB	AA	AA
chr2H:715587007	2	183.679	AA	BB	AA	BB	AA	BB	AA	AA	AA	AA	AA	AA	AA	AA	AA	BB	AA	AA	AA	AA	AA	AA	BB	AA	BB	BB	AA	BB	BB	AA	-	AA	AA	AA	AA	BB	BB	AA	BB	AA	AA	BB	AA	BB	BB	AA	AA
chr2H:715711716	2	183.679	AA	BB	AA	BB	AA	BB	AA	AA	AA	AA	AA	AA	AA	AA	AA	BB	AA	AA	AA	AA	AA	AA	BB	AA	BB	BB	AA	BB	BB	AA	AA	AA	AA	AA	-	BB	BB	AA	BB	AA	AA	BB	AA	BB	BB	AA	AA
chr2H:716136474	2	183.679	AA	BB	AA	BB	AA	BB	AA	AA	AA	AA	AA	AA	AA	AA	AA	BB	AA	AA	AA	AA	AA	AA	BB	AA	BB	BB	AA	BB	BB	AA	AA	AA	AA	AA	AA	BB	BB	AA	BB	AA	AA	BB	AA	BB	BB	AA	AA
chr2H:716227345	2	183.679	AA	BB	AA	BB	AA	BB	AA	AA	AA	AA	AA	AA	AA	AA	AA	BB	AA	AA	AA	AA	AA	AA	BB	AA	BB	BB	AA	BB	BB	AA	AA	AA	AA	AA	AA	BB	BB	AA	BB	AA	AA	BB	AA	BB	BB	AA	AA
chr2H:716350303	2	183.679	AA	BB	AA	BB	AA	BB	AA	AA	AA	AA	AA	AA	AA	AA	AA	BB	AA	AA	AA	AA	AA	AA	BB	AA	BB	BB	AA	BB	BB	AA	AA	AA	AA	AA	AA	BB	BB	AA	BB	AA	AA	BB	AA	BB	BB	AA	AA
chr2H:716448661	2	183.679	AA	BB	AA	BB	AA	BB	AA	AA	AA	AA	AA	AA	AA	AA	AA	BB	AA	AA	AA	AA	AA	AA	BB	AA	BB	BB	AA	BB	BB	AA	AA	AA	AA	AA	AA	BB	BB	AA	BB	AA	AA	BB	AA	BB	BB	AA	AA
chr2H:716541784	2	183.679	AA	BB	AA	BB	AA	BB	AA	AA	AA	AA	AA	AA	AA	AA	AA	BB	AA	AA	AA	AA	AA	AA	BB	AA	BB	BB	AA	BB	BB	AA	AA	AA	AA	AA	AA	BB	BB	AA	BB	AA	AA	BB	AA	BB	BB	AA	AA
chr2H:716609201	2	184.436	AA	BB	AA	BB	AA	BB	AA	AA	AA	AA	AA	AA	AA	AA	AA	BB	AA	AA	AA	AA	AA	AA	BB	AA	BB	BB	AA	BB	BB	AA	AA	AA	AA	AA	AA	BB	BB	AA	BB	AA	AA	BB	AA	BB	BB	AA	AA
chr2H:717475905	2	184.436	AA	BB	AA	BB	AA	BB	AA	AA	AA	AA	AA	AA	AA	AA	AA	BB	AA	AA	AA	AA	AA	AA	BB	AA	BB	BB	AA	BB	BB	AA	AA	AA	AA	AA	AA	BB	BB	AA	BB	AA	AA	BB	AA	BB	BB	AA	AA
chr2H:717561315	2	184.436	AA	BB	AA	BB	AA	BB	AA	AA	AA	AA	AA	AA	AA	AA	AA	BB	AA	AA	AA	AA	AA	AA	BB	AA	BB	BB	AA	BB	BB	AA	AA	AA	AA	AA	AA	BB	BB	AA	BB	AA	AA	BB	AA	BB	BB	AA	AA
chr2H:718326093	2	185.194	AA	BB	AA	BB	AA	-	AA	AA	AA	AA	AA	AA	AA	AA	AA	BB	AA	AA	AA	AA	AA	AA	BB	AA	BB	BB	AA	BB	BB	AA	AA	AA	AA	AA	AA	BB	BB	AA	BB	AA	AA	BB	AA	BB	-	AA	AA
chr2H:719825111	2	185.951	AA	BB	-	BB	AA	BB	AA	AA	AA	AA	AA	AA	AA	AA	AA	BB	AA	AA	AA	AA	AA	AA	BB	AA	BB	BB	AA	BB	BB	AA	AA	AA	AA	AA	AA	BB	BB	AA	BB	AA	AA	BB	AA	BB	BB	AA	AA
chr2H:720033400	2	185.951	AA	BB	AA	BB	AA	BB	AA	AA	AA	AA	AA	AA	AA	AA	AA	BB	AA	AA	AA	AA	AA	AA	BB	AA	BB	BB	AA	BB	BB	AA	AA	AA	AA	AA	AA	BB	BB	AA	BB	AA	AA	BB	AA	BB	BB	AA	AA
chr2H:720497719	2	185.951	AA	BB	AA	BB	AA	BB	AA	AA	AA	AA	AA	AA	AA	AA	AA	BB	AA	AA	AA	AA	AA	AA	BB	AA	BB	BB	AA	BB	BB	AA	AA	AA	AA	AA	AA	BB	BB	AA	BB	AA	AA	BB	AA	BB	BB	AA	AA
chr2H:720579136	2	185.951	AA	BB	AA	BB	AA	BB	AA	AA	AA	AA	AA	AA	AA	AA	AA	BB	AA	AA	AA	AA	AA	AA	BB	AA	BB	BB	AA	BB	BB	AA	AA	AA	AA	AA	AA	BB	BB	AA	BB	AA	AA	BB	AA	BB	-	AA	AA
chr2H:721194317	2	185.951	AA	BB	AA	BB	AA	BB	AA	AA	AA	AA	AA	AA	AA	AA	AA	BB	AA	AA	AA	AA	AA	AA	BB	AA	BB	BB	AA	BB	BB	AA	AA	AA	AA	AA	AA	BB	BB	AA	BB	AA	AA	BB	AA	BB	BB	AA	AA
chr2H:721654242	2	185.951	AA	BB	AA	BB	AA	BB	AA	AA	AA	AA	AA	AA	AA	AA	AA	BB	AA	AA	AA	AA	AA	AA	BB	AA	BB	BB	AA	BB	BB	AA	AA	AA	AA	AA	AA	BB	BB	AA	BB	AA	AA	BB	AA	BB	BB	AA	AA
chr2H:722125068	2	188.225	AA	BB	AA	BB	AA	BB	AA	AA	AA	AA	AA	AA	AA	AA	AA	BB	AA	AA	AA	AA	AA	AA	BB	AA	BB	BB	AA	BB	-	AA	AA	AA	AA	AA	AA	BB	BB	AA	BB	AA	AA	BB	AA	BB	BB	AA	AA
chr2H:722340872	2	188.225	AA	BB	AA	BB	AA	BB	AA	AA	AA	AA	AA	AA	AA	AA	AA	BB	AA	AA	AA	AA	AA	AA	BB	AA	BB	BB	AA	BB	BB	AA	AA	AA	AA	AA	AA	BB	BB	AA	BB	AA	AA	BB	AA	BB	BB	AA	AA
chr2H:722465918	2	188.225	AA	BB	AA	BB	AA	BB	AA	AA	AA	AA	AA	AA	AA	AA	AA	BB	AA	AA	AA	AA	AA	AA	BB	AA	BB	BB	AA	BB	BB	AA	AA	AA	AA	AA	AA	BB	BB	AA	BB	AA	AA	BB	AA	BB	BB	AA	AA
chr2H:722884361	2	188.225	AA	BB	AA	BB	AA	BB	AA	AA	AA	AA	AA	AA	AA	AA	AA	BB	AA	AA	AA	AA	AA	AA	BB	AA	BB	BB	AA	BB	BB	AA	AA	AA	AA	AA	AA	BB	BB	AA	BB	AA	AA	BB	AA	-	BB	AA	AA
chr2H:723096960	2	188.225	AA	BB	AA	BB	AA	BB	AA	AA	AA	AA	AA	AA	AA	AA	AA	BB	AA	AA	AA	AA	AA	AA	BB	AA	BB	BB	AA	BB	BB	AA	AA	AA	AA	AA	AA	BB	BB	AA	BB	AA	AA	BB	AA	BB	BB	AA	AA
chr2H:723246173	2	189.822	AA	BB	AA	BB	AA	BB	AA	AA	AA	AA	AA	AA	AA	AA	BB	BB	AA	AA	AA	AA	AA	AA	BB	AA	BB	BB	AA	BB	BB	AA	AA	AA	AA	AA	AA	BB	BB	AA	BB	AA	AA	BB	AA	BB	BB	AA	AA
chr2H:723497726	2	189.822	AA	BB	AA	BB	AA	BB	AA	AA	AA	AA	AA	AA	AA	AA	BB	-	AA	AA	AA	AA	AA	-	BB	AA	BB	BB	-	BB	BB	AA	AA	AA	AA	AA	AA	BB	BB	AA	BB	AA	AA	BB	AA	BB	BB	AA	AA
chr2H:723508996	2	189.822	AA	BB	AA	BB	AA	BB	AA	AA	AA	AA	AA	AA	AA	AA	BB	BB	AA	AA	AA	AA	AA	AA	BB	AA	BB	BB	AA	BB	BB	AA	AA	AA	AA	AA	AA	BB	BB	AA	BB	AA	AA	BB	AA	BB	BB	AA	AA
chr2H:723665527	2	189.822	AA	BB	AA	BB	AA	BB	AA	AA	AA	AA	AA	AA	AA	AA	BB	BB	AA	AA	AA	AA	AA	AA	BB	AA	BB	BB	AA	BB	BB	AA	AA	AA	AA	AA	AA	BB	BB	AA	BB	AA	AA	BB	AA	BB	BB	AA	AA
chr2H:723834272	2	189.822	AA	BB	AA	BB	AA	-	AA	AA	AA	AA	AA	-	AA	AA	BB	BB	AA	AA	AA	AA	AA	AA	BB	AA	BB	BB	AA	BB	BB	AA	AA	-	AA	-	AA	BB	BB	AA	BB	AA	AA	BB	AA	BB	-	-	AA
chr2H:724938889	2	190.662	AA	BB	AA	BB	AA	BB	AA	AA	AA	AA	AA	AA	AA	AA	BB	BB	AA	AA	AA	AA	AA	AA	BB	AA	BB	BB	AA	BB	BB	BB	AA	AA	AA	AA	AA	BB	BB	AA	BB	AA	AA	BB	AA	BB	BB	AA	AA
chr2H:725229616	2	191.542	AA	BB	AA	BB	AA	BB	AA	AA	AA	AA	AA	AA	AA	AA	BB	BB	AA	AA	AA	AA	AA	AA	BB	AA	BB	BB	AA	BB	BB	BB	AA	AA	AA	AA	AA	BB	BB	AA	BB	AA	AA	BB	AA	BB	BB	AA	AA
chr2H:725472314	2	191.542	AA	BB	AA	BB	AA	BB	AA	AA	AA	AA	AA	AA	AA	AA	BB	BB	AA	AA	AA	AA	-	AA	BB	AA	BB	BB	AA	BB	BB	BB	AA	AA	-	AA	AA	BB	BB	-	BB	AA	AA	BB	AA	BB	-	AA	AA
chr2H:725778239	2	191.542	AA	BB	AA	BB	AA	BB	AA	AA	AA	AA	AA	AA	AA	AA	BB	BB	AA	AA	AA	AA	AA	AA	BB	AA	BB	BB	AA	BB	BB	BB	AA	AA	AA	AA	AA	BB	BB	AA	BB	AA	AA	BB	AA	BB	BB	AA	AA
chr2H:725825427	2	191.542	AA	BB	AA	BB	AA	BB	AA	AA	AA	AA	AA	AA	AA	AA	BB	BB	AA	AA	AA	AA	AA	AA	BB	AA	BB	BB	AA	BB	BB	BB	AA	AA	AA	AA	AA	BB	BB	AA	BB	AA	AA	BB	AA	BB	BB	AA	AA
chr2H:725908935	2	191.542	AA	BB	-	BB	AA	BB	AA	AA	AA	AA	AA	AA	AA	AA	BB	BB	AA	AA	AA	AA	AA	AA	BB	AA	BB	BB	AA	BB	BB	BB	AA	AA	AA	AA	AA	BB	BB	AA	BB	AA	AA	BB	AA	BB	BB	AA	AA
chr2H:726143455	2	191.542	AA	BB	AA	BB	AA	BB	AA	AA	AA	AA	AA	AA	AA	AA	BB	BB	AA	AA	AA	AA	AA	AA	BB	AA	BB	BB	AA	BB	BB	BB	AA	AA	AA	AA	AA	BB	BB	AA	BB	AA	AA	-	AA	BB	BB	AA	AA
chr2H:726243468	2	191.542	AA	BB	AA	BB	AA	BB	AA	AA	AA	AA	AA	AA	AA	AA	BB	BB	AA	AA	AA	AA	AA	AA	BB	AA	BB	BB	AA	BB	BB	BB	AA	AA	AA	AA	AA	BB	BB	AA	BB	AA	AA	BB	AA	BB	BB	AA	AA
chr2H:727209058	2	192.549	AA	BB	AA	BB	AA	BB	AA	AA	AA	AA	AA	AA	AA	AA	BB	BB	AA	AA	AA	AA	AA	AA	BB	AA	BB	BB	AA	BB	BB	BB	AA	AA	AA	AA	AA	BB	BB	AA	BB	AA	AA	BB	AA	BB	BB	AA	AA
chr2H:727323942	2	192.549	AA	BB	AA	BB	AA	BB	AA	AA	AA	AA	AA	AA	AA	AA	BB	BB	AA	AA	AA	AA	AA	AA	BB	AA	BB	BB	AA	BB	BB	BB	AA	AA	AA	AA	AA	BB	BB	AA	BB	AA	AA	BB	AA	BB	BB	AA	AA
chr2H:727648485	2	192.549	AA	BB	AA	BB	AA	BB	AA	AA	AA	-	AA	AA	AA	AA	BB	BB	AA	AA	AA	AA	AA	AA	BB	AA	BB	BB	AA	BB	BB	BB	AA	-	AA	AA	AA	BB	BB	AA	-	AA	AA	BB	AA	BB	-	AA	-
chr2H:727927573	2	192.549	AA	BB	AA	BB	AA	BB	AA	AA	AA	AA	AA	AA	AA	AA	BB	BB	AA	AA	AA	AA	AA	AA	BB	AA	BB	BB	AA	BB	BB	BB	AA	AA	AA	AA	AA	BB	BB	AA	BB	AA	AA	BB	AA	BB	BB	AA	AA
chr2H:728788415	2	193.447	AA	BB	AA	BB	AA	BB	AA	AA	AA	AA	AA	AA	AA	AA	BB	BB	AA	AA	AA	AA	-	AA	BB	AA	BB	BB	AA	BB	BB	BB	AA	AA	AA	-	AA	BB	BB	AA	BB	AA	AA	BB	AA	BB	-	AA	AA
chr2H:729700986	2	194.205	AA	BB	AA	BB	AA	BB	AA	AA	AA	AA	AA	AA	AA	AA	BB	BB	AA	AA	AA	AA	AA	AA	BB	AA	BB	BB	AA	BB	BB	BB	AA	AA	AA	AA	AA	BB	BB	AA	BB	AA	AA	BB	AA	BB	BB	AA	AA
chr2H:730047647	2	194.205	AA	BB	AA	BB	-	BB	AA	AA	AA	AA	AA	AA	AA	AA	BB	BB	AA	AA	AA	AA	AA	AA	BB	AA	BB	BB	AA	BB	BB	BB	AA	AA	AA	AA	AA	BB	BB	AA	BB	AA	AA	BB	AA	BB	BB	AA	AA
chr2H:730467054	2	194.205	AA	BB	AA	BB	AA	BB	AA	AA	AA	AA	AA	AA	AA	AA	BB	BB	AA	AA	AA	AA	AA	AA	BB	AA	BB	BB	AA	BB	BB	BB	AA	AA	AA	AA	AA	BB	BB	AA	BB	AA	AA	BB	AA	BB	BB	AA	AA
chr2H:730572122	2	194.962	AA	BB	AA	BB	AA	BB	AA	AA	AA	AA	AA	AA	AA	AA	BB	BB	AA	AA	AA	AA	AA	AA	BB	AA	BB	BB	AA	BB	BB	BB	AA	AA	AA	AA	AA	BB	BB	AA	BB	AA	AA	BB	AA	BB	BB	AA	AA
chr2H:730643364	2	194.962	AA	BB	AA	BB	AA	BB	AA	AA	AA	AA	AA	AA	AA	AA	BB	BB	AA	AA	AA	AA	AA	AA	BB	AA	BB	BB	AA	BB	BB	BB	AA	AA	AA	AA	AA	BB	BB	AA	BB	AA	AA	BB	AA	BB	BB	AA	AA
chr2H:732546811	2	202.597	AA	BB	AA	BB	AA	AA	AA	AA	AA	AA	BB	AA	AA	AA	BB	BB	AA	AA	AA	AA	AA	AA	BB	AA	BB	BB	AA	BB	BB	BB	AA	AA	AA	AA	AA	BB	BB	AA	BB	AA	AA	BB	AA	BB	BB	AA	AA
chr2H:732638100	2	202.597	AA	BB	AA	BB	AA	AA	AA	AA	AA	AA	BB	AA	AA	AA	BB	BB	AA	AA	AA	AA	AA	AA	BB	AA	BB	BB	AA	BB	BB	BB	AA	AA	AA	AA	AA	BB	BB	AA	BB	AA	AA	BB	AA	BB	BB	AA	AA
chr2H:732844758	2	203.354	AA	BB	AA	BB	AA	AA	AA	AA	AA	AA	BB	AA	AA	AA	BB	BB	AA	AA	AA	AA	AA	AA	-	AA	BB	BB	AA	BB	BB	BB	AA	AA	AA	AA	AA	BB	BB	AA	BB	AA	AA	BB	AA	BB	BB	AA	AA
chr2H:733526188	2	205.629	AA	BB	AA	BB	AA	AA	AA	AA	AA	AA	BB	AA	AA	AA	BB	BB	AA	AA	AA	AA	AA	AA	BB	AA	AA	BB	AA	BB	BB	BB	AA	AA	AA	AA	AA	BB	BB	AA	BB	AA	AA	BB	AA	BB	BB	AA	AA
chr2H:734461262	2	205.629	AA	BB	AA	-	AA	AA	AA	AA	AA	AA	BB	AA	AA	AA	BB	BB	AA	AA	AA	AA	AA	AA	BB	AA	AA	BB	AA	BB	BB	BB	AA	AA	AA	AA	AA	BB	BB	AA	BB	AA	AA	BB	AA	BB	BB	AA	AA
chr2H:735140464	2	205.629	AA	BB	AA	BB	AA	AA	AA	AA	AA	AA	BB	AA	AA	AA	BB	BB	AA	AA	AA	AA	AA	AA	BB	AA	AA	BB	AA	BB	BB	BB	AA	AA	AA	AA	AA	BB	BB	AA	BB	AA	AA	BB	AA	BB	BB	AA	AA
chr2H:735383432	2	205.629	AA	BB	AA	BB	AA	AA	AA	AA	AA	AA	BB	AA	AA	-	-	BB	AA	AA	AA	AA	AA	AA	BB	AA	AA	BB	AA	BB	BB	BB	AA	AA	AA	AA	AA	BB	BB	AA	BB	AA	AA	BB	AA	BB	BB	-	-
chr2H:736041555	2	205.629	AA	BB	AA	BB	AA	AA	AA	AA	AA	AA	BB	AA	AA	AA	BB	BB	AA	AA	AA	AA	AA	AA	BB	AA	AA	BB	AA	BB	BB	BB	AA	AA	AA	AA	AA	BB	BB	AA	BB	AA	AA	BB	AA	BB	-	AA	AA
chr2H:736212835	2	205.629	AA	BB	AA	BB	AA	AA	AA	AA	AA	AA	BB	AA	AA	AA	BB	BB	AA	AA	AA	AA	AA	AA	BB	AA	AA	BB	AA	BB	BB	BB	AA	AA	AA	AA	AA	BB	BB	AA	BB	AA	AA	BB	AA	BB	BB	AA	AA
chr2H:736399885	2	205.629	AA	BB	AA	BB	AA	AA	AA	AA	AA	AA	BB	AA	AA	AA	BB	BB	AA	AA	AA	AA	AA	AA	BB	AA	AA	BB	AA	BB	BB	BB	AA	AA	AA	AA	AA	BB	BB	AA	BB	AA	AA	BB	AA	BB	BB	AA	AA
chr2H:736788816	2	205.629	AA	BB	AA	BB	AA	AA	AA	AA	AA	AA	BB	AA	AA	AA	BB	BB	AA	AA	AA	AA	AA	AA	BB	AA	AA	BB	AA	BB	BB	BB	AA	AA	AA	AA	AA	BB	BB	AA	BB	AA	AA	BB	AA	-	-	AA	AA
chr2H:737342921	2	205.629	AA	BB	AA	BB	AA	AA	AA	AA	AA	AA	BB	AA	AA	AA	BB	BB	AA	AA	-	AA	AA	AA	BB	AA	AA	BB	AA	BB	BB	BB	AA	AA	AA	AA	AA	BB	BB	AA	BB	AA	AA	BB	AA	BB	-	AA	AA
chr2H:737638347	2	205.629	AA	BB	AA	BB	AA	AA	AA	AA	AA	AA	BB	AA	AA	AA	BB	BB	AA	AA	AA	AA	-	AA	BB	AA	AA	BB	AA	BB	BB	BB	AA	AA	AA	AA	AA	BB	BB	AA	BB	AA	AA	BB	AA	BB	BB	AA	AA
chr2H:738837705	2	205.629	AA	BB	AA	BB	AA	AA	AA	AA	AA	AA	BB	AA	AA	AA	BB	BB	AA	AA	AA	AA	AA	AA	BB	AA	AA	BB	AA	BB	BB	BB	AA	AA	AA	AA	AA	BB	BB	AA	BB	AA	AA	BB	AA	BB	BB	AA	AA
chr2H:739332886	2	206.386	AA	BB	AA	BB	AA	AA	AA	AA	AA	AA	BB	AA	AA	AA	BB	BB	AA	AA	AA	AA	AA	AA	BB	AA	AA	BB	AA	BB	BB	BB	AA	AA	AA	AA	AA	BB	BB	AA	BB	AA	AA	BB	AA	BB	BB	AA	AA
chr2H:739464506	2	206.386	AA	BB	AA	BB	AA	AA	AA	AA	AA	AA	BB	AA	AA	AA	BB	BB	AA	AA	AA	AA	AA	AA	BB	AA	AA	BB	AA	BB	BB	BB	AA	AA	AA	AA	AA	BB	BB	AA	BB	AA	AA	BB	AA	BB	BB	AA	AA
chr2H:739623998	2	206.386	AA	BB	AA	BB	AA	AA	AA	AA	AA	AA	BB	AA	AA	AA	BB	BB	AA	AA	AA	AA	AA	AA	-	AA	AA	BB	AA	BB	BB	BB	AA	AA	AA	AA	AA	BB	BB	AA	BB	AA	AA	BB	AA	BB	BB	AA	AA
chr2H:740034410	2	207.144	AA	BB	AA	BB	AA	AA	AA	AA	AA	AA	BB	AA	AA	AA	BB	BB	AA	AA	AA	AA	AA	AA	BB	AA	AA	BB	AA	BB	BB	BB	AA	AA	BB	AA	-	-	BB	AA	BB	AA	AA	BB	AA	BB	-	AA	-
chr2H:740255098	2	207.144	AA	BB	AA	BB	AA	AA	AA	AA	AA	AA	BB	AA	AA	AA	BB	BB	AA	AA	AA	AA	AA	AA	BB	AA	AA	BB	AA	BB	BB	BB	AA	AA	BB	AA	AA	BB	BB	AA	BB	AA	AA	BB	AA	BB	-	AA	AA
chr2H:741108069	2	207.902	AA	BB	AA	BB	AA	AA	AA	AA	AA	AA	BB	AA	-	AA	AA	BB	AA	AA	AA	AA	AA	AA	BB	AA	AA	BB	AA	BB	BB	BB	AA	AA	BB	AA	AA	BB	BB	AA	BB	AA	AA	BB	AA	BB	BB	AA	AA
chr2H:741236637	2	207.902	AA	BB	AA	BB	AA	AA	AA	AA	AA	AA	BB	AA	AA	AA	AA	BB	AA	AA	AA	AA	AA	AA	BB	AA	AA	BB	AA	BB	BB	BB	AA	AA	BB	AA	AA	BB	BB	AA	BB	AA	AA	BB	AA	BB	BB	AA	AA
chr2H:741600520	2	207.902	AA	BB	AA	BB	AA	AA	AA	AA	AA	AA	BB	AA	AA	AA	AA	BB	AA	AA	AA	AA	AA	AA	BB	AA	AA	BB	AA	BB	BB	BB	AA	AA	BB	AA	AA	BB	BB	AA	BB	AA	AA	BB	AA	BB	BB	AA	AA
chr2H:742046432	2	207.902	AA	BB	AA	BB	AA	AA	AA	AA	AA	AA	BB	AA	AA	AA	AA	BB	AA	AA	AA	AA	AA	AA	BB	AA	AA	BB	AA	BB	BB	BB	AA	AA	BB	AA	AA	BB	BB	AA	BB	AA	AA	BB	AA	BB	BB	AA	AA
chr2H:742203595	2	207.902	AA	BB	AA	BB	AA	AA	AA	AA	AA	AA	BB	AA	AA	AA	AA	-	AA	AA	AA	AA	AA	AA	BB	AA	AA	BB	AA	BB	BB	BB	AA	AA	BB	AA	AA	BB	BB	AA	BB	AA	AA	BB	AA	BB	-	AA	AA
chr2H:743394329	2	210.16	AA	BB	AA	BB	AA	AA	AA	AA	AA	AA	BB	AA	AA	AA	AA	BB	AA	AA	AA	AA	AA	AA	-	AA	AA	BB	AA	BB	BB	BB	AA	AA	BB	AA	AA	BB	BB	AA	BB	AA	AA	BB	AA	BB	BB	AA	-
chr2H:743640967	2	210.16	AA	BB	AA	BB	AA	AA	AA	AA	AA	AA	BB	AA	AA	AA	AA	BB	AA	AA	AA	AA	AA	AA	BB	AA	AA	BB	AA	BB	BB	BB	AA	AA	BB	AA	AA	BB	BB	AA	BB	AA	AA	BB	AA	BB	BB	AA	AA
chr2H:743759484	2	210.16	AA	BB	AA	BB	AA	AA	AA	AA	AA	AA	BB	AA	AA	AA	AA	BB	AA	AA	AA	AA	AA	AA	BB	AA	AA	BB	AA	BB	BB	BB	AA	AA	BB	AA	AA	BB	BB	AA	BB	AA	AA	BB	AA	BB	-	AA	AA
chr2H:744272995	2	210.935	AA	BB	-	BB	AA	AA	AA	AA	AA	AA	BB	AA	-	AA	AA	-	AA	AA	AA	AA	AA	AA	BB	AA	AA	BB	AA	BB	BB	BB	AA	AA	BB	AA	AA	BB	BB	AA	BB	AA	AA	BB	AA	BB	BB	AA	AA
chr2H:744580159	2	210.935	AA	BB	AA	BB	AA	AA	AA	AA	AA	AA	BB	AA	AA	AA	AA	BB	AA	AA	AA	AA	AA	AA	BB	AA	AA	BB	AA	BB	BB	BB	AA	AA	BB	AA	AA	BB	BB	AA	BB	AA	AA	BB	AA	BB	-	AA	AA
chr2H:744663483	2	210.935	AA	BB	AA	BB	AA	AA	AA	AA	AA	AA	BB	AA	AA	AA	AA	BB	AA	AA	AA	AA	AA	AA	BB	AA	AA	BB	AA	BB	BB	BB	AA	AA	BB	AA	AA	BB	BB	AA	BB	AA	AA	BB	AA	BB	BB	AA	AA
chr2H:744909474	2	210.935	AA	BB	AA	BB	AA	AA	AA	AA	AA	AA	BB	AA	AA	AA	AA	BB	AA	AA	AA	AA	AA	AA	BB	AA	AA	BB	AA	BB	BB	BB	AA	AA	BB	AA	AA	BB	BB	AA	BB	AA	AA	BB	AA	BB	BB	AA	AA
chr2H:745072939	2	211.711	AA	BB	AA	BB	AA	AA	AA	AA	AA	AA	BB	AA	AA	AA	AA	BB	AA	AA	AA	BB	AA	AA	BB	AA	AA	BB	AA	BB	BB	BB	AA	AA	BB	AA	AA	BB	BB	AA	BB	AA	AA	BB	AA	BB	BB	AA	AA
chr2H:745314882	2	211.711	AA	BB	AA	BB	AA	AA	AA	AA	AA	AA	BB	AA	AA	AA	AA	BB	AA	AA	AA	BB	AA	AA	BB	AA	AA	BB	AA	BB	BB	BB	AA	-	BB	AA	AA	BB	-	AA	BB	AA	AA	BB	AA	BB	-	-	AA
chr2H:746085189	2	211.711	AA	BB	AA	BB	AA	AA	AA	AA	AA	AA	BB	AA	AA	AA	AA	BB	AA	AA	AA	BB	AA	AA	BB	AA	AA	BB	AA	BB	BB	BB	AA	AA	BB	AA	AA	BB	BB	AA	BB	AA	AA	BB	AA	BB	BB	AA	AA
chr2H:746267174	2	211.711	AA	BB	AA	BB	AA	AA	AA	AA	AA	AA	BB	AA	AA	AA	AA	BB	AA	AA	AA	BB	AA	AA	BB	AA	AA	BB	AA	BB	BB	BB	AA	AA	BB	AA	AA	BB	BB	AA	BB	AA	AA	BB	AA	BB	BB	AA	AA
chr2H:746372015	2	211.711	AA	BB	AA	-	AA	AA	AA	AA	AA	AA	BB	AA	AA	AA	AA	BB	AA	AA	AA	BB	AA	AA	BB	AA	AA	BB	AA	BB	BB	BB	AA	AA	BB	AA	AA	BB	BB	AA	BB	AA	AA	-	AA	BB	BB	AA	AA
chr2H:746559337	2	211.711	AA	BB	AA	BB	AA	AA	AA	AA	AA	AA	BB	AA	AA	AA	AA	BB	AA	AA	AA	BB	AA	AA	BB	AA	AA	BB	AA	BB	BB	BB	AA	AA	BB	AA	AA	BB	BB	AA	BB	AA	AA	BB	AA	BB	BB	AA	AA
chr2H:747296453	2	211.711	AA	BB	AA	BB	AA	AA	AA	AA	AA	AA	BB	AA	AA	AA	AA	BB	AA	AA	AA	BB	AA	AA	BB	AA	AA	BB	AA	BB	BB	BB	AA	AA	BB	AA	AA	BB	BB	AA	BB	AA	AA	BB	AA	BB	BB	AA	AA
chr2H:748789918	2	214.745	AA	BB	AA	BB	AA	AA	AA	AA	AA	AA	BB	AA	AA	AA	AA	BB	AA	AA	AA	BB	AA	AA	BB	BB	AA	BB	AA	BB	BB	BB	AA	AA	BB	AA	AA	BB	BB	AA	BB	AA	AA	BB	AA	BB	AA	AA	AA
chr2H:748821306	2	214.745	AA	BB	AA	BB	AA	AA	AA	AA	AA	AA	BB	AA	AA	AA	AA	BB	AA	AA	AA	BB	AA	AA	BB	BB	AA	BB	AA	BB	BB	BB	AA	AA	BB	AA	AA	BB	BB	AA	BB	AA	AA	BB	AA	BB	AA	AA	AA
chr2H:748926651	2	214.745	AA	BB	AA	BB	AA	AA	AA	AA	AA	AA	BB	AA	AA	AA	AA	BB	AA	AA	AA	BB	AA	AA	BB	BB	AA	BB	AA	BB	BB	BB	AA	AA	BB	AA	AA	BB	BB	AA	BB	AA	AA	BB	AA	BB	AA	AA	AA
chr2H:749602946	2	215.502	AA	BB	AA	BB	AA	AA	AA	AA	AA	AA	BB	AA	AA	AA	AA	BB	AA	AA	AA	BB	AA	AA	BB	BB	AA	BB	AA	BB	BB	BB	AA	AA	BB	AA	AA	BB	BB	AA	BB	AA	AA	BB	AA	BB	-	AA	AA
chr2H:749858683	2	215.502	AA	BB	AA	BB	AA	AA	AA	AA	-	AA	BB	AA	AA	AA	AA	BB	AA	AA	AA	BB	AA	AA	-	BB	-	BB	AA	BB	BB	BB	AA	AA	BB	AA	AA	BB	BB	AA	BB	AA	AA	BB	AA	BB	AA	AA	AA
chr2H:750395677	2	215.502	AA	BB	AA	BB	AA	AA	AA	AA	AA	AA	BB	AA	AA	AA	AA	BB	AA	AA	AA	BB	AA	AA	BB	BB	AA	BB	AA	BB	BB	BB	AA	AA	BB	-	AA	BB	BB	AA	BB	AA	AA	BB	AA	BB	AA	AA	AA
chr2H:750409960	2	215.502	AA	BB	AA	BB	AA	AA	AA	AA	AA	AA	BB	AA	AA	AA	AA	BB	AA	AA	AA	BB	AA	AA	BB	BB	AA	BB	AA	BB	BB	BB	AA	AA	BB	AA	AA	BB	BB	AA	BB	AA	AA	BB	AA	BB	-	AA	AA
chr2H:750571264	2	217.018	AA	BB	AA	BB	AA	AA	AA	AA	AA	AA	BB	AA	AA	AA	AA	BB	AA	AA	AA	BB	AA	AA	BB	BB	AA	BB	AA	BB	BB	BB	AA	AA	BB	AA	AA	AA	BB	BB	BB	AA	AA	BB	AA	BB	AA	AA	AA
chr2H:750764264	2	217.018	AA	BB	AA	BB	AA	AA	AA	AA	AA	AA	BB	AA	AA	AA	AA	-	AA	AA	AA	BB	AA	AA	BB	BB	AA	BB	AA	BB	BB	BB	AA	AA	BB	AA	AA	AA	BB	BB	BB	AA	AA	BB	AA	BB	-	AA	AA
chr2H:751200988	2	218.534	AA	BB	AA	BB	AA	AA	AA	AA	AA	AA	BB	AA	AA	AA	AA	BB	AA	AA	AA	BB	AA	AA	BB	BB	AA	BB	BB	BB	BB	BB	AA	AA	BB	AA	AA	AA	BB	BB	BB	AA	AA	BB	AA	BB	AA	AA	AA
chr2H:751637684	2	218.534	AA	BB	AA	BB	AA	AA	AA	AA	AA	AA	BB	AA	AA	AA	AA	BB	AA	AA	AA	BB	AA	-	BB	BB	AA	BB	BB	BB	BB	BB	AA	AA	BB	AA	AA	AA	BB	BB	BB	AA	AA	BB	AA	BB	AA	AA	AA
chr2H:752003136	2	219.291	AA	BB	AA	BB	AA	AA	AA	AA	AA	AA	BB	AA	AA	AA	AA	BB	AA	AA	AA	BB	AA	AA	BB	BB	AA	BB	BB	BB	BB	BB	AA	AA	BB	AA	AA	AA	BB	BB	BB	AA	AA	BB	AA	BB	AA	AA	AA
chr2H:752343199	2	220.386	AA	BB	AA	BB	AA	AA	AA	AA	AA	-	BB	AA	AA	AA	AA	BB	AA	AA	-	BB	AA	AA	BB	BB	AA	BB	BB	BB	BB	BB	AA	AA	BB	AA	AA	AA	BB	BB	BB	AA	AA	BB	AA	BB	-	AA	AA
chr2H:752978192	2	222.317	AA	BB	AA	BB	AA	AA	-	AA	AA	AA	BB	AA	AA	AA	AA	BB	AA	AA	AA	BB	AA	AA	BB	BB	AA	BB	BB	BB	BB	BB	AA	AA	BB	AA	AA	AA	BB	BB	BB	AA	AA	BB	BB	BB	AA	AA	AA
chr2H:753095923	2	222.317	AA	BB	AA	BB	AA	AA	AA	AA	AA	AA	BB	AA	AA	AA	AA	BB	AA	AA	AA	BB	AA	AA	BB	BB	AA	BB	BB	BB	BB	BB	AA	AA	BB	AA	AA	AA	BB	BB	BB	AA	AA	BB	BB	BB	-	AA	AA
chr2H:753121846	2	222.317	AA	BB	AA	BB	AA	AA	AA	AA	AA	AA	BB	AA	AA	AA	AA	BB	AA	AA	AA	BB	AA	AA	BB	BB	AA	BB	BB	BB	BB	BB	AA	AA	BB	AA	AA	AA	BB	BB	BB	AA	AA	BB	BB	BB	AA	AA	AA
chr2H:753231892	2	222.317	AA	BB	AA	-	AA	AA	AA	AA	AA	AA	BB	AA	AA	AA	AA	-	AA	AA	AA	BB	AA	AA	BB	BB	AA	BB	BB	BB	BB	BB	AA	AA	BB	AA	AA	AA	BB	BB	BB	AA	AA	BB	BB	BB	AA	AA	AA
chr2H:753303677	2	222.317	AA	BB	AA	BB	AA	AA	AA	AA	AA	AA	BB	AA	AA	AA	AA	BB	AA	AA	AA	BB	AA	AA	BB	BB	AA	BB	BB	BB	BB	BB	AA	AA	BB	AA	AA	AA	BB	BB	BB	-	AA	BB	BB	BB	-	AA	AA
chr2H:753727035	2	222.317	AA	BB	AA	BB	AA	AA	AA	AA	AA	AA	BB	AA	AA	AA	AA	BB	AA	AA	AA	BB	AA	AA	BB	BB	AA	BB	BB	BB	BB	BB	AA	AA	BB	AA	AA	AA	BB	BB	BB	AA	AA	BB	BB	BB	AA	AA	AA
chr2H:753929304	2	222.317	AA	BB	AA	BB	AA	AA	AA	AA	AA	AA	BB	AA	AA	AA	AA	BB	AA	AA	AA	BB	AA	AA	BB	BB	AA	BB	BB	BB	BB	BB	AA	AA	BB	AA	AA	AA	BB	BB	BB	AA	AA	BB	BB	BB	-	AA	AA
chr2H:754190245	2	222.317	AA	BB	AA	BB	AA	AA	AA	AA	AA	AA	BB	AA	AA	AA	AA	BB	AA	AA	AA	BB	AA	-	BB	BB	AA	BB	BB	BB	BB	BB	AA	AA	BB	AA	AA	AA	BB	BB	BB	AA	AA	BB	BB	BB	-	AA	AA
chr2H:754455162	2	222.317	AA	BB	AA	BB	AA	AA	AA	AA	AA	AA	BB	AA	AA	AA	AA	BB	AA	AA	AA	BB	AA	AA	BB	BB	AA	BB	BB	BB	BB	BB	AA	AA	BB	AA	AA	AA	BB	BB	BB	AA	AA	BB	BB	BB	AA	AA	AA
chr2H:754603593	2	222.317	AA	BB	AA	BB	AA	AA	AA	AA	AA	AA	BB	AA	AA	AA	AA	BB	AA	AA	AA	BB	AA	AA	BB	BB	AA	BB	BB	BB	BB	BB	AA	AA	BB	AA	AA	AA	BB	BB	BB	AA	AA	BB	BB	BB	AA	AA	AA
chr2H:754712328	2	223.442	AA	BB	AA	BB	AA	AA	AA	AA	AA	AA	BB	AA	AA	AA	AA	BB	AA	AA	AA	BB	AA	AA	BB	BB	AA	BB	BB	BB	BB	BB	AA	AA	BB	AA	AA	AA	BB	BB	BB	AA	AA	BB	BB	BB	AA	AA	AA
chr2H:755054125	2	223.442	AA	BB	AA	BB	AA	AA	AA	AA	AA	AA	BB	AA	AA	AA	AA	BB	AA	AA	AA	BB	AA	AA	BB	BB	AA	BB	BB	BB	BB	BB	AA	AA	BB	AA	AA	AA	BB	BB	BB	AA	AA	BB	BB	BB	-	AA	AA
chr2H:755182394	2	223.442	AA	BB	AA	BB	AA	AA	AA	AA	-	AA	BB	AA	AA	AA	AA	BB	AA	AA	AA	BB	AA	AA	-	BB	AA	BB	BB	BB	BB	BB	AA	AA	BB	AA	AA	AA	BB	BB	BB	AA	AA	BB	BB	BB	AA	AA	AA
chr2H:756693783	2	223.442	AA	BB	AA	BB	AA	AA	AA	AA	AA	AA	BB	AA	AA	AA	AA	BB	AA	AA	AA	BB	AA	AA	BB	BB	AA	BB	BB	BB	BB	BB	AA	AA	BB	AA	AA	AA	BB	-	BB	AA	AA	BB	BB	BB	-	AA	AA
chr2H:756834971	2	223.442	AA	BB	AA	BB	AA	AA	AA	AA	AA	AA	BB	AA	AA	AA	AA	BB	AA	AA	AA	BB	AA	AA	BB	BB	AA	BB	BB	BB	BB	BB	AA	AA	BB	AA	AA	AA	BB	BB	-	AA	AA	BB	BB	BB	AA	AA	AA
chr2H:757113868	2	223.442	AA	BB	AA	BB	AA	AA	AA	AA	AA	AA	BB	AA	AA	AA	AA	BB	AA	AA	AA	BB	AA	AA	BB	BB	AA	BB	BB	BB	BB	BB	AA	AA	BB	AA	AA	AA	BB	BB	BB	AA	AA	BB	BB	BB	-	AA	AA
chr2H:757389581	2	223.442	AA	BB	AA	-	AA	AA	AA	AA	AA	AA	BB	AA	AA	AA	AA	BB	AA	AA	AA	BB	AA	AA	BB	BB	AA	-	BB	BB	BB	BB	AA	AA	BB	AA	AA	AA	BB	BB	BB	AA	AA	BB	BB	BB	-	AA	AA
chr2H:757623428	2	223.442	AA	BB	AA	BB	AA	AA	AA	AA	AA	AA	BB	AA	AA	AA	AA	BB	AA	AA	AA	BB	AA	AA	BB	BB	AA	BB	-	BB	BB	BB	AA	AA	BB	AA	AA	AA	BB	BB	BB	AA	AA	BB	BB	BB	AA	AA	AA
chr2H:757758269	2	223.442	AA	BB	AA	BB	AA	AA	AA	AA	AA	AA	BB	AA	AA	AA	AA	BB	AA	AA	AA	BB	AA	AA	BB	BB	AA	BB	BB	BB	BB	BB	AA	AA	BB	AA	AA	AA	BB	BB	BB	AA	AA	BB	BB	BB	-	AA	AA
chr2H:758333882	2	223.442	AA	BB	AA	BB	AA	AA	AA	AA	AA	AA	BB	AA	AA	AA	AA	BB	AA	AA	AA	BB	AA	AA	BB	BB	AA	BB	BB	BB	-	BB	AA	AA	BB	AA	AA	AA	BB	BB	BB	AA	AA	BB	BB	BB	AA	AA	AA
chr2H:758628171	2	225.245	AA	BB	-	BB	AA	AA	AA	AA	AA	AA	BB	AA	AA	AA	AA	BB	AA	AA	AA	BB	AA	AA	BB	BB	AA	BB	BB	BB	BB	BB	AA	AA	BB	AA	AA	AA	BB	BB	BB	AA	AA	BB	BB	BB	BB	AA	AA
chr2H:758760616	2	225.245	AA	BB	AA	BB	AA	AA	AA	AA	AA	AA	BB	AA	AA	AA	AA	BB	AA	AA	AA	BB	AA	AA	BB	BB	AA	BB	BB	BB	BB	BB	AA	AA	BB	AA	AA	AA	BB	BB	BB	AA	AA	BB	BB	BB	BB	AA	AA
chr2H:758849506	2	225.245	AA	BB	AA	BB	AA	AA	AA	AA	AA	AA	BB	AA	AA	AA	AA	BB	AA	AA	AA	BB	AA	AA	BB	BB	AA	BB	BB	BB	BB	BB	AA	AA	BB	AA	AA	AA	BB	BB	BB	AA	AA	BB	BB	BB	BB	AA	AA
chr2H:758926583	2	225.245	AA	BB	AA	BB	AA	AA	AA	AA	AA	AA	BB	AA	AA	AA	AA	BB	AA	AA	AA	BB	AA	AA	BB	BB	AA	BB	BB	BB	BB	BB	AA	AA	BB	AA	AA	AA	BB	BB	BB	AA	AA	BB	BB	BB	BB	AA	AA
chr2H:759020988	2	226.784	AA	BB	AA	BB	AA	AA	AA	AA	AA	AA	BB	AA	AA	AA	AA	BB	AA	AA	AA	BB	AA	AA	BB	BB	AA	BB	BB	BB	BB	BB	AA	AA	BB	AA	AA	AA	AA	BB	BB	AA	AA	BB	BB	BB	BB	AA	AA
chr2H:760114109	2	227.569	AA	BB	AA	BB	AA	AA	AA	-	AA	AA	BB	AA	AA	AA	AA	BB	AA	AA	AA	BB	AA	AA	BB	BB	AA	-	BB	BB	BB	BB	AA	AA	BB	AA	AA	AA	AA	BB	BB	AA	AA	BB	BB	BB	BB	AA	AA
chr2H:760527479	2	227.569	AA	BB	AA	BB	AA	AA	AA	AA	AA	AA	BB	AA	AA	AA	AA	BB	AA	AA	AA	BB	AA	AA	BB	BB	AA	BB	BB	BB	BB	BB	AA	AA	BB	AA	AA	AA	AA	BB	BB	AA	AA	BB	-	-	-	AA	AA
chr2H:760762352	2	227.569	AA	BB	AA	BB	AA	AA	AA	AA	AA	AA	BB	AA	AA	AA	AA	BB	AA	AA	AA	BB	AA	AA	BB	BB	AA	BB	BB	BB	BB	BB	AA	AA	BB	AA	AA	AA	AA	BB	-	AA	AA	BB	BB	BB	BB	AA	AA
chr2H:760882151	2	227.569	AA	BB	AA	BB	AA	AA	AA	AA	AA	AA	BB	AA	AA	AA	AA	BB	AA	AA	AA	BB	AA	AA	BB	BB	AA	BB	BB	BB	BB	BB	AA	AA	BB	AA	AA	AA	AA	BB	BB	AA	AA	BB	BB	BB	BB	AA	AA
chr2H:761512684	2	228.33	AA	BB	-	BB	AA	AA	AA	AA	AA	-	BB	AA	AA	AA	AA	BB	AA	AA	AA	BB	AA	AA	BB	-	AA	BB	-	BB	BB	BB	AA	AA	BB	AA	AA	AA	AA	BB	BB	AA	AA	BB	BB	BB	BB	AA	-
chr2H:762046026	2	229.088	AA	BB	AA	BB	AA	AA	AA	AA	AA	AA	BB	AA	AA	AA	AA	BB	AA	AA	AA	BB	AA	AA	BB	BB	AA	BB	BB	BB	BB	BB	AA	AA	BB	AA	AA	AA	AA	BB	BB	-	AA	BB	BB	BB	BB	AA	AA
chr2H:762362485	2	230.695	AA	BB	AA	BB	AA	AA	AA	AA	AA	AA	BB	AA	AA	AA	AA	BB	AA	AA	AA	-	AA	AA	BB	BB	AA	BB	BB	BB	BB	BB	BB	AA	BB	AA	AA	AA	AA	-	BB	AA	AA	BB	BB	BB	BB	AA	AA
chr2H:762459757	2	230.695	AA	BB	AA	BB	AA	AA	AA	AA	AA	AA	BB	AA	AA	AA	AA	BB	AA	AA	-	BB	AA	AA	BB	BB	AA	BB	BB	BB	BB	BB	BB	AA	BB	AA	AA	AA	-	BB	BB	-	AA	BB	BB	BB	BB	AA	AA
chr2H:762526609	2	230.695	AA	BB	AA	BB	AA	AA	AA	AA	AA	AA	BB	AA	AA	AA	AA	BB	AA	AA	AA	BB	AA	AA	BB	BB	AA	BB	BB	BB	BB	BB	BB	AA	BB	AA	AA	AA	AA	BB	BB	AA	AA	BB	BB	BB	BB	AA	AA
chr2H:762705762	2	230.695	AA	BB	AA	BB	AA	AA	AA	AA	AA	AA	BB	AA	AA	AA	AA	BB	AA	AA	AA	BB	AA	AA	BB	BB	AA	BB	BB	BB	BB	BB	BB	AA	BB	AA	AA	AA	AA	BB	BB	AA	AA	BB	BB	BB	BB	AA	AA
chr2H:762834693	2	230.695	AA	BB	AA	BB	AA	AA	AA	AA	AA	AA	BB	AA	AA	AA	AA	BB	AA	AA	AA	BB	AA	AA	BB	BB	AA	BB	BB	BB	BB	BB	BB	AA	BB	AA	AA	AA	AA	BB	BB	AA	AA	BB	BB	BB	BB	AA	AA
chr2H:762951148	2	230.695	AA	BB	AA	BB	AA	AA	AA	AA	AA	AA	BB	AA	AA	AA	AA	BB	AA	AA	AA	BB	AA	AA	BB	BB	AA	BB	BB	BB	BB	BB	BB	AA	BB	AA	AA	AA	AA	BB	BB	AA	AA	BB	BB	BB	BB	AA	AA
chr2H:763406896	2	230.695	AA	BB	AA	BB	-	AA	AA	AA	AA	AA	BB	AA	AA	AA	AA	BB	AA	AA	AA	BB	AA	AA	BB	BB	AA	BB	BB	BB	BB	BB	BB	AA	BB	AA	AA	AA	AA	BB	BB	AA	AA	BB	BB	BB	BB	AA	AA
chr2H:764122482	2	230.695	AA	BB	AA	BB	AA	AA	AA	-	AA	AA	BB	AA	-	AA	AA	BB	AA	AA	-	BB	AA	AA	BB	BB	AA	BB	BB	BB	BB	BB	BB	AA	BB	AA	AA	-	-	BB	BB	AA	AA	BB	-	-	BB	AA	AA
chr2H:764288480	2	230.695	AA	BB	AA	BB	AA	AA	AA	AA	AA	AA	BB	AA	AA	AA	AA	BB	AA	AA	AA	BB	AA	AA	BB	BB	AA	BB	BB	BB	BB	BB	BB	AA	BB	AA	AA	AA	AA	BB	BB	AA	AA	BB	BB	BB	BB	AA	AA
chr2H:765488587	2	230.695	AA	BB	AA	BB	AA	AA	AA	AA	AA	AA	BB	AA	AA	AA	AA	BB	AA	AA	AA	BB	AA	AA	BB	BB	AA	BB	BB	BB	BB	BB	BB	AA	BB	AA	AA	AA	AA	BB	BB	-	AA	BB	BB	BB	BB	AA	AA
chr3H:1325024	3	0	AA	BB	AA	BB	AA	BB	BB	AA	BB	AA	AA	AA	AA	AA	BB	AA	BB	AA	AA	BB	AA	AA	BB	AA	AA	BB	AA	AA	-	BB	BB	BB	AA	BB	AA	AA	AA	AA	AA	AA	AA	AA	BB	BB	-	AA	BB
chr3H:1466787	3	1.68618	AA	BB	AA	BB	AA	BB	BB	AA	BB	AA	AA	AA	AA	AA	BB	AA	BB	AA	AA	BB	AA	AA	BB	AA	AA	BB	AA	AA	AA	BB	BB	BB	AA	BB	AA	AA	BB	AA	AA	AA	AA	AA	BB	BB	-	AA	BB
chr3H:1659315	3	1.68618	AA	BB	AA	BB	AA	BB	BB	AA	BB	AA	AA	AA	AA	AA	BB	AA	BB	AA	AA	BB	AA	AA	BB	AA	AA	BB	AA	AA	AA	BB	BB	BB	AA	BB	AA	AA	BB	AA	AA	AA	AA	AA	BB	BB	AA	AA	BB
chr3H:1770576	3	1.68618	AA	BB	AA	BB	AA	BB	BB	AA	BB	AA	AA	AA	AA	AA	BB	AA	BB	AA	AA	BB	AA	AA	BB	AA	AA	BB	AA	AA	AA	BB	BB	BB	AA	BB	AA	AA	BB	AA	AA	AA	AA	AA	BB	BB	AA	AA	BB
chr3H:1996116	3	1.68618	AA	BB	AA	BB	AA	BB	BB	AA	BB	AA	AA	AA	AA	AA	BB	AA	BB	AA	AA	BB	AA	AA	BB	AA	AA	BB	AA	AA	AA	BB	BB	BB	AA	BB	AA	AA	BB	AA	AA	AA	AA	AA	BB	BB	AA	AA	BB
chr3H:2015441	3	1.68618	AA	BB	AA	BB	AA	BB	BB	AA	BB	AA	AA	AA	AA	AA	BB	AA	BB	AA	AA	BB	AA	AA	BB	AA	AA	BB	AA	AA	AA	BB	BB	BB	AA	BB	AA	AA	BB	AA	AA	AA	AA	AA	BB	BB	-	AA	BB
chr3H:2367715	3	1.68618	AA	BB	AA	BB	AA	BB	BB	AA	BB	AA	AA	AA	AA	AA	BB	AA	-	AA	AA	BB	AA	AA	BB	AA	AA	BB	AA	-	AA	BB	BB	BB	AA	-	AA	AA	BB	AA	AA	AA	AA	AA	BB	BB	-	AA	-
chr3H:2471281	3	1.68618	AA	BB	AA	BB	AA	BB	BB	AA	BB	AA	AA	AA	AA	AA	BB	AA	BB	AA	AA	BB	AA	AA	BB	AA	AA	BB	AA	AA	AA	BB	BB	BB	AA	BB	AA	AA	BB	AA	AA	AA	AA	AA	BB	BB	AA	AA	BB
chr3H:2588878	3	1.68618	AA	BB	AA	BB	AA	BB	BB	AA	BB	AA	AA	AA	AA	AA	BB	AA	BB	AA	AA	BB	AA	AA	BB	AA	AA	BB	AA	AA	AA	BB	BB	BB	AA	BB	AA	AA	BB	AA	AA	AA	AA	AA	BB	BB	AA	AA	BB
chr3H:2672245	3	1.68618	AA	BB	AA	BB	AA	BB	BB	AA	BB	AA	AA	AA	AA	AA	BB	AA	BB	AA	AA	BB	AA	AA	BB	AA	AA	BB	AA	AA	AA	BB	BB	BB	AA	BB	AA	AA	BB	AA	AA	AA	AA	AA	BB	BB	-	AA	BB
chr3H:2892188	3	1.68618	AA	BB	AA	BB	AA	BB	BB	AA	BB	AA	AA	AA	AA	AA	BB	AA	BB	AA	AA	BB	AA	AA	BB	AA	AA	-	AA	AA	AA	BB	BB	BB	AA	BB	AA	AA	BB	AA	AA	AA	AA	AA	BB	BB	-	AA	BB
chr3H:3273649	3	1.68618	AA	BB	AA	BB	AA	-	BB	AA	-	AA	AA	AA	AA	AA	BB	AA	BB	AA	AA	BB	AA	AA	BB	AA	AA	BB	AA	AA	AA	BB	BB	BB	AA	BB	AA	AA	BB	AA	AA	AA	AA	AA	BB	BB	AA	AA	BB
chr3H:3691503	3	1.68618	AA	BB	AA	BB	AA	BB	BB	AA	BB	AA	AA	AA	AA	AA	BB	AA	BB	AA	AA	BB	AA	AA	BB	AA	AA	BB	AA	AA	AA	BB	BB	BB	AA	BB	AA	AA	BB	AA	AA	AA	AA	AA	BB	BB	AA	AA	BB
chr3H:3980656	3	2.4985	AA	BB	AA	BB	AA	BB	BB	AA	BB	AA	AA	AA	AA	AA	BB	AA	BB	AA	AA	AA	AA	AA	BB	AA	AA	BB	AA	AA	AA	BB	BB	BB	AA	BB	AA	AA	BB	AA	AA	AA	AA	AA	BB	BB	AA	AA	BB
chr3H:4069727	3	3.25701	AA	BB	AA	BB	AA	BB	BB	AA	BB	AA	AA	AA	AA	AA	BB	AA	BB	AA	AA	AA	AA	AA	BB	AA	AA	BB	AA	AA	AA	BB	BB	BB	AA	BB	AA	AA	BB	AA	AA	AA	AA	AA	BB	BB	AA	AA	BB
chr3H:4184308	3	3.25701	AA	BB	AA	BB	AA	BB	BB	AA	BB	AA	AA	AA	AA	AA	BB	AA	BB	AA	AA	AA	AA	AA	BB	AA	AA	BB	AA	AA	AA	BB	BB	BB	AA	BB	AA	AA	BB	AA	AA	AA	AA	AA	BB	BB	AA	AA	BB
chr3H:4257838	3	4.59235	AA	BB	AA	BB	AA	BB	BB	AA	BB	AA	-	AA	AA	AA	BB	AA	BB	AA	AA	AA	AA	AA	BB	AA	AA	BB	AA	AA	AA	BB	BB	-	AA	BB	AA	AA	-	AA	AA	AA	AA	AA	BB	BB	AA	AA	BB
chr3H:4577110	3	4.59235	AA	BB	AA	BB	AA	BB	BB	AA	BB	AA	AA	AA	AA	AA	BB	AA	BB	AA	AA	AA	AA	AA	BB	AA	AA	BB	AA	AA	AA	BB	BB	BB	AA	BB	AA	AA	BB	AA	AA	AA	AA	AA	BB	BB	AA	AA	BB
chr3H:6614671	3	4.59235	AA	BB	AA	BB	AA	BB	BB	AA	BB	AA	AA	AA	AA	AA	BB	AA	BB	AA	AA	AA	AA	AA	BB	AA	AA	BB	AA	AA	AA	BB	BB	BB	AA	BB	AA	AA	BB	AA	AA	AA	AA	AA	BB	BB	AA	AA	BB
chr3H:6770477	3	6.68606	AA	BB	AA	BB	AA	BB	BB	AA	BB	AA	AA	AA	AA	AA	BB	AA	BB	AA	AA	AA	AA	AA	BB	AA	AA	BB	AA	AA	AA	BB	BB	BB	AA	-	AA	AA	BB	AA	AA	AA	AA	AA	BB	BB	AA	AA	BB
chr3H:6810570	3	6.68606	AA	BB	AA	BB	AA	BB	BB	AA	BB	AA	AA	AA	AA	AA	BB	AA	BB	AA	AA	AA	AA	AA	BB	AA	AA	-	AA	AA	AA	BB	BB	BB	AA	BB	AA	AA	BB	AA	AA	AA	AA	AA	BB	BB	AA	AA	BB
chr3H:7188942	3	8.20168	AA	BB	AA	BB	AA	BB	-	AA	BB	AA	AA	AA	AA	AA	BB	AA	BB	AA	-	AA	AA	AA	BB	AA	AA	BB	AA	AA	AA	BB	BB	BB	AA	BB	AA	-	BB	BB	AA	AA	AA	AA	BB	BB	-	AA	BB
chr3H:7467289	3	8.95931	AA	BB	AA	BB	AA	BB	BB	AA	BB	AA	AA	AA	AA	AA	BB	AA	BB	AA	AA	AA	AA	AA	BB	AA	AA	BB	AA	AA	AA	AA	BB	BB	AA	BB	AA	AA	BB	BB	AA	AA	AA	AA	BB	BB	AA	AA	BB
chr3H:7510754	3	8.95931	AA	BB	AA	BB	AA	BB	BB	AA	BB	AA	AA	AA	AA	AA	BB	AA	BB	AA	AA	AA	AA	AA	BB	AA	AA	BB	AA	AA	AA	AA	BB	BB	AA	BB	AA	AA	BB	BB	AA	AA	AA	AA	BB	BB	AA	AA	BB
chr3H:8957813	3	9.71694	AA	BB	AA	BB	AA	BB	BB	AA	BB	AA	AA	AA	AA	AA	BB	AA	BB	AA	AA	AA	AA	AA	BB	AA	AA	BB	AA	AA	AA	AA	BB	BB	AA	BB	AA	AA	BB	BB	AA	AA	AA	AA	BB	BB	AA	AA	BB
chr3H:9095452	3	10.4493	AA	BB	AA	BB	AA	BB	BB	AA	BB	AA	AA	AA	AA	AA	BB	AA	BB	AA	AA	AA	AA	AA	BB	AA	AA	BB	AA	AA	AA	AA	BB	BB	AA	BB	AA	AA	BB	BB	AA	AA	AA	AA	BB	BB	BB	AA	BB
chr3H:9590412	3	10.4493	AA	BB	AA	BB	AA	BB	BB	AA	BB	AA	AA	AA	AA	AA	BB	AA	BB	AA	AA	AA	AA	AA	BB	AA	AA	BB	AA	AA	AA	AA	BB	BB	AA	BB	AA	AA	BB	BB	AA	AA	AA	AA	BB	BB	-	AA	BB
chr3H:9763680	3	10.4493	AA	BB	AA	BB	AA	BB	BB	AA	BB	AA	AA	AA	AA	AA	BB	AA	BB	AA	AA	AA	AA	AA	BB	AA	AA	BB	AA	AA	AA	AA	BB	BB	AA	BB	AA	AA	BB	BB	AA	AA	AA	AA	BB	BB	BB	AA	BB
chr3H:10225956	3	10.4493	AA	BB	AA	BB	AA	BB	BB	AA	BB	AA	AA	AA	AA	AA	BB	AA	BB	AA	AA	AA	AA	AA	BB	AA	AA	BB	AA	AA	AA	AA	BB	BB	AA	BB	AA	AA	BB	BB	AA	AA	AA	AA	BB	BB	BB	AA	BB
chr3H:10585825	3	10.4493	AA	BB	AA	BB	-	BB	BB	AA	BB	AA	AA	AA	AA	AA	BB	AA	BB	AA	AA	-	AA	AA	BB	AA	-	BB	AA	AA	AA	AA	BB	BB	AA	BB	-	AA	BB	BB	AA	AA	AA	AA	BB	BB	BB	AA	BB
chr3H:10615083	3	10.4493	AA	BB	AA	BB	AA	BB	BB	AA	BB	AA	AA	AA	AA	AA	BB	AA	BB	AA	AA	AA	-	AA	BB	AA	AA	BB	AA	AA	AA	AA	BB	BB	AA	BB	AA	AA	BB	BB	AA	AA	AA	AA	BB	BB	BB	AA	BB
chr3H:10708730	3	10.4493	AA	BB	AA	BB	AA	BB	BB	AA	BB	AA	AA	AA	AA	AA	BB	AA	BB	AA	AA	AA	AA	AA	BB	AA	AA	BB	AA	AA	AA	AA	BB	BB	AA	BB	AA	AA	BB	BB	AA	AA	AA	AA	BB	BB	BB	AA	BB
chr3H:10844954	3	10.4493	AA	BB	AA	BB	AA	BB	BB	AA	BB	AA	AA	AA	AA	AA	BB	AA	BB	AA	AA	AA	AA	AA	BB	AA	AA	BB	AA	AA	-	AA	BB	BB	AA	BB	AA	AA	BB	BB	AA	AA	AA	AA	BB	BB	-	AA	BB
chr3H:11797258	3	13.3946	AA	BB	AA	BB	AA	AA	BB	AA	BB	AA	AA	AA	AA	-	BB	AA	BB	AA	AA	AA	AA	AA	BB	AA	AA	BB	AA	AA	AA	AA	BB	BB	AA	BB	AA	AA	BB	BB	AA	AA	AA	AA	BB	BB	BB	AA	BB
chr3H:11969745	3	13.9352	AA	BB	AA	BB	AA	-	BB	AA	BB	AA	AA	AA	AA	AA	BB	AA	BB	AA	AA	-	AA	AA	BB	-	AA	BB	AA	AA	AA	AA	BB	BB	AA	BB	BB	AA	BB	BB	AA	AA	AA	AA	BB	BB	-	AA	BB
chr3H:12121739	3	13.9352	AA	BB	-	BB	AA	AA	BB	AA	BB	AA	-	AA	AA	AA	BB	AA	BB	AA	AA	AA	AA	AA	BB	AA	AA	-	AA	AA	AA	AA	BB	BB	AA	BB	BB	AA	BB	-	AA	-	AA	AA	BB	BB	-	AA	BB
chr3H:12219873	3	13.9352	AA	BB	AA	BB	AA	AA	BB	AA	BB	AA	AA	AA	AA	AA	BB	AA	BB	AA	AA	AA	AA	AA	-	AA	AA	BB	AA	AA	AA	AA	BB	BB	AA	BB	BB	AA	BB	BB	AA	AA	AA	AA	BB	BB	BB	AA	BB
chr3H:12403208	3	13.9352	AA	BB	AA	BB	AA	AA	BB	AA	BB	AA	AA	AA	AA	AA	BB	AA	BB	AA	AA	AA	AA	AA	BB	AA	AA	BB	AA	AA	AA	-	BB	BB	AA	BB	BB	AA	BB	BB	AA	AA	AA	AA	BB	BB	BB	AA	BB
chr3H:12825140	3	13.9352	AA	BB	AA	BB	AA	AA	BB	AA	BB	AA	AA	AA	-	AA	BB	AA	BB	AA	AA	AA	AA	AA	BB	-	AA	BB	AA	AA	AA	AA	BB	BB	AA	BB	-	AA	BB	BB	AA	AA	AA	AA	BB	BB	BB	AA	BB
chr3H:13056693	3	15.4941	AA	BB	AA	BB	AA	AA	BB	AA	BB	AA	AA	AA	AA	AA	BB	AA	BB	AA	AA	AA	AA	AA	BB	AA	AA	BB	AA	AA	AA	AA	BB	BB	AA	BB	BB	AA	BB	BB	AA	AA	AA	AA	BB	BB	BB	AA	BB
chr3H:13436414	3	16.2517	AA	BB	AA	BB	AA	AA	BB	AA	BB	AA	AA	AA	AA	AA	BB	AA	BB	AA	AA	AA	AA	AA	BB	AA	AA	BB	AA	AA	AA	AA	BB	BB	AA	BB	BB	AA	BB	BB	AA	AA	AA	AA	BB	BB	BB	AA	BB
chr3H:13791708	3	17.0095	AA	BB	AA	BB	AA	AA	BB	AA	BB	AA	AA	AA	AA	AA	BB	AA	BB	AA	AA	AA	AA	AA	BB	AA	AA	-	AA	-	AA	AA	BB	BB	AA	-	BB	AA	BB	BB	AA	AA	AA	AA	BB	-	BB	-	BB
chr3H:14174593	3	17.0095	AA	BB	AA	BB	-	AA	BB	AA	BB	AA	AA	AA	AA	AA	BB	AA	BB	AA	AA	AA	AA	AA	BB	AA	AA	BB	AA	AA	AA	AA	BB	BB	AA	BB	BB	AA	BB	BB	AA	AA	AA	AA	-	BB	-	AA	BB
chr3H:14332806	3	17.0095	AA	BB	AA	BB	AA	AA	BB	AA	BB	AA	AA	AA	AA	AA	BB	AA	-	AA	AA	AA	AA	AA	BB	AA	AA	BB	AA	AA	AA	AA	BB	BB	AA	BB	BB	AA	BB	BB	AA	AA	AA	AA	BB	BB	-	AA	BB
chr3H:14734163	3	18.5347	AA	BB	AA	BB	AA	AA	BB	AA	BB	AA	AA	AA	AA	AA	BB	AA	BB	AA	AA	AA	AA	AA	BB	AA	AA	BB	AA	AA	AA	AA	BB	BB	AA	BB	BB	AA	BB	BB	AA	AA	AA	AA	BB	BB	BB	AA	BB
chr3H:15149434	3	21.2377	AA	BB	AA	BB	AA	AA	BB	AA	-	AA	AA	AA	AA	AA	BB	AA	BB	AA	AA	AA	AA	AA	-	AA	AA	BB	AA	AA	AA	AA	BB	-	AA	BB	BB	AA	BB	BB	AA	AA	AA	AA	BB	BB	BB	AA	BB
chr3H:15200120	3	21.2377	AA	BB	AA	BB	AA	AA	BB	AA	BB	AA	AA	AA	AA	AA	BB	AA	BB	AA	AA	AA	AA	AA	BB	AA	AA	BB	-	AA	AA	AA	BB	BB	AA	BB	BB	AA	BB	BB	AA	AA	AA	AA	BB	BB	BB	AA	BB
chr3H:16388386	3	21.2377	AA	BB	AA	BB	AA	AA	BB	AA	BB	AA	AA	AA	AA	AA	BB	AA	BB	AA	AA	AA	AA	AA	BB	-	AA	BB	AA	AA	AA	AA	BB	BB	AA	BB	-	AA	BB	BB	AA	AA	AA	AA	BB	BB	BB	AA	BB
chr3H:16481566	3	24.433	AA	BB	AA	BB	AA	AA	BB	AA	BB	AA	AA	AA	AA	AA	BB	AA	BB	AA	AA	AA	AA	AA	BB	AA	AA	BB	AA	AA	AA	AA	AA	AA	AA	BB	BB	AA	BB	BB	AA	AA	AA	AA	BB	BB	BB	AA	-
chr3H:16635197	3	24.433	AA	BB	AA	BB	AA	AA	BB	AA	AA	AA	AA	AA	AA	AA	BB	AA	BB	AA	-	AA	AA	AA	-	AA	AA	BB	AA	AA	AA	AA	AA	AA	AA	BB	BB	AA	BB	BB	AA	AA	AA	AA	BB	BB	BB	AA	BB
chr3H:17350973	3	24.433	AA	BB	AA	BB	AA	AA	BB	AA	AA	AA	AA	AA	AA	AA	BB	AA	BB	AA	AA	AA	AA	AA	BB	AA	AA	BB	AA	AA	AA	AA	AA	AA	AA	BB	BB	AA	BB	BB	AA	AA	AA	AA	BB	BB	-	AA	BB
chr3H:17462918	3	24.433	AA	BB	AA	BB	AA	AA	BB	AA	AA	AA	AA	AA	AA	AA	BB	AA	BB	AA	AA	AA	AA	AA	BB	AA	AA	BB	AA	AA	AA	AA	AA	AA	AA	BB	BB	AA	BB	BB	AA	AA	AA	AA	BB	BB	BB	AA	BB
chr3H:17507450	3	24.433	AA	BB	AA	BB	AA	AA	BB	AA	AA	AA	AA	AA	AA	AA	BB	AA	BB	AA	AA	AA	AA	AA	BB	AA	AA	BB	AA	AA	AA	AA	AA	AA	AA	BB	BB	AA	BB	BB	AA	AA	AA	AA	BB	BB	BB	AA	BB
chr3H:17672053	3	24.433	AA	BB	AA	BB	AA	AA	BB	AA	AA	AA	AA	AA	AA	AA	BB	AA	BB	AA	AA	AA	AA	AA	BB	AA	AA	BB	AA	AA	AA	AA	AA	AA	AA	BB	BB	AA	BB	BB	AA	AA	AA	AA	BB	BB	BB	AA	BB
chr3H:17899153	3	24.433	AA	BB	AA	BB	AA	AA	BB	AA	AA	AA	AA	AA	AA	AA	BB	AA	BB	AA	AA	AA	AA	AA	BB	AA	AA	BB	AA	AA	AA	-	AA	AA	AA	BB	BB	AA	BB	BB	AA	AA	AA	AA	BB	BB	-	AA	BB
chr3H:17962722	3	24.433	AA	BB	AA	BB	AA	AA	BB	AA	AA	AA	AA	AA	AA	AA	BB	AA	BB	AA	AA	AA	AA	AA	BB	AA	AA	BB	AA	AA	AA	AA	AA	AA	AA	BB	BB	AA	BB	BB	AA	AA	AA	AA	BB	BB	BB	AA	BB
chr3H:18016565	3	24.433	AA	BB	AA	-	AA	AA	BB	AA	AA	AA	AA	AA	AA	AA	BB	AA	BB	AA	AA	AA	AA	AA	BB	AA	AA	BB	AA	AA	AA	AA	AA	AA	AA	BB	BB	AA	BB	BB	AA	AA	AA	AA	BB	BB	BB	AA	BB
chr3H:18139625	3	24.433	AA	BB	AA	BB	AA	AA	BB	AA	AA	AA	AA	AA	AA	AA	BB	AA	BB	AA	AA	AA	AA	AA	BB	AA	AA	BB	AA	AA	AA	AA	AA	AA	AA	BB	BB	AA	BB	BB	AA	AA	AA	AA	BB	BB	BB	AA	BB
chr3H:18201098	3	24.433	AA	BB	AA	BB	AA	AA	BB	AA	AA	AA	AA	AA	AA	AA	BB	AA	BB	AA	AA	AA	AA	AA	BB	AA	AA	BB	AA	AA	AA	AA	AA	AA	AA	BB	BB	AA	BB	BB	AA	AA	AA	AA	BB	BB	BB	AA	BB
chr3H:18603247	3	24.433	AA	BB	AA	BB	AA	AA	BB	AA	AA	AA	AA	AA	AA	AA	BB	AA	BB	AA	AA	AA	AA	AA	BB	AA	AA	BB	AA	AA	AA	AA	AA	AA	AA	BB	BB	AA	BB	BB	AA	AA	AA	AA	BB	BB	BB	AA	BB
chr3H:19179326	3	26.7064	AA	BB	AA	BB	AA	AA	BB	AA	AA	AA	AA	AA	AA	AA	BB	AA	BB	AA	AA	AA	AA	AA	BB	AA	AA	BB	-	AA	AA	AA	AA	AA	AA	BB	BB	AA	BB	BB	AA	AA	AA	AA	BB	BB	-	AA	BB
chr3H:19853585	3	26.7064	AA	BB	AA	BB	AA	AA	BB	AA	AA	AA	AA	AA	AA	AA	BB	AA	BB	AA	AA	AA	AA	AA	BB	AA	AA	BB	AA	AA	AA	AA	AA	AA	AA	BB	BB	AA	BB	BB	AA	AA	AA	AA	BB	BB	BB	AA	BB
chr3H:20718705	3	27.4643	AA	BB	AA	BB	AA	AA	BB	AA	AA	AA	AA	AA	AA	AA	BB	AA	BB	AA	AA	AA	AA	AA	BB	AA	AA	BB	AA	AA	AA	AA	AA	AA	BB	BB	BB	AA	BB	BB	AA	AA	AA	AA	BB	BB	BB	AA	BB
chr3H:21017622	3	27.4643	AA	BB	AA	BB	AA	AA	BB	AA	AA	AA	AA	AA	AA	AA	BB	AA	BB	AA	AA	AA	AA	AA	BB	AA	AA	BB	AA	AA	AA	AA	AA	AA	BB	BB	BB	AA	BB	BB	AA	AA	AA	AA	BB	BB	-	AA	BB
chr3H:21510017	3	28.2219	AA	BB	AA	BB	AA	AA	BB	AA	AA	AA	AA	AA	AA	AA	BB	AA	BB	AA	AA	AA	AA	AA	BB	AA	AA	AA	AA	AA	AA	AA	AA	AA	BB	BB	BB	AA	BB	BB	AA	AA	AA	AA	BB	BB	BB	AA	-
chr3H:21671223	3	28.2219	AA	BB	AA	BB	AA	AA	BB	AA	AA	AA	AA	AA	AA	AA	BB	AA	BB	AA	AA	AA	AA	AA	BB	AA	AA	AA	AA	AA	AA	AA	AA	AA	BB	BB	BB	AA	BB	BB	AA	AA	AA	AA	BB	BB	-	AA	BB
chr3H:23095294	3	28.9814	AA	BB	AA	BB	AA	AA	BB	AA	AA	AA	AA	AA	AA	AA	BB	AA	BB	AA	AA	AA	AA	AA	BB	AA	AA	AA	AA	AA	AA	AA	AA	AA	BB	BB	BB	AA	BB	BB	AA	AA	AA	AA	BB	BB	-	AA	BB
chr3H:23156120	3	29.741	AA	BB	AA	BB	AA	AA	BB	AA	AA	AA	AA	AA	AA	AA	BB	AA	BB	AA	AA	AA	AA	AA	BB	AA	AA	AA	AA	AA	AA	AA	AA	AA	BB	BB	-	AA	BB	BB	AA	AA	AA	AA	BB	BB	BB	AA	BB
chr3H:23669637	3	30.4986	AA	BB	AA	BB	AA	AA	BB	AA	AA	AA	AA	AA	AA	AA	BB	AA	BB	AA	AA	AA	AA	AA	BB	AA	-	AA	AA	AA	AA	AA	AA	AA	BB	BB	BB	AA	BB	BB	AA	AA	AA	AA	BB	BB	BB	AA	BB
chr3H:23799371	3	30.4986	AA	BB	AA	-	AA	AA	BB	AA	AA	AA	AA	AA	AA	AA	BB	AA	BB	AA	AA	AA	AA	AA	BB	AA	AA	AA	AA	AA	AA	AA	AA	AA	BB	BB	BB	AA	BB	BB	AA	AA	AA	AA	BB	BB	BB	AA	BB
chr3H:24171703	3	30.4986	AA	BB	AA	BB	AA	AA	-	AA	AA	AA	AA	AA	AA	AA	BB	AA	BB	AA	AA	AA	AA	AA	BB	AA	AA	AA	AA	AA	AA	AA	AA	AA	BB	BB	BB	AA	BB	BB	AA	AA	AA	AA	BB	BB	-	AA	BB
chr3H:24222155	3	30.4986	AA	BB	AA	BB	AA	AA	BB	AA	AA	AA	AA	AA	AA	AA	BB	AA	BB	AA	AA	AA	AA	AA	BB	AA	AA	AA	AA	AA	AA	AA	AA	AA	BB	BB	BB	AA	BB	BB	AA	AA	-	AA	BB	BB	BB	AA	BB
chr3H:24315499	3	30.4986	AA	BB	AA	BB	AA	AA	BB	AA	AA	AA	AA	AA	AA	AA	BB	AA	-	AA	AA	AA	AA	AA	-	AA	AA	AA	-	AA	-	AA	AA	AA	BB	BB	BB	AA	BB	BB	AA	AA	AA	AA	BB	BB	-	AA	BB
chr3H:24616353	3	30.4986	AA	BB	AA	BB	AA	-	BB	AA	AA	AA	AA	AA	AA	AA	BB	AA	BB	AA	AA	AA	AA	AA	BB	AA	AA	AA	AA	AA	AA	AA	AA	AA	BB	BB	BB	AA	BB	BB	-	AA	AA	AA	BB	AA	-	AA	BB
chr3H:24724813	3	32.7721	AA	BB	AA	BB	AA	AA	BB	AA	AA	AA	AA	AA	AA	AA	BB	AA	BB	AA	AA	AA	AA	AA	BB	AA	AA	AA	AA	AA	AA	AA	AA	AA	BB	BB	BB	AA	BB	BB	AA	AA	AA	AA	BB	AA	BB	AA	BB
chr3H:24952043	3	34.2877	AA	BB	AA	BB	AA	AA	BB	AA	AA	AA	AA	AA	AA	BB	BB	AA	BB	AA	AA	AA	AA	AA	BB	AA	AA	AA	AA	AA	-	AA	AA	AA	BB	BB	BB	AA	BB	BB	AA	AA	AA	AA	BB	AA	BB	AA	BB
chr3H:25257989	3	34.2877	AA	BB	-	BB	AA	AA	BB	AA	AA	AA	AA	AA	AA	BB	BB	AA	BB	AA	AA	AA	AA	AA	BB	AA	AA	AA	AA	AA	AA	AA	AA	AA	BB	BB	BB	-	BB	BB	AA	AA	AA	AA	BB	AA	BB	AA	BB
chr3H:25538971	3	34.2877	AA	BB	AA	BB	AA	AA	BB	AA	AA	AA	AA	-	AA	BB	BB	AA	BB	AA	AA	-	AA	AA	BB	AA	-	AA	AA	AA	AA	AA	AA	AA	-	BB	BB	AA	BB	BB	AA	AA	-	AA	-	AA	BB	AA	-
chr3H:26143649	3	34.2877	AA	BB	AA	BB	AA	AA	BB	AA	AA	AA	AA	AA	AA	BB	BB	AA	BB	AA	AA	AA	AA	AA	BB	AA	AA	AA	AA	AA	AA	AA	AA	AA	BB	BB	BB	AA	BB	BB	AA	AA	AA	AA	BB	AA	BB	AA	BB
chr3H:26516208	3	34.2877	AA	BB	AA	BB	AA	AA	BB	AA	AA	AA	AA	AA	AA	BB	BB	AA	BB	AA	AA	AA	AA	AA	BB	AA	AA	AA	AA	AA	AA	AA	AA	AA	BB	BB	BB	AA	BB	BB	AA	AA	AA	AA	BB	AA	BB	AA	BB
chr3H:26791952	3	35.0453	AA	BB	AA	BB	AA	AA	BB	AA	AA	AA	AA	AA	AA	BB	BB	AA	BB	AA	AA	AA	AA	AA	BB	AA	AA	AA	AA	AA	AA	AA	AA	AA	BB	BB	BB	AA	BB	BB	AA	AA	AA	AA	BB	AA	BB	AA	BB
chr3H:26899245	3	35.0453	AA	BB	AA	BB	AA	AA	-	AA	AA	AA	AA	AA	AA	BB	BB	AA	BB	AA	AA	AA	-	AA	BB	AA	AA	AA	AA	AA	AA	-	AA	AA	BB	BB	BB	AA	BB	BB	AA	AA	AA	AA	BB	AA	-	AA	BB
chr3H:26959448	3	35.0453	AA	BB	AA	BB	AA	AA	BB	-	AA	AA	AA	AA	AA	BB	BB	AA	BB	AA	AA	AA	AA	AA	BB	AA	AA	AA	AA	AA	AA	AA	AA	AA	BB	BB	BB	AA	BB	BB	AA	AA	AA	AA	BB	AA	BB	AA	BB
chr3H:27028589	3	35.0453	AA	BB	AA	BB	AA	AA	BB	AA	AA	AA	AA	AA	AA	BB	BB	AA	BB	AA	AA	-	AA	AA	BB	AA	AA	AA	AA	AA	AA	AA	AA	AA	BB	BB	BB	AA	BB	BB	AA	AA	AA	AA	BB	AA	-	AA	BB
chr3H:27471889	3	35.8053	AA	BB	AA	BB	-	AA	BB	AA	AA	AA	AA	AA	AA	BB	BB	AA	BB	AA	AA	AA	AA	AA	BB	AA	AA	AA	AA	AA	AA	AA	AA	AA	BB	BB	BB	AA	BB	BB	AA	AA	AA	AA	BB	AA	BB	AA	AA
chr3H:27524361	3	36.5659	AA	BB	AA	BB	-	AA	BB	-	AA	AA	AA	AA	AA	BB	BB	AA	BB	AA	AA	AA	-	-	BB	AA	AA	AA	AA	AA	AA	AA	AA	AA	BB	BB	BB	AA	BB	BB	AA	AA	AA	AA	BB	-	-	AA	AA
chr3H:28000836	3	38.0825	AA	BB	-	BB	AA	AA	BB	AA	AA	AA	AA	AA	AA	BB	BB	-	BB	AA	AA	AA	AA	AA	BB	AA	AA	-	AA	AA	AA	AA	AA	AA	BB	BB	BB	AA	BB	BB	AA	AA	AA	AA	BB	AA	BB	AA	AA
chr3H:28155787	3	38.0825	AA	BB	AA	BB	AA	AA	BB	AA	AA	AA	AA	AA	AA	BB	BB	AA	BB	AA	AA	AA	AA	AA	BB	AA	AA	AA	AA	AA	AA	AA	AA	AA	BB	BB	BB	AA	BB	BB	AA	AA	AA	AA	BB	AA	BB	AA	AA
chr3H:28344149	3	38.0825	AA	BB	AA	BB	AA	AA	BB	AA	AA	AA	AA	AA	AA	BB	BB	AA	BB	AA	AA	AA	AA	AA	BB	AA	AA	AA	AA	AA	AA	AA	AA	AA	BB	BB	BB	AA	BB	BB	AA	AA	AA	AA	BB	AA	BB	AA	AA
chr3H:28414862	3	38.0825	AA	BB	AA	-	AA	AA	BB	AA	AA	AA	AA	AA	AA	BB	BB	AA	BB	AA	AA	AA	AA	AA	BB	AA	AA	-	AA	AA	-	AA	AA	AA	BB	BB	BB	AA	BB	BB	AA	AA	AA	AA	BB	AA	BB	AA	AA
chr3H:28590701	3	38.8405	AA	BB	AA	BB	AA	AA	BB	AA	AA	AA	AA	AA	AA	BB	BB	AA	BB	AA	AA	AA	AA	AA	BB	AA	AA	AA	AA	AA	AA	AA	AA	AA	-	BB	BB	AA	BB	BB	AA	AA	AA	AA	BB	AA	-	AA	AA
chr3H:29503910	3	38.8405	AA	BB	AA	BB	AA	AA	BB	AA	AA	AA	AA	AA	AA	BB	BB	AA	-	AA	AA	AA	AA	-	BB	AA	AA	AA	AA	AA	AA	-	AA	AA	BB	BB	BB	AA	-	-	AA	AA	AA	AA	BB	-	BB	AA	AA
chr3H:30679890	3	38.8405	AA	BB	AA	BB	AA	AA	BB	-	AA	AA	AA	AA	AA	BB	BB	AA	BB	AA	AA	AA	AA	AA	BB	AA	AA	AA	AA	AA	AA	AA	AA	AA	BB	BB	BB	AA	BB	BB	AA	AA	AA	AA	BB	AA	BB	AA	AA
chr3H:31388875	3	40.359	AA	BB	AA	BB	-	AA	BB	AA	AA	AA	AA	AA	AA	BB	BB	AA	BB	AA	AA	AA	AA	AA	BB	AA	AA	AA	AA	BB	AA	AA	AA	AA	BB	BB	BB	AA	BB	BB	AA	AA	AA	AA	BB	AA	BB	AA	AA
chr3H:31647023	3	40.359	AA	BB	AA	BB	AA	AA	BB	AA	AA	AA	AA	AA	AA	BB	BB	AA	BB	AA	AA	AA	AA	AA	BB	AA	AA	AA	AA	BB	AA	AA	AA	AA	BB	BB	BB	AA	BB	-	AA	AA	AA	AA	BB	-	-	AA	AA
chr3H:32258054	3	40.359	AA	BB	AA	BB	AA	AA	BB	AA	AA	AA	AA	AA	AA	BB	BB	AA	-	AA	AA	AA	-	AA	BB	AA	AA	AA	AA	BB	AA	AA	AA	AA	BB	BB	BB	AA	BB	BB	AA	AA	AA	AA	BB	AA	BB	AA	AA
chr3H:36394532	3	41.8884	AA	BB	AA	BB	AA	AA	BB	AA	AA	AA	AA	-	AA	BB	BB	AA	BB	AA	AA	AA	AA	AA	BB	AA	AA	AA	AA	BB	AA	AA	AA	AA	BB	BB	BB	AA	-	BB	AA	AA	AA	AA	BB	AA	-	-	-
chr3H:37422936	3	41.8884	AA	BB	AA	BB	AA	AA	BB	AA	AA	AA	AA	AA	AA	BB	BB	AA	BB	AA	AA	AA	AA	AA	BB	AA	AA	AA	AA	BB	AA	AA	AA	-	BB	BB	BB	AA	BB	BB	AA	AA	AA	AA	BB	AA	BB	AA	AA
chr3H:37832299	3	42.6602	AA	BB	AA	BB	AA	AA	BB	AA	AA	AA	AA	AA	AA	BB	BB	AA	BB	AA	AA	AA	AA	AA	BB	BB	AA	AA	AA	BB	AA	AA	AA	AA	BB	BB	BB	AA	BB	BB	AA	AA	AA	AA	BB	AA	BB	AA	AA
chr3H:37937042	3	42.6602	AA	BB	AA	BB	AA	AA	BB	AA	AA	AA	AA	AA	AA	BB	BB	AA	BB	AA	AA	AA	AA	AA	BB	BB	AA	AA	AA	BB	AA	AA	AA	AA	BB	BB	BB	AA	BB	BB	AA	AA	AA	AA	BB	AA	BB	AA	AA
chr3H:38169028	3	43.4981	AA	BB	AA	BB	AA	AA	BB	AA	AA	AA	AA	AA	AA	BB	BB	AA	-	AA	AA	AA	AA	-	BB	BB	AA	-	AA	BB	AA	AA	AA	AA	BB	BB	-	AA	BB	BB	AA	AA	AA	AA	BB	AA	-	AA	AA
chr3H:38600907	3	43.4981	AA	BB	AA	BB	AA	AA	BB	AA	AA	AA	AA	AA	AA	BB	BB	AA	BB	AA	AA	AA	AA	AA	BB	BB	AA	AA	AA	BB	AA	AA	AA	AA	BB	BB	BB	AA	BB	BB	AA	AA	AA	AA	BB	AA	BB	AA	AA
chr3H:39193745	3	43.4981	AA	BB	AA	BB	AA	AA	BB	AA	AA	AA	AA	AA	AA	BB	BB	AA	BB	AA	AA	AA	AA	AA	BB	BB	AA	AA	AA	BB	AA	AA	AA	AA	BB	BB	BB	AA	BB	BB	AA	AA	AA	AA	BB	AA	BB	AA	AA
chr3H:39284082	3	43.6552	AA	BB	AA	BB	AA	AA	BB	AA	AA	AA	AA	AA	AA	BB	BB	AA	BB	AA	AA	AA	AA	AA	BB	BB	AA	-	AA	BB	AA	AA	AA	AA	BB	BB	BB	AA	BB	BB	AA	AA	AA	AA	BB	AA	-	AA	AA
chr3H:39995970	3	46.7414	AA	BB	AA	BB	AA	AA	BB	AA	AA	AA	AA	AA	AA	-	BB	AA	BB	AA	AA	AA	AA	AA	BB	BB	AA	AA	AA	BB	AA	AA	AA	AA	BB	BB	BB	AA	BB	BB	AA	AA	AA	AA	BB	AA	BB	AA	AA
chr3H:40051823	3	46.7414	AA	BB	-	BB	AA	AA	BB	AA	AA	AA	AA	AA	AA	BB	BB	AA	BB	AA	AA	AA	AA	AA	BB	-	AA	AA	AA	BB	AA	AA	AA	AA	BB	BB	BB	AA	BB	BB	AA	AA	AA	AA	BB	AA	BB	AA	AA
chr3H:40786807	3	46.7414	AA	BB	AA	BB	AA	AA	BB	AA	AA	AA	AA	AA	AA	BB	BB	AA	BB	-	AA	AA	AA	AA	BB	BB	AA	AA	AA	BB	AA	AA	AA	AA	BB	BB	BB	AA	BB	BB	AA	AA	AA	AA	BB	AA	BB	AA	-
chr3H:42514570	3	46.7414	AA	BB	AA	BB	AA	AA	BB	AA	AA	AA	AA	AA	AA	BB	BB	AA	BB	AA	AA	AA	AA	AA	BB	BB	AA	AA	AA	BB	AA	AA	AA	AA	BB	BB	BB	AA	BB	BB	AA	AA	AA	AA	BB	AA	BB	AA	AA
chr3H:42862875	3	47.4991	AA	BB	AA	BB	AA	AA	BB	AA	AA	AA	AA	AA	AA	BB	BB	AA	BB	AA	AA	AA	AA	AA	BB	BB	AA	AA	AA	BB	BB	AA	AA	AA	BB	BB	BB	AA	BB	BB	AA	AA	AA	AA	BB	AA	BB	AA	AA
chr3H:43114059	3	48.2567	AA	BB	AA	BB	AA	AA	BB	AA	AA	AA	AA	AA	AA	BB	BB	AA	BB	AA	AA	AA	AA	AA	BB	BB	AA	AA	AA	BB	BB	AA	AA	AA	BB	BB	BB	AA	BB	BB	AA	AA	AA	AA	BB	AA	BB	AA	AA
chr3H:43841580	3	48.2567	AA	BB	AA	BB	AA	AA	BB	AA	AA	AA	AA	AA	AA	BB	BB	AA	BB	AA	AA	AA	AA	AA	BB	BB	AA	AA	AA	BB	BB	AA	AA	AA	BB	BB	BB	AA	BB	BB	AA	AA	AA	AA	BB	AA	BB	AA	AA
chr3H:44432324	3	49.7723	AA	BB	AA	BB	AA	AA	BB	AA	AA	AA	AA	AA	AA	BB	BB	BB	AA	AA	AA	AA	AA	AA	BB	BB	AA	AA	AA	BB	BB	AA	AA	AA	BB	BB	BB	AA	BB	BB	AA	AA	AA	AA	BB	AA	BB	AA	AA
chr3H:45325613	3	49.7723	AA	BB	AA	BB	AA	AA	BB	AA	AA	AA	AA	AA	AA	BB	BB	BB	AA	AA	AA	AA	AA	AA	BB	BB	AA	AA	AA	BB	BB	AA	AA	AA	BB	BB	BB	AA	BB	BB	AA	AA	AA	AA	BB	AA	BB	AA	AA
chr3H:54212124	3	58.1841	AA	BB	AA	AA	AA	AA	BB	AA	BB	AA	AA	AA	AA	BB	BB	BB	AA	AA	AA	AA	BB	BB	BB	BB	AA	AA	AA	BB	BB	AA	AA	AA	BB	BB	BB	AA	BB	BB	AA	AA	AA	AA	BB	AA	BB	AA	AA
chr3H:54415246	3	58.1841	AA	BB	AA	AA	AA	AA	BB	AA	BB	AA	AA	AA	AA	BB	BB	BB	AA	AA	AA	AA	BB	BB	BB	BB	AA	AA	AA	BB	BB	AA	AA	AA	BB	BB	BB	AA	BB	BB	AA	AA	AA	AA	BB	AA	BB	AA	AA
chr3H:54790058	3	58.1841	AA	BB	AA	AA	AA	AA	BB	AA	BB	AA	AA	AA	AA	BB	BB	BB	AA	AA	AA	AA	BB	BB	BB	BB	AA	AA	AA	BB	BB	AA	AA	AA	BB	BB	BB	AA	BB	BB	AA	AA	AA	AA	BB	AA	BB	AA	AA
chr3H:54876943	3	58.1841	AA	BB	AA	AA	AA	AA	BB	AA	BB	AA	AA	AA	AA	BB	BB	BB	AA	AA	AA	AA	BB	BB	BB	BB	AA	AA	AA	BB	BB	AA	AA	AA	BB	BB	BB	AA	BB	BB	AA	AA	AA	AA	BB	AA	BB	AA	AA
chr3H:55129983	3	58.1841	AA	BB	AA	AA	AA	AA	BB	AA	BB	AA	AA	AA	AA	BB	BB	BB	AA	AA	AA	AA	BB	BB	BB	BB	AA	AA	AA	BB	BB	AA	AA	AA	BB	BB	-	AA	BB	BB	AA	AA	AA	AA	BB	AA	BB	AA	AA
chr3H:55610339	3	58.1841	AA	BB	AA	AA	AA	-	BB	AA	BB	AA	AA	AA	AA	BB	BB	BB	AA	AA	AA	AA	BB	-	BB	BB	AA	AA	AA	BB	BB	AA	AA	AA	BB	BB	BB	AA	BB	BB	AA	AA	AA	AA	BB	AA	BB	AA	AA
chr3H:55881383	3	58.1841	AA	BB	AA	AA	AA	AA	BB	AA	BB	AA	AA	AA	AA	BB	BB	BB	AA	AA	AA	AA	BB	BB	BB	BB	AA	AA	AA	BB	BB	AA	AA	AA	BB	BB	BB	AA	BB	BB	AA	AA	AA	AA	BB	AA	BB	AA	AA
chr3H:57415909	3	58.1841	AA	BB	AA	AA	AA	AA	BB	AA	BB	AA	AA	AA	AA	BB	BB	BB	AA	AA	AA	AA	BB	BB	BB	BB	AA	AA	AA	BB	BB	AA	AA	AA	BB	BB	BB	AA	BB	BB	AA	AA	AA	AA	BB	-	-	AA	AA
chr3H:57542263	3	58.1841	AA	BB	AA	AA	AA	AA	BB	AA	BB	AA	AA	AA	AA	-	BB	BB	-	AA	AA	AA	BB	BB	BB	BB	AA	AA	AA	BB	BB	AA	AA	AA	BB	BB	BB	AA	BB	-	AA	AA	AA	AA	BB	AA	-	AA	AA
chr3H:58673144	3	58.1841	AA	BB	AA	AA	AA	AA	BB	AA	BB	AA	AA	AA	AA	BB	BB	BB	AA	AA	AA	AA	BB	BB	BB	BB	AA	AA	AA	BB	BB	AA	AA	AA	BB	BB	BB	AA	BB	BB	AA	AA	AA	AA	BB	AA	BB	AA	AA
chr3H:62171606	3	58.9418	AA	BB	AA	AA	AA	AA	BB	AA	BB	AA	AA	AA	AA	BB	BB	BB	AA	AA	AA	AA	BB	BB	BB	BB	AA	AA	AA	BB	BB	AA	AA	AA	BB	BB	BB	AA	BB	BB	AA	AA	AA	AA	BB	AA	BB	AA	AA
chr3H:65710827	3	58.9418	AA	BB	AA	AA	AA	AA	BB	AA	BB	AA	AA	AA	AA	BB	BB	-	AA	AA	-	-	-	BB	BB	BB	AA	-	AA	BB	BB	AA	AA	AA	BB	BB	BB	AA	BB	BB	AA	AA	AA	-	BB	AA	BB	AA	AA
chr3H:68602242	3	58.9418	AA	BB	AA	AA	AA	AA	BB	AA	BB	AA	AA	AA	AA	BB	BB	BB	AA	AA	AA	AA	BB	BB	BB	BB	AA	AA	AA	BB	BB	AA	AA	AA	BB	BB	BB	AA	BB	BB	AA	AA	AA	AA	BB	AA	BB	AA	AA
chr3H:68883624	3	58.9418	AA	BB	AA	AA	AA	AA	BB	AA	BB	AA	AA	AA	AA	BB	BB	BB	AA	AA	AA	AA	BB	BB	BB	BB	AA	AA	AA	BB	BB	AA	AA	AA	BB	BB	BB	AA	BB	-	AA	AA	AA	AA	BB	AA	-	AA	AA
chr3H:70775865	3	58.9418	AA	BB	AA	AA	AA	AA	BB	AA	BB	AA	AA	AA	AA	BB	BB	BB	AA	AA	AA	AA	BB	BB	BB	BB	AA	AA	AA	BB	BB	AA	AA	AA	-	BB	-	AA	BB	BB	AA	AA	AA	AA	BB	AA	BB	AA	AA
chr3H:73319903	3	58.9418	AA	BB	AA	AA	AA	AA	BB	AA	BB	AA	AA	AA	AA	BB	BB	BB	AA	AA	AA	AA	BB	BB	BB	BB	AA	AA	AA	BB	BB	AA	AA	AA	BB	BB	BB	AA	BB	BB	AA	AA	AA	AA	BB	AA	BB	AA	AA
chr3H:76091329	3	58.9418	AA	BB	AA	AA	AA	AA	BB	AA	BB	AA	AA	AA	AA	BB	BB	BB	AA	AA	AA	AA	BB	BB	BB	BB	AA	AA	AA	BB	BB	AA	AA	AA	BB	BB	BB	AA	BB	BB	AA	AA	AA	AA	BB	AA	BB	AA	AA
chr3H:77078128	3	58.9418	AA	BB	AA	AA	AA	AA	BB	AA	BB	AA	AA	AA	AA	BB	BB	BB	AA	AA	AA	AA	BB	BB	BB	BB	AA	AA	AA	BB	BB	AA	AA	AA	BB	BB	BB	AA	BB	BB	AA	AA	AA	AA	BB	AA	BB	AA	AA
chr3H:77469243	3	58.9418	AA	BB	AA	AA	AA	AA	BB	AA	BB	AA	AA	AA	AA	BB	BB	BB	AA	AA	AA	AA	-	-	BB	BB	-	AA	AA	-	BB	AA	AA	AA	BB	BB	BB	AA	BB	BB	AA	AA	AA	AA	BB	AA	BB	AA	AA
chr3H:77503296	3	58.9418	AA	BB	AA	AA	AA	AA	BB	AA	BB	AA	AA	AA	AA	BB	BB	BB	AA	AA	AA	AA	BB	BB	BB	BB	AA	AA	AA	BB	BB	AA	AA	AA	BB	BB	BB	AA	BB	BB	AA	AA	AA	AA	BB	AA	BB	AA	AA
chr3H:78989742	3	58.9418	AA	BB	AA	AA	AA	AA	BB	AA	BB	AA	AA	AA	AA	BB	BB	BB	AA	-	AA	AA	BB	BB	BB	BB	AA	AA	AA	BB	BB	AA	AA	AA	BB	BB	BB	AA	BB	BB	AA	AA	AA	AA	BB	AA	BB	AA	AA
chr3H:79490989	3	58.9418	AA	BB	AA	AA	AA	AA	BB	AA	BB	AA	AA	AA	AA	BB	BB	BB	AA	AA	-	AA	BB	BB	BB	BB	AA	AA	AA	BB	BB	AA	AA	AA	BB	BB	BB	AA	BB	BB	AA	AA	AA	AA	BB	AA	BB	AA	AA
chr3H:81411427	3	58.9418	AA	BB	AA	AA	AA	AA	BB	AA	BB	AA	AA	AA	AA	BB	BB	BB	AA	AA	AA	AA	BB	BB	BB	BB	AA	AA	AA	BB	BB	AA	AA	AA	BB	BB	BB	AA	BB	BB	AA	AA	AA	AA	BB	AA	BB	AA	AA
chr3H:104708892	3	60.4574	AA	BB	AA	AA	BB	AA	BB	AA	BB	AA	AA	AA	AA	BB	BB	BB	AA	AA	AA	AA	BB	BB	BB	BB	AA	AA	AA	BB	BB	AA	AA	AA	BB	BB	BB	AA	BB	BB	AA	AA	AA	AA	BB	AA	BB	AA	AA
chr3H:104934103	3	60.4574	AA	BB	AA	AA	BB	AA	BB	AA	BB	AA	AA	AA	AA	BB	BB	BB	AA	AA	AA	AA	BB	BB	BB	BB	AA	AA	AA	BB	BB	AA	AA	AA	BB	BB	BB	AA	BB	BB	AA	AA	AA	AA	BB	AA	BB	AA	AA
chr3H:106042041	3	60.4574	AA	BB	AA	-	BB	AA	BB	AA	BB	AA	AA	AA	AA	BB	BB	BB	AA	AA	AA	AA	BB	BB	BB	BB	AA	AA	AA	BB	BB	AA	AA	AA	BB	BB	BB	AA	BB	BB	AA	AA	AA	AA	BB	AA	BB	AA	AA
chr3H:107034614	3	60.4574	AA	BB	AA	AA	BB	AA	BB	AA	BB	AA	AA	AA	AA	BB	BB	BB	AA	AA	AA	AA	BB	BB	BB	BB	AA	AA	AA	BB	BB	AA	AA	AA	BB	BB	BB	AA	BB	BB	AA	AA	AA	AA	BB	AA	BB	AA	AA
chr3H:107962879	3	60.4574	AA	BB	AA	AA	BB	AA	BB	AA	BB	AA	AA	AA	AA	BB	BB	BB	AA	AA	AA	AA	BB	BB	BB	BB	AA	AA	AA	BB	BB	AA	AA	AA	BB	BB	BB	AA	BB	BB	AA	AA	AA	AA	BB	AA	BB	AA	AA
chr3H:108740565	3	60.4574	AA	BB	AA	AA	BB	AA	BB	AA	BB	AA	AA	AA	AA	-	BB	-	AA	AA	AA	-	BB	BB	BB	BB	AA	AA	-	BB	BB	-	AA	AA	BB	BB	BB	AA	BB	BB	AA	AA	AA	AA	BB	AA	-	-	AA
chr3H:108839981	3	60.4574	AA	BB	AA	AA	BB	AA	BB	AA	BB	AA	AA	AA	AA	BB	BB	BB	AA	AA	AA	AA	BB	BB	BB	BB	AA	AA	AA	BB	BB	AA	AA	AA	BB	BB	BB	AA	BB	BB	AA	AA	AA	AA	BB	AA	BB	AA	AA
chr3H:109070108	3	60.4574	AA	BB	AA	AA	BB	AA	BB	AA	BB	AA	AA	AA	AA	BB	BB	BB	AA	AA	AA	AA	BB	BB	BB	BB	AA	AA	AA	BB	BB	AA	AA	AA	BB	BB	BB	AA	BB	BB	AA	AA	AA	AA	BB	AA	BB	AA	AA
chr3H:111463542	3	60.4574	AA	BB	AA	AA	BB	AA	BB	AA	BB	AA	AA	AA	AA	BB	BB	BB	AA	AA	AA	AA	BB	BB	BB	BB	AA	AA	AA	BB	BB	AA	AA	AA	BB	BB	BB	AA	BB	BB	AA	AA	AA	AA	BB	AA	BB	AA	AA
chr3H:112713081	3	61.215	AA	BB	AA	AA	BB	AA	BB	AA	-	AA	AA	AA	AA	BB	BB	BB	AA	AA	AA	AA	BB	BB	BB	BB	AA	AA	AA	BB	BB	AA	AA	AA	BB	BB	BB	AA	BB	BB	AA	AA	AA	AA	BB	AA	BB	AA	AA
chr3H:112969235	3	61.9726	AA	BB	AA	AA	BB	AA	BB	AA	BB	AA	AA	AA	AA	BB	BB	BB	AA	AA	AA	AA	BB	BB	BB	BB	AA	AA	AA	BB	BB	AA	AA	AA	BB	BB	BB	AA	BB	BB	AA	AA	AA	AA	BB	AA	BB	AA	AA
chr3H:113136671	3	61.9726	AA	BB	AA	AA	BB	AA	BB	AA	BB	-	AA	AA	AA	BB	BB	BB	AA	AA	AA	AA	BB	BB	BB	BB	AA	AA	AA	BB	BB	AA	AA	AA	BB	BB	BB	AA	BB	BB	AA	AA	AA	AA	BB	AA	BB	AA	AA
chr3H:114215353	3	62.9301	AA	BB	AA	AA	BB	AA	BB	-	BB	AA	AA	AA	AA	BB	BB	BB	AA	-	AA	AA	BB	BB	BB	BB	AA	-	AA	BB	-	AA	AA	AA	BB	BB	BB	AA	BB	BB	AA	AA	AA	AA	BB	AA	BB	AA	AA
chr3H:116880139	3	62.9301	AA	BB	AA	AA	BB	AA	BB	AA	BB	AA	AA	AA	AA	BB	BB	BB	AA	AA	AA	AA	BB	BB	BB	BB	AA	AA	AA	BB	BB	AA	AA	AA	BB	BB	BB	AA	BB	BB	AA	AA	AA	AA	BB	AA	BB	AA	-
chr3H:117084380	3	62.9301	AA	BB	AA	AA	BB	AA	BB	AA	BB	AA	-	AA	AA	BB	BB	BB	AA	AA	AA	AA	BB	BB	BB	BB	AA	AA	AA	BB	BB	-	AA	AA	BB	BB	BB	AA	BB	-	AA	AA	AA	AA	-	AA	BB	AA	AA
chr3H:118323554	3	62.9301	AA	BB	AA	AA	BB	AA	BB	AA	BB	AA	AA	AA	AA	BB	BB	BB	AA	AA	AA	AA	BB	BB	BB	BB	AA	AA	AA	BB	BB	AA	AA	AA	BB	BB	BB	AA	BB	BB	AA	AA	AA	AA	BB	AA	BB	AA	AA
chr3H:119234365	3	62.9301	AA	BB	AA	AA	BB	AA	BB	AA	BB	AA	AA	AA	AA	BB	BB	BB	AA	AA	AA	AA	BB	BB	BB	BB	AA	AA	AA	BB	BB	AA	AA	AA	BB	BB	BB	AA	BB	BB	AA	AA	AA	AA	BB	AA	BB	AA	AA
chr3H:119645116	3	62.9301	AA	BB	AA	AA	BB	AA	BB	AA	BB	AA	AA	AA	AA	BB	BB	BB	AA	AA	AA	AA	BB	BB	BB	BB	AA	AA	AA	BB	BB	AA	AA	AA	BB	BB	BB	AA	BB	BB	AA	AA	AA	AA	BB	AA	BB	AA	AA
chr3H:121727858	3	62.9301	AA	BB	AA	AA	BB	AA	BB	AA	BB	AA	AA	AA	AA	BB	BB	BB	AA	AA	AA	AA	BB	BB	BB	BB	AA	AA	AA	BB	BB	AA	AA	AA	BB	BB	BB	AA	BB	BB	AA	AA	AA	AA	BB	AA	BB	AA	AA
chr3H:122351150	3	62.9301	AA	BB	AA	AA	-	AA	-	AA	-	AA	AA	AA	AA	BB	BB	BB	AA	AA	AA	AA	BB	-	BB	BB	AA	AA	AA	BB	BB	AA	AA	AA	BB	BB	BB	AA	BB	-	AA	AA	AA	AA	BB	AA	BB	AA	AA
chr3H:122402270	3	62.9301	AA	BB	AA	AA	BB	AA	BB	AA	BB	AA	AA	AA	AA	BB	BB	BB	AA	AA	AA	AA	BB	BB	BB	BB	AA	AA	AA	BB	BB	AA	AA	AA	BB	BB	BB	AA	BB	BB	AA	AA	AA	AA	BB	AA	BB	AA	AA
chr3H:123068877	3	62.9301	AA	BB	AA	AA	BB	AA	BB	AA	-	AA	AA	AA	AA	BB	BB	BB	AA	AA	AA	AA	BB	BB	BB	BB	AA	AA	AA	BB	BB	AA	AA	AA	BB	-	BB	AA	BB	BB	AA	AA	AA	AA	BB	AA	-	-	AA
chr3H:126677175	3	62.9301	AA	BB	AA	AA	BB	AA	BB	AA	BB	AA	AA	AA	AA	BB	BB	BB	AA	AA	AA	AA	BB	BB	BB	BB	AA	AA	AA	BB	BB	AA	AA	AA	BB	BB	BB	AA	BB	BB	AA	AA	AA	AA	BB	AA	BB	AA	AA
chr3H:127177185	3	62.9301	AA	BB	AA	AA	BB	AA	BB	AA	BB	AA	AA	AA	AA	BB	BB	BB	AA	AA	AA	AA	BB	BB	BB	BB	AA	AA	AA	BB	BB	AA	AA	AA	BB	BB	BB	AA	BB	BB	AA	AA	AA	AA	BB	AA	BB	AA	AA
chr3H:131423424	3	62.9301	AA	BB	AA	AA	BB	AA	BB	AA	BB	AA	AA	AA	AA	BB	BB	BB	AA	AA	AA	AA	BB	BB	BB	BB	AA	AA	AA	BB	BB	AA	AA	AA	BB	BB	BB	AA	BB	BB	AA	AA	AA	AA	BB	AA	BB	AA	AA
chr3H:135346436	3	63.8875	AA	BB	AA	AA	BB	AA	BB	AA	BB	AA	AA	AA	AA	BB	BB	BB	AA	AA	AA	AA	BB	BB	BB	BB	AA	AA	AA	BB	BB	AA	AA	AA	AA	BB	BB	AA	BB	BB	AA	AA	AA	AA	BB	AA	BB	AA	AA
chr3H:136124632	3	63.8875	AA	BB	AA	AA	BB	AA	BB	AA	BB	AA	AA	AA	AA	BB	BB	BB	AA	AA	AA	AA	BB	BB	BB	BB	AA	AA	AA	BB	BB	-	AA	AA	AA	BB	BB	AA	BB	-	AA	AA	AA	AA	BB	AA	-	AA	-
chr3H:136348099	3	65.3763	AA	BB	AA	AA	BB	AA	BB	AA	BB	AA	AA	AA	AA	BB	BB	BB	AA	AA	AA	AA	BB	BB	BB	BB	AA	AA	AA	BB	BB	AA	AA	AA	AA	BB	BB	AA	BB	BB	AA	AA	AA	AA	BB	AA	BB	AA	AA
chr3H:137087402	3	65.7909	AA	BB	AA	-	BB	AA	BB	-	BB	AA	AA	AA	AA	BB	BB	BB	AA	-	-	AA	BB	BB	BB	BB	-	AA	AA	BB	BB	AA	AA	AA	AA	BB	AA	AA	BB	BB	-	AA	-	AA	BB	AA	BB	AA	AA
chr3H:138328165	3	65.7909	AA	BB	AA	AA	BB	AA	BB	AA	BB	AA	AA	AA	AA	BB	BB	BB	AA	AA	AA	AA	BB	BB	BB	BB	AA	AA	AA	BB	BB	AA	AA	AA	AA	BB	AA	AA	BB	BB	AA	AA	AA	AA	BB	AA	BB	AA	AA
chr3H:141557245	3	65.7909	AA	BB	AA	AA	BB	AA	BB	AA	BB	AA	AA	AA	AA	BB	BB	BB	AA	AA	AA	AA	BB	BB	-	BB	AA	AA	AA	BB	BB	AA	AA	AA	AA	BB	AA	AA	BB	BB	AA	AA	AA	AA	BB	AA	BB	AA	AA
chr3H:141729754	3	65.7909	AA	BB	AA	AA	BB	AA	BB	AA	BB	AA	AA	AA	AA	BB	BB	BB	AA	AA	AA	AA	BB	BB	BB	BB	AA	AA	AA	BB	BB	AA	AA	AA	AA	BB	AA	AA	BB	BB	AA	AA	AA	-	BB	AA	-	AA	AA
chr3H:144832261	3	65.7909	AA	BB	AA	AA	BB	AA	BB	AA	BB	AA	AA	AA	AA	BB	BB	BB	AA	AA	AA	AA	BB	BB	BB	BB	AA	AA	AA	BB	BB	AA	AA	AA	AA	BB	AA	AA	BB	BB	AA	AA	AA	AA	BB	AA	BB	AA	AA
chr3H:146265150	3	65.7909	AA	BB	AA	AA	BB	AA	BB	AA	BB	AA	AA	AA	AA	BB	BB	BB	AA	AA	AA	AA	BB	BB	BB	BB	AA	AA	AA	BB	BB	AA	AA	AA	AA	BB	AA	AA	BB	BB	AA	AA	AA	AA	BB	AA	BB	AA	AA
chr3H:153317771	3	65.7909	AA	BB	AA	AA	BB	AA	BB	AA	BB	AA	AA	AA	AA	BB	BB	BB	AA	AA	AA	AA	BB	BB	BB	BB	-	AA	AA	BB	BB	AA	AA	AA	AA	BB	AA	AA	BB	BB	AA	AA	AA	-	BB	AA	BB	AA	AA
chr3H:153516501	3	65.7909	AA	BB	AA	AA	BB	AA	BB	AA	BB	AA	AA	AA	AA	BB	BB	BB	AA	AA	AA	AA	BB	BB	BB	BB	AA	AA	AA	BB	BB	AA	AA	AA	AA	BB	AA	AA	BB	BB	AA	AA	AA	AA	BB	AA	BB	AA	AA
chr3H:154513655	3	65.7909	AA	BB	AA	AA	BB	AA	BB	AA	BB	AA	AA	AA	AA	BB	BB	BB	AA	AA	AA	AA	BB	BB	BB	BB	AA	AA	AA	BB	BB	AA	AA	AA	AA	BB	AA	AA	BB	BB	AA	AA	AA	AA	BB	AA	-	AA	AA
chr3H:155872263	3	65.7909	AA	BB	AA	AA	BB	AA	BB	AA	BB	-	AA	AA	AA	-	BB	BB	AA	AA	-	AA	BB	BB	BB	BB	AA	AA	AA	BB	BB	AA	-	AA	-	BB	AA	AA	BB	-	AA	AA	AA	AA	BB	AA	-	AA	AA
chr3H:157689756	3	65.7909	AA	BB	AA	AA	BB	AA	BB	AA	-	AA	AA	AA	AA	BB	BB	BB	AA	AA	AA	AA	BB	BB	-	BB	-	AA	AA	BB	BB	AA	AA	AA	AA	BB	AA	AA	BB	BB	AA	AA	AA	AA	BB	AA	BB	AA	AA
chr3H:158317542	3	65.7909	AA	BB	AA	AA	BB	AA	BB	AA	BB	AA	AA	AA	AA	BB	BB	BB	AA	AA	AA	AA	BB	BB	BB	BB	AA	AA	AA	BB	BB	AA	AA	AA	AA	BB	AA	AA	BB	BB	AA	AA	AA	AA	BB	AA	-	AA	AA
chr3H:160718482	3	66.9364	AA	BB	AA	AA	BB	AA	BB	AA	BB	AA	AA	AA	AA	BB	BB	BB	AA	AA	AA	AA	BB	BB	BB	BB	AA	AA	AA	BB	BB	AA	AA	AA	AA	BB	AA	AA	BB	BB	AA	AA	AA	AA	BB	AA	BB	AA	AA
chr3H:162575946	3	66.9364	AA	BB	AA	AA	BB	AA	BB	AA	BB	AA	AA	AA	AA	BB	BB	BB	AA	AA	AA	AA	BB	BB	BB	BB	AA	AA	AA	BB	BB	AA	AA	AA	AA	BB	AA	AA	BB	BB	AA	AA	AA	AA	BB	AA	-	AA	AA
chr3H:163977486	3	66.9364	AA	BB	AA	AA	BB	AA	BB	AA	BB	AA	AA	AA	AA	BB	BB	BB	AA	AA	AA	AA	BB	BB	BB	BB	AA	AA	AA	BB	BB	AA	AA	AA	AA	BB	AA	AA	BB	BB	AA	AA	AA	AA	BB	AA	BB	AA	AA
chr3H:166063744	3	66.9364	AA	BB	AA	AA	BB	AA	BB	AA	BB	AA	AA	AA	AA	BB	BB	BB	AA	AA	AA	AA	BB	BB	BB	BB	AA	AA	AA	BB	BB	AA	AA	AA	AA	BB	AA	AA	BB	BB	AA	AA	AA	AA	BB	AA	BB	AA	AA
chr3H:167107019	3	66.9364	AA	BB	AA	AA	BB	AA	BB	AA	BB	AA	AA	AA	AA	BB	BB	BB	AA	AA	AA	AA	BB	BB	BB	BB	AA	AA	AA	BB	BB	AA	AA	AA	AA	BB	AA	AA	BB	BB	AA	AA	AA	AA	BB	AA	BB	AA	AA
chr3H:169398975	3	66.9364	AA	BB	AA	AA	BB	AA	BB	AA	BB	AA	AA	AA	-	BB	BB	BB	AA	AA	AA	AA	BB	BB	BB	BB	AA	AA	AA	BB	BB	AA	AA	AA	AA	BB	AA	AA	BB	BB	AA	AA	AA	AA	BB	AA	-	AA	AA
chr3H:169624411	3	66.9364	AA	BB	AA	AA	BB	AA	BB	AA	BB	AA	AA	-	AA	BB	BB	-	AA	AA	AA	AA	BB	BB	BB	BB	AA	AA	AA	BB	BB	AA	AA	AA	-	-	AA	AA	BB	BB	AA	AA	AA	AA	BB	AA	-	-	-
chr3H:171916792	3	66.9364	AA	BB	AA	AA	BB	AA	BB	AA	BB	AA	AA	AA	AA	BB	BB	BB	AA	AA	AA	AA	BB	BB	BB	BB	AA	AA	AA	BB	BB	AA	AA	AA	AA	BB	AA	AA	BB	BB	-	AA	AA	AA	BB	AA	BB	AA	AA
chr3H:173088686	3	66.9364	AA	BB	AA	AA	BB	AA	BB	AA	BB	AA	-	AA	AA	BB	BB	BB	AA	AA	AA	AA	BB	BB	BB	BB	AA	AA	AA	BB	BB	AA	AA	AA	AA	BB	AA	AA	-	BB	AA	AA	AA	AA	BB	AA	BB	-	AA
chr3H:174318617	3	66.9364	AA	BB	AA	AA	BB	AA	BB	AA	BB	AA	AA	AA	AA	BB	BB	BB	AA	AA	AA	AA	BB	BB	BB	BB	AA	AA	AA	BB	BB	AA	AA	AA	AA	BB	AA	AA	BB	BB	AA	AA	AA	AA	BB	AA	BB	AA	AA
chr3H:176205847	3	66.9364	AA	BB	AA	AA	BB	AA	BB	AA	BB	AA	AA	AA	AA	BB	BB	BB	AA	AA	AA	AA	BB	BB	BB	BB	AA	AA	AA	BB	BB	AA	AA	AA	AA	BB	AA	AA	BB	BB	AA	AA	AA	AA	BB	AA	BB	AA	AA
chr3H:176642638	3	66.9364	AA	BB	AA	AA	BB	AA	BB	AA	BB	AA	AA	AA	AA	BB	BB	BB	AA	AA	AA	AA	BB	BB	BB	BB	AA	AA	AA	BB	BB	AA	AA	AA	AA	BB	AA	AA	BB	BB	AA	AA	AA	AA	BB	AA	-	AA	AA
chr3H:177569684	3	66.9364	AA	BB	-	AA	BB	AA	BB	AA	BB	AA	AA	AA	AA	BB	BB	BB	AA	AA	AA	AA	BB	BB	BB	-	AA	AA	AA	BB	BB	AA	AA	AA	AA	BB	AA	AA	BB	BB	AA	AA	AA	AA	BB	AA	BB	-	AA
chr3H:181886732	3	66.9364	AA	BB	AA	AA	BB	AA	BB	AA	BB	AA	AA	AA	AA	BB	BB	BB	AA	AA	AA	AA	BB	BB	BB	BB	AA	AA	AA	BB	BB	AA	AA	AA	AA	BB	AA	AA	BB	BB	AA	AA	AA	AA	BB	AA	BB	AA	AA
chr3H:187894039	3	66.9364	AA	BB	AA	AA	BB	AA	BB	AA	BB	AA	AA	AA	AA	BB	BB	BB	AA	AA	AA	AA	BB	BB	BB	BB	-	AA	AA	BB	BB	AA	AA	AA	AA	BB	AA	AA	BB	BB	AA	AA	AA	AA	BB	AA	BB	AA	AA
chr3H:189859535	3	66.9364	AA	BB	AA	AA	BB	AA	BB	AA	BB	AA	AA	AA	AA	-	BB	BB	AA	AA	AA	AA	BB	BB	BB	-	AA	AA	AA	BB	BB	AA	AA	AA	AA	BB	AA	AA	BB	BB	AA	AA	AA	AA	-	AA	-	AA	AA
chr3H:196466247	3	66.9364	AA	BB	AA	AA	BB	AA	BB	AA	BB	AA	AA	AA	AA	BB	BB	BB	AA	AA	AA	AA	-	BB	BB	BB	AA	AA	AA	BB	BB	AA	AA	AA	AA	BB	AA	AA	BB	BB	AA	AA	AA	AA	BB	AA	-	AA	AA
chr3H:197668547	3	66.9364	AA	BB	AA	AA	BB	AA	BB	AA	BB	AA	AA	AA	AA	BB	BB	BB	AA	AA	AA	AA	BB	BB	BB	BB	AA	-	AA	BB	BB	AA	AA	AA	AA	BB	AA	AA	BB	BB	AA	AA	AA	AA	BB	AA	-	AA	AA
chr3H:203143563	3	66.9364	AA	BB	AA	AA	BB	AA	BB	AA	BB	AA	AA	AA	AA	BB	BB	BB	AA	AA	AA	AA	BB	BB	BB	BB	-	AA	AA	BB	BB	AA	AA	AA	AA	BB	AA	AA	BB	BB	AA	AA	AA	AA	BB	AA	BB	AA	AA
chr3H:206659890	3	66.9364	AA	BB	AA	-	-	AA	BB	AA	BB	AA	AA	AA	AA	BB	BB	BB	AA	AA	AA	AA	BB	BB	BB	BB	AA	AA	AA	BB	BB	AA	AA	AA	AA	BB	AA	AA	BB	BB	AA	AA	AA	AA	BB	AA	BB	AA	AA
chr3H:207895854	3	66.9364	AA	BB	AA	AA	BB	AA	BB	AA	BB	AA	AA	AA	AA	BB	BB	BB	AA	AA	AA	AA	BB	BB	BB	BB	AA	AA	AA	BB	BB	AA	AA	AA	AA	BB	AA	AA	BB	BB	AA	AA	AA	AA	BB	AA	-	AA	AA
chr3H:208364266	3	66.9364	AA	BB	AA	AA	BB	AA	BB	AA	BB	AA	AA	AA	AA	BB	BB	BB	AA	AA	AA	AA	BB	BB	BB	BB	AA	AA	AA	BB	BB	AA	AA	AA	AA	BB	AA	AA	BB	BB	AA	AA	AA	AA	BB	AA	-	AA	AA
chr3H:210884402	3	66.9364	AA	BB	AA	AA	BB	AA	BB	AA	BB	AA	AA	AA	AA	BB	BB	BB	AA	AA	-	AA	BB	BB	BB	-	AA	AA	AA	BB	-	AA	AA	-	AA	BB	AA	AA	BB	BB	AA	AA	AA	AA	BB	AA	-	AA	-
chr3H:211871865	3	66.9364	AA	BB	AA	AA	BB	AA	BB	AA	BB	AA	AA	AA	AA	BB	BB	BB	AA	AA	AA	AA	BB	BB	BB	BB	AA	AA	AA	BB	BB	AA	AA	AA	AA	BB	AA	AA	BB	BB	AA	AA	AA	AA	BB	AA	BB	AA	AA
chr3H:212015830	3	66.9364	AA	BB	AA	AA	BB	AA	BB	AA	BB	AA	AA	AA	AA	BB	BB	BB	AA	AA	AA	AA	BB	BB	BB	BB	AA	AA	AA	BB	BB	AA	AA	AA	AA	BB	AA	AA	BB	BB	AA	AA	AA	AA	BB	AA	BB	AA	AA
chr3H:212452020	3	66.9364	AA	BB	AA	AA	BB	AA	BB	AA	BB	AA	AA	AA	AA	BB	BB	BB	AA	AA	AA	AA	BB	BB	BB	BB	AA	AA	AA	BB	BB	AA	AA	AA	AA	BB	AA	-	BB	BB	AA	AA	AA	AA	BB	AA	-	AA	AA
chr3H:212590562	3	66.9364	AA	BB	AA	AA	-	AA	BB	AA	BB	AA	AA	AA	AA	-	BB	BB	AA	AA	AA	AA	BB	BB	BB	BB	AA	-	AA	BB	BB	AA	AA	-	-	BB	AA	AA	BB	BB	AA	AA	AA	AA	BB	AA	-	AA	AA
chr3H:214961857	3	66.9364	AA	BB	AA	AA	BB	AA	BB	AA	BB	AA	-	AA	AA	BB	BB	BB	AA	AA	AA	AA	BB	BB	BB	BB	AA	AA	AA	BB	BB	AA	AA	AA	AA	BB	AA	AA	BB	BB	AA	AA	AA	AA	BB	AA	-	AA	AA
chr3H:220317684	3	67.694	AA	BB	AA	AA	BB	AA	BB	AA	BB	AA	AA	AA	AA	BB	BB	BB	AA	AA	AA	AA	BB	BB	BB	BB	AA	AA	AA	BB	BB	AA	AA	AA	AA	BB	AA	AA	BB	BB	AA	AA	AA	AA	BB	AA	BB	AA	AA
chr3H:220794086	3	67.694	AA	BB	AA	AA	BB	AA	BB	AA	BB	AA	AA	AA	AA	BB	BB	BB	AA	AA	AA	AA	BB	BB	BB	BB	AA	AA	AA	BB	BB	AA	AA	AA	AA	BB	AA	AA	BB	BB	AA	AA	AA	AA	BB	AA	BB	AA	AA
chr3H:221289233	3	67.694	AA	BB	AA	AA	BB	AA	BB	AA	BB	AA	AA	AA	AA	BB	BB	BB	AA	AA	AA	AA	BB	BB	BB	BB	AA	AA	AA	BB	BB	AA	AA	AA	AA	BB	AA	AA	BB	BB	AA	AA	AA	AA	BB	AA	BB	AA	AA
chr3H:222172562	3	67.694	AA	BB	-	AA	BB	AA	BB	AA	BB	AA	AA	AA	AA	BB	BB	BB	AA	AA	AA	AA	-	-	BB	BB	AA	-	AA	BB	BB	AA	AA	AA	-	BB	AA	AA	-	BB	AA	-	AA	-	BB	AA	-	AA	AA
chr3H:222343894	3	67.694	AA	BB	AA	AA	BB	AA	BB	AA	BB	AA	AA	AA	AA	BB	BB	BB	AA	AA	AA	AA	BB	BB	BB	BB	AA	AA	AA	BB	BB	AA	AA	AA	AA	BB	AA	AA	BB	BB	AA	AA	AA	AA	BB	AA	BB	AA	AA
chr3H:223172137	3	67.694	AA	BB	AA	AA	BB	-	BB	AA	BB	AA	AA	AA	AA	BB	BB	BB	AA	AA	AA	AA	BB	BB	BB	BB	AA	AA	AA	BB	BB	AA	AA	AA	AA	BB	AA	AA	BB	BB	AA	AA	AA	AA	BB	AA	-	-	AA
chr3H:223395128	3	67.694	AA	BB	AA	AA	BB	AA	BB	AA	BB	AA	AA	AA	AA	BB	BB	BB	AA	AA	AA	AA	BB	-	BB	BB	AA	AA	AA	BB	BB	AA	AA	AA	AA	BB	AA	AA	BB	BB	AA	AA	AA	AA	BB	AA	BB	AA	AA
chr3H:230719762	3	67.694	AA	BB	AA	-	BB	AA	BB	-	BB	AA	AA	AA	AA	BB	BB	BB	AA	AA	AA	AA	BB	BB	BB	BB	AA	AA	AA	BB	BB	AA	AA	AA	-	BB	AA	AA	BB	BB	AA	AA	AA	AA	BB	AA	BB	AA	-
chr3H:239559758	3	67.694	AA	BB	AA	AA	BB	AA	BB	AA	BB	AA	AA	AA	AA	-	-	BB	AA	AA	AA	AA	BB	BB	BB	BB	AA	AA	AA	BB	BB	AA	AA	AA	AA	BB	AA	AA	BB	BB	AA	AA	AA	AA	BB	AA	BB	AA	AA
chr3H:314207002	3	67.694	AA	BB	AA	AA	BB	AA	BB	AA	BB	AA	AA	AA	AA	BB	BB	BB	AA	AA	AA	AA	BB	BB	BB	BB	AA	AA	AA	BB	BB	AA	AA	AA	AA	BB	AA	AA	BB	BB	AA	AA	AA	AA	BB	AA	BB	AA	AA
chr3H:317361212	3	67.694	AA	BB	AA	AA	BB	AA	BB	AA	-	AA	AA	AA	AA	BB	BB	BB	AA	AA	AA	AA	BB	BB	BB	BB	AA	AA	AA	BB	BB	AA	AA	AA	AA	BB	AA	AA	BB	BB	AA	-	AA	AA	BB	AA	BB	AA	AA
chr3H:339064605	3	67.694	AA	BB	AA	AA	BB	AA	BB	AA	BB	AA	AA	AA	AA	BB	BB	BB	AA	AA	AA	AA	BB	BB	BB	BB	AA	AA	AA	BB	BB	AA	AA	AA	AA	BB	AA	AA	BB	BB	AA	AA	AA	AA	BB	AA	BB	-	AA
chr3H:362280556	3	67.694	AA	BB	AA	AA	BB	AA	BB	AA	BB	AA	AA	AA	-	-	BB	BB	AA	AA	AA	-	BB	BB	BB	BB	AA	AA	AA	BB	BB	AA	AA	AA	AA	BB	AA	AA	BB	BB	AA	AA	AA	AA	BB	AA	BB	AA	-
chr3H:380177784	3	67.694	AA	BB	AA	AA	BB	AA	BB	AA	BB	AA	AA	AA	-	BB	BB	BB	-	AA	AA	AA	BB	BB	BB	BB	-	AA	AA	BB	BB	AA	AA	AA	AA	BB	AA	-	BB	BB	AA	AA	AA	AA	BB	AA	-	AA	AA
chr3H:401813875	3	67.694	AA	BB	AA	AA	BB	AA	BB	AA	BB	AA	AA	AA	AA	BB	BB	BB	AA	AA	AA	AA	BB	BB	BB	BB	AA	AA	AA	BB	BB	AA	AA	AA	AA	BB	AA	AA	BB	BB	AA	AA	AA	AA	BB	AA	BB	AA	AA
chr3H:409187225	3	67.694	AA	BB	AA	AA	BB	AA	BB	AA	BB	AA	AA	AA	AA	BB	BB	BB	AA	AA	AA	AA	BB	BB	BB	BB	AA	AA	AA	BB	BB	AA	AA	AA	AA	BB	AA	AA	BB	BB	AA	AA	AA	AA	BB	AA	BB	AA	AA
chr3H:410411851	3	67.694	AA	BB	AA	AA	BB	AA	BB	AA	BB	AA	AA	AA	AA	BB	BB	BB	AA	AA	AA	AA	BB	BB	BB	BB	AA	AA	AA	BB	BB	AA	AA	AA	AA	BB	AA	AA	BB	BB	AA	AA	AA	AA	BB	AA	BB	AA	AA
chr3H:410680723	3	67.694	AA	BB	AA	AA	BB	AA	BB	AA	BB	AA	AA	AA	AA	BB	BB	BB	AA	AA	AA	AA	BB	BB	BB	BB	AA	AA	AA	BB	BB	-	AA	AA	AA	BB	AA	AA	BB	BB	AA	AA	AA	AA	BB	AA	BB	AA	AA
chr3H:411479460	3	67.694	AA	BB	AA	AA	BB	AA	BB	AA	BB	AA	AA	AA	AA	BB	BB	BB	AA	AA	AA	AA	BB	BB	BB	BB	AA	AA	AA	BB	BB	AA	AA	AA	AA	BB	AA	AA	BB	-	AA	AA	AA	AA	BB	AA	BB	AA	AA
chr3H:412437172	3	67.694	AA	BB	AA	AA	BB	AA	BB	AA	BB	AA	AA	AA	AA	BB	BB	BB	AA	AA	AA	-	BB	BB	-	BB	AA	AA	AA	BB	BB	AA	AA	AA	AA	BB	-	AA	BB	BB	AA	AA	AA	AA	BB	AA	-	-	AA
chr3H:415047780	3	67.694	AA	BB	AA	AA	BB	AA	BB	AA	BB	-	AA	-	AA	BB	BB	BB	AA	AA	AA	AA	BB	BB	BB	BB	AA	AA	AA	BB	BB	AA	AA	AA	AA	BB	AA	AA	BB	BB	AA	AA	AA	AA	BB	AA	-	AA	AA
chr3H:417969400	3	67.694	AA	BB	AA	AA	BB	AA	BB	AA	BB	AA	AA	AA	AA	BB	BB	BB	AA	AA	AA	AA	BB	BB	BB	BB	-	AA	AA	BB	BB	AA	AA	AA	AA	BB	AA	AA	BB	BB	AA	AA	AA	AA	BB	AA	BB	AA	AA
chr3H:424071775	3	67.694	AA	BB	-	AA	BB	AA	BB	AA	BB	AA	AA	AA	AA	BB	BB	BB	AA	AA	AA	AA	BB	BB	BB	-	AA	-	AA	BB	BB	AA	AA	AA	AA	BB	AA	AA	BB	BB	AA	AA	AA	AA	BB	AA	BB	AA	AA
chr3H:424845970	3	67.694	AA	BB	AA	AA	BB	AA	BB	AA	BB	AA	AA	AA	AA	BB	BB	BB	AA	AA	AA	AA	BB	BB	BB	BB	AA	AA	AA	BB	BB	AA	AA	AA	AA	BB	AA	AA	BB	BB	AA	AA	AA	AA	BB	AA	BB	AA	AA
chr3H:434099881	3	67.694	AA	BB	AA	AA	BB	AA	BB	AA	BB	AA	AA	AA	-	BB	BB	BB	AA	AA	AA	AA	-	BB	-	BB	AA	AA	AA	BB	BB	AA	AA	AA	AA	BB	AA	AA	BB	BB	AA	AA	AA	AA	BB	AA	BB	AA	AA
chr3H:438300244	3	67.694	AA	BB	AA	AA	BB	AA	BB	AA	BB	AA	AA	AA	AA	BB	BB	BB	AA	AA	AA	AA	BB	BB	BB	BB	AA	AA	AA	BB	BB	AA	AA	-	AA	BB	AA	AA	BB	BB	AA	AA	AA	AA	BB	AA	BB	AA	-
chr3H:438651109	3	67.694	AA	BB	AA	AA	-	AA	BB	AA	BB	AA	AA	AA	AA	BB	BB	BB	AA	AA	AA	AA	BB	BB	BB	BB	AA	AA	AA	BB	BB	AA	AA	AA	AA	BB	AA	AA	BB	BB	AA	AA	AA	AA	BB	AA	BB	AA	AA
chr3H:441463326	3	67.694	AA	BB	AA	AA	BB	AA	BB	AA	BB	AA	AA	AA	AA	BB	BB	BB	AA	AA	AA	AA	BB	BB	BB	BB	AA	AA	AA	BB	BB	AA	AA	AA	AA	BB	AA	AA	BB	BB	AA	AA	AA	AA	BB	AA	BB	AA	AA
chr3H:442454222	3	67.694	AA	BB	AA	AA	BB	AA	BB	AA	BB	AA	AA	AA	AA	BB	BB	-	AA	AA	-	AA	BB	BB	BB	BB	AA	AA	AA	-	BB	AA	AA	AA	-	-	AA	AA	BB	BB	AA	AA	AA	AA	BB	AA	-	AA	AA
chr3H:443793305	3	67.694	AA	BB	AA	AA	BB	AA	BB	AA	BB	AA	AA	AA	AA	BB	BB	BB	AA	AA	AA	AA	-	BB	BB	BB	AA	AA	AA	BB	-	AA	AA	AA	AA	BB	AA	AA	BB	BB	AA	AA	AA	AA	BB	AA	-	-	AA
chr3H:444130614	3	67.694	AA	BB	AA	AA	BB	AA	BB	AA	BB	AA	AA	AA	AA	BB	BB	BB	AA	AA	AA	AA	BB	-	BB	BB	AA	AA	AA	-	BB	AA	AA	AA	AA	BB	AA	AA	BB	BB	AA	AA	AA	AA	-	AA	BB	AA	AA
chr3H:445918999	3	67.694	AA	BB	AA	AA	BB	AA	BB	AA	BB	AA	AA	AA	AA	BB	BB	BB	AA	AA	AA	AA	BB	BB	BB	BB	AA	AA	AA	BB	BB	AA	AA	AA	AA	BB	AA	AA	BB	BB	AA	AA	AA	AA	BB	AA	BB	AA	AA
chr3H:448557284	3	68.4516	AA	BB	AA	AA	BB	AA	BB	AA	BB	AA	AA	AA	AA	BB	BB	BB	AA	AA	AA	AA	BB	BB	BB	BB	AA	AA	AA	BB	BB	AA	AA	AA	AA	BB	AA	AA	BB	BB	AA	AA	AA	AA	BB	AA	BB	AA	AA
chr3H:453804873	3	68.4516	AA	BB	AA	AA	BB	AA	BB	AA	BB	AA	AA	AA	AA	BB	BB	BB	AA	AA	AA	AA	BB	BB	BB	BB	AA	AA	AA	BB	BB	AA	AA	AA	AA	BB	AA	AA	BB	BB	AA	AA	AA	AA	BB	AA	-	AA	AA
chr3H:454210071	3	68.4516	AA	BB	AA	AA	BB	AA	BB	-	BB	AA	AA	-	AA	BB	BB	BB	AA	AA	AA	AA	BB	BB	BB	BB	AA	AA	AA	BB	BB	AA	AA	AA	AA	BB	AA	AA	BB	BB	AA	AA	AA	AA	-	AA	-	AA	-
chr3H:459157325	3	68.4516	AA	BB	AA	AA	-	AA	BB	AA	BB	AA	AA	AA	AA	BB	BB	BB	AA	AA	AA	AA	BB	-	BB	BB	-	AA	AA	BB	BB	AA	AA	AA	AA	BB	AA	AA	BB	BB	AA	AA	AA	-	BB	AA	-	AA	-
chr3H:460707428	3	68.4516	AA	BB	AA	AA	BB	AA	BB	AA	BB	AA	AA	AA	-	BB	BB	BB	AA	AA	AA	AA	BB	BB	BB	BB	AA	AA	AA	BB	BB	AA	AA	AA	AA	BB	AA	AA	BB	BB	AA	AA	AA	AA	BB	AA	-	AA	AA
chr3H:461387436	3	68.4516	AA	BB	-	AA	BB	AA	BB	AA	BB	AA	AA	AA	AA	BB	BB	BB	AA	AA	AA	AA	BB	BB	BB	BB	AA	-	AA	BB	BB	AA	AA	AA	AA	BB	AA	AA	BB	BB	AA	AA	AA	AA	BB	AA	BB	AA	AA
chr3H:461639225	3	69.2093	AA	BB	AA	AA	BB	AA	BB	AA	BB	AA	AA	AA	AA	-	BB	BB	AA	AA	AA	AA	BB	BB	BB	BB	AA	AA	AA	BB	BB	AA	AA	AA	AA	BB	AA	AA	BB	BB	AA	AA	AA	AA	BB	AA	BB	AA	AA
chr3H:461800488	3	69.2093	AA	BB	AA	-	BB	AA	BB	AA	BB	AA	AA	AA	AA	BB	BB	BB	AA	AA	AA	AA	BB	BB	-	BB	AA	AA	AA	BB	BB	AA	AA	AA	AA	BB	AA	AA	BB	BB	AA	AA	AA	AA	BB	-	-	AA	AA
chr3H:464417838	3	69.2093	AA	BB	AA	AA	BB	AA	BB	AA	BB	AA	AA	AA	AA	BB	BB	BB	AA	AA	AA	AA	BB	BB	BB	BB	AA	AA	AA	BB	BB	AA	AA	AA	AA	BB	AA	AA	BB	BB	AA	AA	AA	AA	BB	AA	-	AA	AA
chr3H:469102124	3	69.2093	AA	BB	AA	AA	BB	AA	BB	AA	BB	AA	-	AA	AA	BB	BB	BB	AA	AA	AA	AA	BB	BB	BB	BB	AA	AA	AA	BB	BB	AA	AA	AA	AA	BB	AA	AA	BB	BB	AA	AA	AA	AA	BB	AA	-	AA	AA
chr3H:474128819	3	69.2093	AA	BB	AA	AA	BB	AA	BB	AA	BB	-	AA	AA	AA	BB	BB	BB	AA	AA	AA	AA	BB	BB	BB	BB	AA	AA	AA	BB	-	AA	AA	AA	AA	BB	AA	AA	BB	BB	AA	AA	AA	AA	BB	AA	-	AA	-
chr3H:475323474	3	69.2093	AA	BB	AA	AA	BB	AA	BB	AA	BB	AA	AA	AA	AA	BB	BB	BB	AA	AA	AA	AA	BB	BB	BB	BB	AA	AA	AA	BB	BB	AA	AA	AA	AA	BB	AA	AA	BB	BB	-	AA	AA	AA	BB	AA	BB	AA	AA
chr3H:475583644	3	69.2093	AA	BB	AA	AA	BB	AA	BB	AA	BB	AA	AA	AA	AA	BB	BB	BB	AA	AA	AA	AA	BB	BB	BB	BB	AA	AA	AA	BB	BB	AA	AA	AA	AA	BB	AA	AA	BB	BB	AA	AA	AA	AA	BB	AA	BB	AA	AA
chr3H:481648061	3	69.2093	AA	BB	AA	AA	BB	AA	BB	AA	BB	AA	AA	AA	AA	BB	BB	BB	AA	AA	AA	AA	BB	BB	BB	BB	AA	AA	AA	BB	BB	AA	AA	AA	AA	BB	AA	AA	BB	BB	AA	AA	AA	AA	BB	AA	BB	AA	AA
chr3H:484556650	3	69.2093	AA	BB	AA	AA	BB	AA	BB	AA	BB	AA	AA	AA	AA	BB	BB	BB	AA	AA	AA	AA	BB	BB	BB	BB	AA	AA	AA	BB	BB	AA	AA	AA	AA	BB	AA	AA	BB	BB	AA	AA	AA	AA	BB	AA	BB	AA	AA
chr3H:485952010	3	69.9671	AA	BB	AA	AA	BB	AA	BB	AA	BB	AA	AA	AA	AA	BB	BB	BB	AA	AA	AA	AA	BB	BB	BB	BB	AA	AA	AA	BB	BB	AA	AA	AA	AA	BB	-	AA	BB	BB	AA	AA	AA	AA	BB	AA	-	AA	AA
chr3H:486905733	3	69.9671	AA	BB	AA	-	BB	AA	BB	AA	BB	AA	AA	AA	AA	BB	BB	BB	AA	AA	AA	AA	BB	BB	BB	BB	AA	AA	AA	BB	BB	AA	AA	AA	AA	BB	AA	AA	BB	BB	AA	AA	AA	AA	BB	AA	-	AA	AA
chr3H:487529024	3	69.9671	AA	BB	AA	AA	BB	AA	BB	AA	BB	AA	AA	AA	AA	BB	BB	BB	AA	AA	AA	AA	BB	BB	BB	BB	AA	AA	AA	BB	BB	AA	AA	AA	AA	BB	AA	AA	BB	BB	AA	AA	AA	AA	BB	AA	BB	AA	AA
chr3H:488714885	3	69.9671	AA	BB	AA	AA	BB	AA	BB	AA	BB	AA	AA	AA	AA	BB	BB	BB	AA	AA	AA	AA	BB	BB	BB	BB	AA	AA	AA	BB	BB	AA	AA	AA	AA	BB	AA	AA	BB	BB	AA	AA	AA	AA	BB	AA	BB	AA	AA
chr3H:489986740	3	69.9671	AA	BB	AA	AA	BB	AA	BB	AA	BB	AA	AA	AA	AA	BB	BB	BB	AA	AA	AA	AA	BB	BB	BB	BB	AA	AA	AA	BB	BB	AA	AA	AA	AA	BB	AA	AA	BB	BB	AA	AA	AA	AA	BB	AA	BB	AA	AA
chr3H:490257958	3	73.0135	AA	BB	AA	AA	BB	AA	BB	AA	BB	AA	AA	AA	AA	BB	BB	BB	AA	AA	AA	BB	BB	BB	BB	BB	AA	AA	AA	BB	BB	AA	AA	BB	AA	BB	AA	AA	BB	BB	AA	AA	AA	AA	BB	AA	-	AA	AA
chr3H:490799767	3	73.0135	AA	BB	AA	AA	BB	AA	BB	AA	BB	AA	AA	AA	AA	BB	BB	BB	AA	AA	AA	BB	BB	BB	BB	BB	AA	AA	AA	BB	BB	AA	AA	BB	AA	BB	AA	AA	BB	BB	AA	AA	AA	AA	BB	AA	BB	AA	AA
chr3H:492156971	3	73.0135	AA	BB	AA	AA	BB	AA	BB	AA	BB	AA	AA	AA	AA	BB	BB	BB	AA	AA	AA	BB	BB	BB	BB	BB	AA	AA	AA	BB	BB	AA	AA	BB	AA	BB	AA	AA	BB	BB	AA	AA	-	AA	BB	AA	BB	AA	AA
chr3H:493584347	3	73.0135	AA	BB	AA	AA	BB	AA	BB	AA	BB	AA	AA	AA	AA	BB	BB	BB	AA	AA	AA	BB	BB	BB	BB	BB	AA	AA	AA	BB	BB	AA	AA	BB	AA	BB	AA	AA	BB	BB	AA	AA	AA	AA	BB	AA	BB	AA	AA
chr3H:494196392	3	73.0135	AA	BB	AA	AA	BB	AA	BB	AA	BB	AA	AA	AA	AA	BB	BB	BB	AA	AA	-	BB	BB	BB	BB	BB	AA	AA	AA	BB	BB	AA	AA	BB	AA	BB	AA	AA	BB	BB	AA	AA	AA	AA	BB	AA	BB	AA	AA
chr3H:495920007	3	73.0135	AA	BB	AA	AA	BB	AA	BB	AA	BB	AA	AA	AA	AA	BB	BB	BB	AA	AA	-	BB	BB	BB	BB	BB	AA	AA	AA	BB	BB	AA	AA	BB	AA	BB	AA	AA	BB	BB	AA	AA	AA	AA	BB	AA	-	AA	AA
chr3H:497561103	3	73.0135	AA	BB	AA	AA	BB	AA	BB	AA	BB	AA	AA	AA	AA	BB	BB	BB	AA	AA	AA	BB	BB	BB	BB	BB	AA	AA	AA	BB	BB	AA	AA	BB	AA	BB	AA	AA	BB	BB	AA	AA	AA	AA	BB	AA	-	AA	AA
chr3H:498136400	3	73.0135	AA	BB	AA	AA	BB	AA	BB	AA	BB	AA	AA	AA	AA	BB	BB	BB	AA	AA	AA	BB	BB	BB	BB	BB	AA	AA	AA	BB	BB	AA	AA	BB	AA	-	AA	AA	BB	BB	AA	AA	AA	AA	BB	AA	BB	AA	AA
chr3H:506847986	3	74.5795	AA	BB	-	AA	BB	AA	BB	AA	BB	AA	AA	AA	AA	BB	BB	BB	AA	AA	-	-	-	AA	BB	BB	AA	AA	AA	BB	BB	-	AA	BB	AA	BB	AA	AA	BB	BB	AA	AA	AA	BB	BB	AA	-	AA	AA
chr3H:507365607	3	76.1259	AA	BB	AA	AA	BB	AA	BB	AA	BB	AA	AA	AA	AA	BB	BB	BB	AA	AA	AA	BB	BB	AA	BB	BB	BB	AA	AA	BB	BB	AA	AA	BB	AA	BB	AA	AA	BB	BB	AA	AA	AA	BB	BB	AA	BB	AA	AA
chr3H:507871359	3	76.1259	AA	BB	AA	AA	BB	AA	BB	AA	BB	AA	AA	AA	AA	BB	BB	BB	AA	AA	AA	BB	BB	AA	BB	BB	BB	AA	AA	BB	BB	AA	AA	BB	AA	BB	AA	AA	BB	BB	AA	AA	AA	BB	BB	AA	BB	AA	AA
chr3H:507930723	3	76.1259	AA	BB	AA	AA	BB	AA	BB	AA	BB	AA	AA	AA	AA	BB	BB	BB	AA	AA	AA	-	BB	AA	BB	BB	BB	AA	AA	BB	BB	AA	AA	BB	AA	BB	AA	AA	BB	BB	AA	AA	AA	BB	BB	AA	BB	AA	AA
chr3H:508335255	3	76.1259	AA	BB	AA	AA	BB	AA	BB	AA	BB	AA	AA	AA	AA	BB	BB	BB	AA	AA	AA	BB	BB	AA	BB	BB	BB	AA	AA	BB	BB	AA	AA	BB	AA	BB	AA	AA	BB	BB	AA	AA	AA	BB	BB	AA	BB	AA	AA
chr3H:511529583	3	76.1259	AA	BB	-	AA	BB	AA	BB	AA	BB	AA	AA	AA	AA	BB	BB	BB	AA	AA	AA	BB	BB	AA	BB	BB	BB	AA	AA	BB	BB	AA	AA	BB	AA	BB	AA	AA	BB	BB	AA	AA	AA	BB	BB	AA	BB	AA	AA
chr3H:514095507	3	76.8835	AA	BB	AA	AA	BB	AA	BB	AA	BB	AA	AA	AA	AA	BB	BB	BB	AA	AA	AA	BB	BB	AA	BB	BB	BB	AA	AA	BB	BB	AA	AA	BB	AA	BB	AA	AA	BB	BB	AA	BB	AA	BB	BB	AA	BB	AA	AA
chr3H:514217697	3	76.8835	AA	BB	AA	AA	BB	AA	BB	AA	BB	AA	AA	AA	AA	BB	BB	BB	AA	AA	AA	BB	BB	AA	BB	BB	BB	AA	AA	BB	BB	AA	AA	BB	AA	BB	-	AA	BB	BB	AA	BB	AA	BB	BB	AA	BB	AA	AA
chr3H:515925756	3	77.657	AA	BB	AA	AA	BB	AA	BB	AA	BB	AA	AA	AA	AA	BB	BB	BB	AA	AA	AA	BB	BB	AA	BB	BB	BB	AA	AA	BB	BB	AA	AA	BB	AA	BB	-	AA	BB	BB	BB	BB	AA	BB	BB	AA	BB	AA	AA
chr3H:516558369	3	77.657	AA	BB	AA	AA	BB	AA	BB	AA	BB	AA	AA	AA	AA	BB	BB	BB	AA	AA	AA	BB	BB	AA	-	BB	BB	-	AA	BB	BB	AA	AA	BB	AA	BB	AA	AA	BB	BB	BB	BB	AA	BB	BB	AA	-	AA	AA
chr3H:517334591	3	77.657	AA	BB	AA	AA	BB	AA	BB	AA	BB	AA	AA	AA	AA	BB	BB	BB	AA	AA	AA	BB	BB	AA	BB	BB	BB	AA	AA	BB	BB	AA	AA	BB	AA	BB	AA	AA	BB	BB	BB	BB	AA	BB	BB	AA	BB	AA	AA
chr3H:517543201	3	77.657	AA	BB	AA	AA	BB	AA	BB	AA	BB	AA	AA	AA	AA	BB	BB	BB	AA	AA	AA	BB	BB	AA	BB	BB	BB	AA	AA	BB	BB	AA	AA	BB	AA	BB	AA	AA	BB	BB	BB	BB	AA	BB	BB	AA	BB	AA	AA
chr3H:517639965	3	77.657	AA	BB	AA	AA	BB	AA	BB	AA	BB	AA	AA	AA	AA	BB	BB	BB	AA	AA	AA	BB	BB	AA	BB	BB	BB	AA	AA	BB	BB	AA	AA	BB	AA	BB	AA	AA	BB	BB	-	BB	AA	BB	BB	AA	BB	AA	AA
chr3H:517967992	3	77.657	AA	BB	AA	AA	BB	AA	BB	AA	BB	AA	AA	AA	AA	BB	BB	BB	AA	AA	AA	BB	BB	AA	BB	BB	BB	AA	AA	BB	BB	AA	AA	BB	AA	BB	AA	AA	BB	BB	BB	BB	AA	BB	BB	AA	BB	AA	AA
chr3H:518662918	3	77.657	AA	BB	AA	AA	BB	AA	BB	AA	BB	AA	AA	AA	AA	BB	BB	BB	AA	AA	AA	BB	BB	AA	BB	BB	BB	AA	AA	BB	BB	AA	AA	BB	AA	BB	AA	AA	BB	BB	BB	BB	AA	BB	BB	AA	BB	AA	AA
chr3H:519523836	3	77.657	AA	BB	AA	AA	BB	AA	BB	AA	BB	AA	AA	AA	AA	BB	BB	BB	AA	AA	AA	BB	BB	AA	BB	BB	BB	AA	AA	BB	BB	AA	AA	BB	AA	BB	AA	AA	BB	BB	BB	BB	AA	BB	BB	AA	BB	AA	AA
chr3H:521211710	3	77.657	AA	BB	AA	AA	BB	AA	BB	AA	-	AA	AA	AA	AA	BB	BB	BB	AA	AA	AA	BB	BB	AA	-	BB	BB	AA	AA	BB	BB	AA	AA	BB	AA	BB	AA	AA	BB	BB	BB	BB	AA	BB	BB	AA	BB	AA	AA
chr3H:522972088	3	77.657	AA	BB	AA	AA	BB	AA	BB	AA	BB	AA	AA	AA	AA	BB	BB	BB	AA	AA	AA	BB	BB	AA	BB	BB	BB	AA	AA	BB	BB	AA	AA	BB	AA	BB	AA	AA	BB	BB	BB	BB	AA	BB	BB	AA	BB	AA	AA
chr3H:524265925	3	77.657	AA	BB	AA	AA	BB	AA	BB	AA	BB	AA	AA	AA	-	BB	BB	BB	AA	-	AA	BB	BB	AA	BB	BB	-	AA	AA	BB	BB	AA	AA	BB	-	-	AA	AA	BB	BB	BB	BB	AA	BB	BB	AA	BB	AA	AA
chr3H:526164176	3	78.4304	AA	BB	AA	AA	BB	AA	BB	AA	BB	AA	AA	AA	AA	BB	BB	BB	AA	AA	AA	BB	BB	AA	BB	BB	BB	AA	AA	BB	BB	AA	AA	BB	AA	BB	AA	AA	BB	BB	BB	BB	AA	BB	BB	AA	BB	AA	AA
chr3H:526818614	3	78.4304	AA	BB	AA	AA	BB	AA	BB	AA	BB	AA	AA	AA	AA	BB	BB	BB	AA	AA	AA	BB	BB	AA	BB	BB	-	AA	AA	BB	BB	AA	AA	BB	AA	BB	AA	AA	BB	BB	BB	BB	AA	BB	BB	AA	BB	AA	AA
chr3H:527080011	3	78.4304	AA	BB	AA	AA	BB	AA	BB	AA	BB	AA	AA	AA	AA	BB	BB	-	AA	AA	AA	BB	BB	-	BB	BB	BB	AA	AA	BB	BB	AA	AA	BB	AA	BB	AA	AA	BB	BB	BB	BB	AA	BB	BB	AA	BB	AA	AA
chr3H:527297743	3	78.4304	AA	BB	AA	AA	BB	AA	BB	AA	BB	AA	AA	AA	AA	BB	BB	BB	AA	AA	AA	BB	BB	AA	BB	-	BB	AA	AA	BB	BB	AA	AA	BB	AA	BB	AA	AA	BB	BB	BB	BB	AA	BB	BB	AA	BB	AA	AA
chr3H:528551993	3	80.7047	AA	BB	AA	AA	BB	AA	BB	AA	BB	AA	AA	AA	AA	BB	BB	BB	AA	AA	AA	BB	BB	AA	BB	BB	BB	AA	AA	BB	BB	AA	AA	BB	AA	BB	AA	AA	BB	BB	BB	BB	AA	BB	BB	AA	AA	AA	AA
chr3H:530267034	3	81.4623	AA	BB	AA	AA	BB	AA	BB	AA	BB	AA	AA	AA	AA	BB	BB	BB	AA	AA	AA	-	-	AA	BB	BB	BB	AA	AA	BB	BB	AA	AA	BB	AA	BB	AA	AA	BB	BB	BB	BB	AA	BB	BB	AA	AA	AA	AA
chr3H:531272635	3	81.4623	AA	BB	AA	AA	BB	AA	BB	AA	BB	AA	AA	AA	AA	BB	BB	BB	AA	AA	AA	-	BB	AA	BB	BB	BB	AA	AA	BB	BB	AA	AA	BB	AA	BB	AA	AA	-	BB	BB	BB	AA	BB	BB	AA	-	AA	AA
chr3H:534570239	3	82.9779	AA	BB	AA	AA	BB	AA	BB	AA	BB	AA	AA	AA	AA	BB	BB	BB	AA	AA	AA	BB	BB	AA	BB	BB	BB	AA	AA	BB	BB	AA	AA	BB	AA	BB	-	AA	BB	BB	BB	BB	BB	BB	BB	AA	AA	AA	AA
chr3H:535078283	3	83.7356	AA	BB	AA	AA	BB	AA	BB	AA	BB	AA	AA	AA	AA	BB	BB	BB	AA	AA	AA	BB	BB	AA	BB	BB	BB	AA	AA	BB	BB	AA	AA	BB	AA	-	AA	AA	BB	BB	BB	BB	BB	BB	BB	AA	-	AA	AA
chr3H:536073743	3	83.7356	AA	BB	AA	AA	BB	AA	BB	AA	BB	AA	AA	AA	AA	BB	BB	BB	AA	AA	AA	BB	BB	AA	BB	BB	BB	AA	AA	BB	BB	AA	AA	BB	AA	BB	AA	AA	BB	BB	BB	BB	BB	BB	BB	AA	AA	AA	AA
chr3H:537684171	3	83.7356	AA	BB	AA	AA	BB	AA	BB	AA	BB	AA	AA	AA	AA	BB	BB	BB	AA	AA	AA	BB	-	AA	BB	BB	BB	AA	AA	BB	BB	-	-	BB	AA	BB	AA	AA	BB	BB	BB	BB	BB	BB	BB	AA	-	AA	AA
chr3H:538157514	3	83.7356	AA	BB	-	AA	BB	AA	BB	AA	BB	AA	AA	AA	AA	BB	BB	BB	AA	AA	AA	BB	BB	AA	BB	BB	BB	AA	AA	BB	BB	AA	AA	BB	AA	BB	AA	AA	BB	BB	BB	BB	BB	BB	BB	AA	AA	AA	AA
chr3H:538297015	3	83.7356	AA	BB	AA	-	BB	AA	BB	AA	BB	AA	AA	AA	AA	BB	BB	BB	AA	AA	AA	BB	BB	AA	BB	BB	BB	AA	AA	BB	BB	AA	AA	BB	AA	BB	AA	AA	BB	BB	BB	-	BB	BB	BB	AA	AA	-	-
chr3H:539927340	3	84.4932	AA	BB	AA	AA	BB	AA	BB	AA	BB	AA	AA	AA	AA	BB	BB	BB	AA	AA	-	BB	BB	AA	BB	BB	BB	AA	AA	BB	BB	AA	AA	BB	AA	BB	AA	AA	BB	BB	BB	BB	BB	BB	BB	AA	AA	AA	AA
chr3H:540782028	3	84.4932	AA	BB	AA	AA	BB	AA	BB	AA	BB	AA	AA	AA	AA	BB	BB	BB	AA	AA	AA	BB	BB	AA	BB	BB	BB	AA	AA	BB	BB	AA	-	BB	AA	BB	AA	AA	BB	BB	BB	BB	BB	BB	BB	AA	-	AA	AA
chr3H:541484344	3	84.4932	AA	BB	AA	AA	BB	AA	BB	AA	BB	AA	AA	AA	AA	BB	BB	BB	AA	AA	AA	BB	BB	AA	BB	BB	BB	AA	AA	BB	BB	AA	AA	BB	AA	BB	AA	AA	BB	BB	BB	BB	BB	BB	BB	AA	AA	AA	AA
chr3H:543121252	3	84.4932	AA	BB	AA	AA	BB	AA	BB	-	BB	AA	AA	AA	AA	BB	BB	BB	AA	AA	-	BB	BB	AA	BB	-	BB	AA	AA	BB	BB	AA	AA	BB	AA	BB	AA	AA	BB	BB	BB	-	BB	BB	BB	AA	-	AA	-
chr3H:544454038	3	84.4932	AA	BB	AA	AA	BB	AA	BB	AA	BB	AA	AA	AA	AA	BB	BB	BB	AA	AA	AA	BB	BB	AA	BB	BB	BB	AA	AA	BB	BB	AA	AA	BB	AA	BB	AA	AA	BB	BB	BB	BB	BB	BB	BB	AA	AA	AA	AA
chr3H:545815253	3	84.4932	AA	BB	AA	AA	BB	AA	BB	AA	BB	AA	AA	AA	AA	BB	BB	BB	AA	AA	AA	BB	BB	AA	BB	BB	BB	AA	AA	BB	BB	AA	AA	BB	AA	BB	AA	AA	BB	BB	BB	BB	BB	BB	BB	AA	AA	AA	AA
chr3H:547843435	3	84.4932	AA	BB	AA	AA	-	AA	BB	AA	BB	AA	AA	AA	AA	BB	BB	BB	AA	AA	AA	BB	BB	AA	BB	BB	BB	AA	AA	BB	BB	AA	AA	BB	AA	BB	AA	AA	BB	BB	BB	BB	BB	BB	BB	AA	AA	AA	AA
chr3H:548753059	3	84.4932	AA	BB	AA	AA	BB	AA	BB	AA	BB	AA	AA	AA	AA	BB	-	BB	AA	AA	AA	BB	BB	AA	BB	BB	BB	AA	AA	BB	BB	AA	AA	BB	AA	BB	AA	AA	BB	BB	BB	BB	BB	BB	BB	AA	AA	AA	AA
chr3H:549357209	3	84.4932	AA	BB	AA	AA	BB	AA	BB	AA	BB	AA	AA	AA	AA	BB	BB	BB	AA	AA	AA	BB	BB	AA	BB	BB	BB	AA	AA	BB	BB	AA	AA	BB	AA	BB	AA	AA	BB	BB	BB	BB	BB	BB	BB	AA	AA	AA	-
chr3H:550539471	3	85.2508	AA	BB	AA	AA	BB	AA	BB	AA	BB	AA	AA	AA	AA	BB	BB	BB	AA	AA	AA	BB	BB	AA	BB	BB	BB	AA	AA	BB	BB	AA	AA	BB	AA	BB	AA	AA	BB	BB	BB	BB	BB	BB	BB	AA	AA	AA	AA
chr3H:551163782	3	85.2508	AA	BB	AA	AA	BB	AA	BB	AA	BB	AA	AA	AA	AA	BB	BB	BB	AA	AA	AA	BB	BB	AA	BB	BB	BB	AA	AA	BB	BB	AA	AA	BB	AA	BB	AA	AA	BB	BB	BB	BB	BB	BB	BB	AA	AA	AA	AA
chr3H:551496617	3	85.2508	AA	BB	AA	AA	BB	AA	BB	AA	BB	AA	AA	AA	AA	BB	BB	BB	AA	AA	AA	BB	BB	AA	BB	BB	BB	AA	AA	BB	BB	AA	AA	BB	AA	BB	AA	AA	BB	BB	BB	BB	BB	BB	BB	AA	AA	AA	AA
chr3H:551764414	3	85.2508	AA	BB	AA	AA	BB	AA	BB	AA	-	AA	AA	AA	AA	BB	BB	BB	AA	AA	AA	BB	BB	AA	BB	BB	BB	AA	AA	BB	BB	AA	AA	BB	AA	BB	AA	AA	BB	BB	BB	BB	BB	BB	BB	AA	AA	AA	AA
chr3H:552681697	3	86.7665	AA	BB	AA	AA	BB	AA	BB	AA	BB	AA	AA	AA	AA	BB	BB	-	AA	AA	AA	BB	BB	AA	BB	BB	BB	AA	AA	BB	BB	AA	AA	BB	AA	BB	AA	AA	BB	BB	BB	BB	BB	BB	BB	AA	AA	AA	AA
chr3H:552892554	3	86.7665	AA	BB	AA	AA	BB	AA	BB	AA	BB	AA	AA	AA	AA	BB	BB	BB	AA	AA	AA	BB	BB	AA	BB	BB	BB	AA	AA	BB	-	AA	AA	BB	AA	BB	AA	AA	BB	BB	BB	BB	BB	BB	BB	AA	-	AA	AA
chr3H:552910078	3	86.7665	AA	BB	AA	AA	BB	AA	BB	AA	BB	AA	AA	AA	AA	BB	BB	BB	AA	AA	AA	BB	BB	AA	BB	-	BB	AA	AA	BB	BB	AA	AA	BB	AA	BB	AA	AA	BB	BB	BB	BB	BB	BB	BB	AA	AA	AA	AA
chr3H:553614626	3	86.7665	AA	BB	AA	AA	BB	AA	BB	AA	BB	AA	AA	AA	AA	BB	BB	BB	AA	AA	AA	BB	BB	AA	BB	BB	BB	AA	AA	BB	BB	AA	AA	BB	AA	-	AA	AA	BB	BB	BB	BB	BB	BB	BB	AA	AA	AA	AA
chr3H:553834725	3	86.7665	AA	BB	AA	AA	BB	AA	BB	AA	BB	AA	AA	AA	AA	BB	BB	BB	AA	AA	AA	BB	BB	AA	BB	BB	BB	AA	AA	BB	BB	AA	AA	BB	AA	BB	AA	AA	BB	BB	BB	BB	BB	BB	BB	AA	AA	AA	AA
chr3H:555469056	3	86.7665	AA	BB	AA	AA	BB	AA	BB	AA	BB	AA	AA	AA	AA	BB	BB	-	AA	AA	AA	BB	BB	AA	BB	BB	BB	AA	AA	BB	BB	AA	AA	BB	AA	BB	AA	AA	BB	BB	BB	BB	BB	BB	BB	-	AA	AA	AA
chr3H:557075460	3	86.7665	AA	BB	AA	AA	BB	AA	BB	AA	BB	AA	AA	AA	AA	BB	BB	BB	AA	AA	AA	-	BB	AA	BB	BB	BB	AA	AA	BB	BB	AA	AA	BB	AA	BB	AA	AA	BB	BB	BB	BB	BB	BB	BB	AA	AA	AA	AA
chr3H:558021624	3	87.5241	AA	BB	AA	AA	BB	AA	BB	AA	BB	AA	AA	AA	AA	BB	BB	BB	AA	AA	AA	BB	BB	AA	BB	BB	BB	AA	AA	BB	BB	AA	AA	BB	AA	BB	AA	AA	BB	BB	BB	BB	BB	BB	BB	AA	AA	AA	AA
chr3H:558243620	3	88.2817	AA	BB	AA	AA	BB	AA	BB	AA	BB	AA	AA	AA	AA	BB	BB	BB	AA	AA	AA	BB	BB	AA	BB	BB	BB	AA	AA	BB	BB	AA	AA	BB	AA	BB	AA	AA	BB	BB	BB	BB	BB	BB	BB	AA	AA	AA	AA
chr3H:558855868	3	88.2817	AA	BB	AA	AA	BB	AA	BB	AA	BB	AA	AA	AA	AA	BB	BB	BB	AA	AA	AA	BB	BB	AA	BB	BB	BB	AA	AA	BB	BB	AA	AA	BB	AA	BB	AA	AA	BB	BB	BB	BB	BB	BB	BB	AA	AA	AA	AA
chr3H:558954967	3	88.2817	AA	BB	AA	AA	BB	AA	BB	AA	BB	AA	AA	AA	AA	BB	BB	BB	AA	AA	AA	BB	BB	AA	BB	BB	BB	AA	AA	BB	BB	AA	AA	BB	AA	BB	AA	AA	BB	BB	BB	BB	BB	BB	BB	AA	AA	AA	AA
chr3H:559682294	3	88.2817	AA	BB	AA	AA	BB	AA	BB	AA	BB	AA	AA	AA	AA	BB	BB	BB	AA	AA	AA	BB	BB	AA	BB	BB	BB	AA	AA	BB	BB	AA	AA	BB	AA	BB	AA	AA	BB	BB	BB	BB	BB	BB	BB	AA	AA	AA	AA
chr3H:559801410	3	88.2817	AA	BB	AA	AA	BB	AA	BB	AA	BB	AA	AA	AA	AA	BB	BB	BB	AA	AA	AA	BB	BB	AA	BB	BB	BB	AA	AA	BB	BB	AA	AA	BB	AA	BB	AA	AA	BB	BB	BB	BB	BB	BB	BB	AA	AA	AA	AA
chr3H:565655704	3	89.0394	AA	BB	AA	AA	BB	AA	BB	AA	BB	AA	AA	AA	-	BB	BB	BB	AA	AA	AA	-	BB	AA	BB	BB	BB	AA	AA	BB	BB	AA	AA	BB	AA	BB	AA	AA	BB	BB	BB	BB	BB	BB	BB	AA	AA	AA	AA
chr3H:566006682	3	89.0394	AA	BB	AA	AA	BB	AA	BB	AA	BB	AA	AA	AA	AA	BB	BB	BB	AA	AA	AA	BB	BB	AA	-	BB	BB	AA	AA	BB	BB	AA	AA	BB	AA	BB	AA	AA	BB	BB	BB	BB	BB	BB	BB	AA	AA	-	AA
chr3H:566704405	3	89.0394	AA	BB	AA	AA	BB	AA	BB	AA	BB	AA	-	AA	AA	BB	BB	BB	-	AA	AA	BB	-	AA	BB	BB	BB	AA	AA	BB	BB	AA	AA	BB	AA	BB	AA	AA	BB	BB	BB	BB	BB	BB	BB	AA	-	AA	AA
chr3H:567420938	3	89.797	AA	BB	AA	AA	BB	AA	BB	AA	BB	AA	AA	AA	AA	BB	BB	BB	AA	AA	AA	BB	BB	AA	BB	BB	BB	AA	AA	BB	BB	AA	AA	BB	AA	BB	AA	AA	BB	BB	BB	BB	BB	BB	BB	AA	AA	AA	AA
chr3H:567578309	3	89.797	AA	BB	AA	AA	-	AA	BB	AA	BB	AA	AA	AA	AA	BB	BB	-	AA	AA	AA	BB	BB	AA	BB	BB	BB	AA	AA	BB	BB	AA	AA	-	AA	BB	AA	AA	BB	BB	BB	BB	BB	-	BB	AA	AA	-	AA
chr3H:568174539	3	92.0678	AA	BB	AA	AA	-	AA	BB	AA	AA	AA	AA	AA	AA	BB	BB	BB	AA	AA	AA	BB	BB	AA	BB	BB	BB	AA	AA	BB	BB	AA	AA	BB	AA	BB	AA	BB	BB	BB	BB	BB	BB	BB	BB	AA	AA	AA	AA
chr3H:568831507	3	92.0678	AA	BB	AA	AA	BB	AA	BB	AA	AA	AA	AA	AA	AA	BB	BB	BB	AA	AA	AA	BB	BB	AA	BB	BB	BB	AA	AA	BB	BB	AA	BB	-	AA	BB	AA	BB	BB	BB	-	BB	BB	BB	BB	AA	AA	AA	AA
chr3H:569481451	3	92.0678	AA	BB	AA	AA	BB	AA	BB	AA	AA	AA	AA	AA	AA	BB	BB	BB	AA	-	AA	BB	-	AA	-	BB	BB	AA	AA	BB	BB	AA	BB	BB	AA	BB	AA	BB	BB	BB	BB	BB	BB	BB	BB	AA	AA	AA	AA
chr3H:569677643	3	92.0678	AA	BB	-	AA	BB	AA	BB	AA	AA	AA	AA	AA	AA	BB	BB	BB	AA	AA	AA	BB	BB	AA	BB	BB	BB	AA	AA	BB	BB	AA	BB	BB	AA	BB	AA	BB	BB	BB	BB	BB	BB	BB	BB	AA	AA	AA	AA
chr3H:570002232	3	92.0678	AA	BB	AA	AA	BB	AA	BB	AA	AA	AA	AA	AA	AA	BB	BB	BB	AA	-	-	BB	BB	AA	BB	BB	BB	AA	AA	BB	BB	AA	BB	BB	AA	-	AA	BB	BB	BB	BB	BB	BB	BB	BB	AA	AA	AA	AA
chr3H:571024963	3	92.8254	AA	BB	AA	AA	BB	AA	BB	AA	AA	AA	AA	AA	AA	BB	BB	BB	AA	AA	AA	BB	BB	AA	BB	BB	BB	AA	AA	BB	BB	AA	BB	BB	AA	BB	AA	BB	BB	BB	BB	BB	BB	BB	BB	AA	AA	AA	AA
chr3H:571378102	3	93.583	AA	BB	AA	AA	BB	AA	BB	AA	AA	AA	AA	AA	AA	BB	BB	BB	AA	AA	AA	BB	BB	AA	BB	BB	BB	AA	AA	BB	BB	AA	BB	BB	AA	BB	BB	BB	BB	BB	BB	BB	BB	BB	BB	AA	AA	AA	AA
chr3H:571952733	3	93.583	AA	BB	AA	AA	BB	AA	BB	AA	AA	AA	AA	AA	AA	BB	BB	BB	AA	AA	AA	BB	BB	AA	BB	BB	BB	AA	AA	BB	BB	AA	BB	BB	AA	BB	BB	BB	BB	BB	BB	BB	BB	BB	BB	AA	AA	AA	AA
chr3H:572188562	3	93.583	AA	BB	AA	AA	BB	AA	BB	AA	AA	AA	AA	AA	AA	BB	BB	BB	AA	AA	AA	BB	BB	AA	BB	BB	BB	AA	AA	BB	BB	AA	BB	BB	AA	BB	BB	BB	BB	BB	BB	BB	BB	BB	BB	AA	AA	AA	AA
chr3H:572639400	3	93.583	AA	BB	AA	AA	BB	AA	BB	AA	AA	AA	AA	AA	AA	BB	BB	BB	AA	AA	AA	BB	BB	AA	BB	BB	BB	AA	AA	BB	BB	AA	BB	BB	AA	BB	BB	BB	BB	BB	BB	BB	BB	BB	BB	AA	AA	AA	AA
chr3H:573131252	3	93.583	AA	BB	AA	AA	BB	AA	BB	AA	AA	AA	AA	AA	AA	BB	BB	BB	AA	AA	AA	BB	BB	AA	BB	BB	BB	AA	AA	BB	BB	AA	BB	BB	AA	BB	BB	BB	BB	BB	BB	BB	BB	BB	BB	AA	-	AA	AA
chr3H:573442869	3	93.583	AA	BB	AA	AA	BB	AA	BB	AA	AA	AA	AA	AA	AA	BB	BB	BB	AA	AA	-	BB	BB	AA	BB	BB	-	AA	AA	BB	BB	-	BB	BB	AA	BB	BB	BB	BB	BB	BB	BB	BB	BB	BB	AA	-	AA	AA
chr3H:574098062	3	93.583	AA	BB	AA	AA	BB	AA	BB	AA	AA	AA	AA	AA	AA	BB	BB	BB	AA	AA	AA	BB	BB	AA	BB	BB	BB	AA	AA	BB	BB	AA	BB	BB	AA	BB	BB	BB	BB	BB	BB	BB	BB	BB	BB	AA	AA	AA	AA
chr3H:574436517	3	93.583	AA	BB	AA	AA	BB	AA	BB	AA	AA	AA	AA	AA	AA	BB	BB	BB	AA	AA	AA	BB	BB	AA	BB	BB	BB	AA	AA	BB	BB	AA	BB	BB	AA	BB	BB	BB	BB	BB	BB	BB	BB	BB	BB	AA	AA	-	AA
chr3H:574661664	3	93.583	AA	BB	AA	AA	BB	AA	BB	AA	AA	AA	AA	AA	AA	BB	BB	BB	AA	AA	AA	BB	BB	AA	BB	BB	BB	AA	AA	BB	BB	AA	BB	BB	AA	BB	BB	BB	BB	BB	BB	BB	BB	BB	BB	AA	AA	AA	AA
chr3H:575138156	3	93.583	AA	BB	AA	AA	BB	AA	BB	AA	AA	AA	AA	AA	AA	BB	BB	BB	AA	AA	AA	BB	BB	AA	BB	BB	BB	AA	AA	BB	BB	AA	BB	BB	AA	BB	BB	BB	BB	BB	BB	BB	BB	BB	BB	AA	AA	AA	AA
chr3H:576102865	3	93.583	AA	BB	AA	AA	BB	AA	BB	AA	AA	AA	AA	AA	AA	BB	BB	BB	AA	AA	AA	BB	BB	AA	BB	BB	BB	AA	AA	BB	BB	AA	BB	BB	AA	BB	BB	BB	BB	BB	BB	BB	BB	BB	BB	AA	AA	AA	AA
chr3H:577074675	3	94.3407	AA	BB	AA	AA	BB	AA	BB	AA	AA	AA	AA	AA	BB	BB	BB	BB	AA	AA	AA	BB	BB	AA	BB	BB	BB	AA	AA	BB	BB	AA	BB	BB	AA	BB	BB	BB	BB	BB	BB	BB	BB	BB	BB	AA	AA	AA	AA
chr3H:577393852	3	94.3407	AA	BB	AA	AA	BB	AA	BB	AA	AA	AA	AA	AA	BB	BB	BB	BB	AA	AA	AA	BB	BB	AA	BB	BB	BB	AA	AA	BB	BB	AA	BB	BB	AA	BB	BB	BB	BB	BB	BB	BB	BB	BB	BB	AA	AA	AA	AA
chr3H:580441742	3	95.0983	AA	BB	AA	AA	BB	AA	BB	AA	AA	AA	AA	AA	BB	BB	BB	BB	AA	AA	AA	BB	BB	AA	BB	BB	BB	AA	AA	BB	BB	AA	BB	BB	AA	BB	BB	BB	BB	BB	BB	BB	BB	BB	BB	AA	AA	AA	AA
chr3H:580627548	3	95.0983	AA	BB	AA	AA	BB	AA	BB	AA	AA	AA	AA	AA	BB	BB	BB	BB	AA	AA	AA	BB	BB	AA	BB	BB	BB	AA	AA	BB	BB	AA	BB	BB	AA	BB	BB	BB	BB	BB	BB	BB	BB	BB	BB	AA	AA	-	AA
chr3H:581095155	3	95.8559	AA	BB	AA	AA	BB	AA	BB	AA	AA	AA	AA	AA	BB	BB	BB	BB	AA	AA	AA	BB	BB	AA	BB	BB	BB	AA	AA	BB	BB	AA	BB	BB	AA	BB	BB	BB	BB	BB	BB	BB	BB	AA	BB	AA	AA	AA	AA
chr3H:581278678	3	95.8559	AA	BB	AA	AA	BB	AA	BB	AA	AA	AA	AA	AA	BB	BB	BB	BB	AA	AA	AA	BB	BB	AA	BB	BB	BB	AA	AA	BB	BB	AA	BB	BB	AA	BB	BB	BB	BB	BB	BB	BB	BB	AA	BB	AA	AA	AA	AA
chr3H:581412223	3	95.8559	AA	BB	AA	AA	BB	AA	BB	AA	AA	AA	AA	AA	BB	BB	BB	BB	AA	AA	AA	BB	BB	AA	BB	BB	BB	AA	AA	BB	BB	AA	BB	BB	AA	BB	BB	BB	BB	BB	BB	BB	BB	AA	BB	AA	AA	AA	AA
chr3H:581511549	3	95.8559	AA	BB	AA	AA	BB	AA	BB	AA	AA	AA	AA	AA	BB	BB	BB	BB	AA	AA	AA	BB	BB	-	BB	BB	BB	AA	AA	BB	BB	AA	BB	BB	AA	BB	BB	BB	BB	BB	BB	BB	BB	AA	BB	AA	AA	AA	AA
chr3H:582475701	3	95.8559	AA	BB	AA	AA	BB	AA	BB	AA	AA	AA	AA	AA	BB	BB	BB	BB	AA	AA	AA	BB	BB	AA	BB	BB	BB	AA	AA	BB	BB	AA	BB	BB	AA	BB	BB	BB	BB	BB	BB	BB	BB	AA	BB	AA	AA	AA	AA
chr3H:582536367	3	95.8559	AA	BB	AA	AA	BB	AA	BB	AA	AA	AA	AA	AA	BB	BB	BB	BB	AA	AA	AA	BB	BB	AA	BB	BB	BB	AA	AA	BB	BB	AA	BB	BB	AA	BB	BB	BB	BB	-	BB	-	BB	AA	BB	AA	AA	AA	AA
chr3H:582897105	3	95.8559	AA	BB	AA	AA	BB	AA	BB	AA	AA	AA	AA	AA	BB	BB	BB	BB	AA	AA	AA	BB	BB	AA	BB	BB	BB	AA	AA	BB	BB	AA	BB	BB	AA	BB	BB	BB	BB	BB	BB	BB	BB	AA	BB	AA	AA	AA	AA
chr3H:583161224	3	95.8559	AA	BB	AA	AA	BB	AA	BB	AA	AA	AA	AA	AA	BB	BB	BB	BB	AA	AA	AA	BB	BB	AA	BB	BB	BB	AA	AA	BB	BB	AA	BB	BB	AA	BB	BB	BB	BB	BB	BB	BB	BB	AA	BB	AA	-	AA	AA
chr3H:583212639	3	95.8559	AA	BB	AA	AA	BB	AA	BB	AA	AA	AA	AA	AA	BB	BB	BB	BB	AA	AA	AA	BB	BB	AA	BB	BB	BB	AA	AA	BB	BB	AA	BB	BB	AA	BB	BB	BB	BB	BB	BB	BB	BB	AA	BB	AA	AA	AA	AA
chr3H:583550492	3	96.6136	AA	BB	AA	AA	BB	AA	BB	AA	AA	AA	AA	AA	BB	BB	BB	BB	AA	AA	AA	BB	BB	AA	BB	BB	BB	AA	AA	BB	BB	AA	BB	BB	AA	BB	BB	BB	BB	BB	BB	BB	BB	AA	BB	AA	AA	AA	AA
chr3H:584055675	3	96.6136	AA	BB	AA	AA	BB	AA	BB	AA	AA	AA	AA	AA	BB	BB	BB	BB	AA	AA	AA	BB	BB	AA	BB	BB	BB	AA	AA	BB	BB	AA	BB	BB	AA	BB	BB	BB	BB	BB	BB	BB	BB	AA	BB	AA	AA	AA	AA
chr3H:584397122	3	96.6136	AA	BB	AA	AA	BB	AA	BB	AA	AA	AA	AA	AA	BB	BB	BB	BB	AA	-	AA	BB	BB	AA	BB	BB	BB	AA	AA	BB	BB	-	BB	-	AA	BB	BB	BB	BB	BB	BB	BB	-	AA	BB	-	-	AA	-
chr3H:585082446	3	96.6136	AA	BB	AA	AA	BB	AA	BB	AA	AA	AA	AA	AA	BB	BB	BB	BB	AA	AA	AA	BB	BB	AA	BB	BB	BB	AA	AA	BB	BB	AA	BB	BB	AA	BB	BB	BB	BB	BB	BB	BB	BB	AA	BB	AA	AA	AA	AA
chr3H:585702770	3	98.1292	AA	BB	AA	AA	BB	AA	BB	AA	AA	AA	AA	AA	BB	BB	BB	BB	AA	AA	AA	BB	BB	AA	BB	BB	BB	AA	AA	BB	BB	AA	BB	BB	AA	BB	BB	BB	BB	BB	BB	BB	BB	AA	AA	AA	-	AA	AA
chr3H:586452591	3	98.8868	AA	BB	AA	AA	BB	AA	BB	AA	AA	AA	AA	AA	BB	BB	BB	BB	AA	AA	AA	BB	BB	AA	BB	BB	BB	AA	AA	BB	BB	AA	BB	BB	AA	BB	BB	BB	BB	BB	BB	BB	BB	AA	AA	AA	AA	AA	AA
chr3H:586997266	3	98.8868	AA	BB	AA	AA	BB	AA	BB	AA	AA	AA	AA	AA	BB	BB	BB	BB	AA	AA	AA	BB	BB	AA	BB	BB	BB	AA	AA	BB	BB	AA	BB	BB	AA	BB	BB	BB	BB	BB	BB	BB	BB	AA	AA	AA	AA	AA	AA
chr3H:587213472	3	98.8868	AA	BB	AA	AA	BB	AA	BB	AA	AA	AA	AA	AA	BB	BB	BB	BB	AA	AA	AA	BB	BB	AA	BB	BB	BB	AA	AA	BB	BB	AA	BB	BB	AA	BB	BB	BB	BB	BB	BB	BB	BB	AA	AA	AA	AA	AA	AA
chr3H:589716987	3	101.161	AA	BB	AA	AA	BB	AA	BB	AA	AA	BB	AA	AA	BB	-	BB	BB	AA	AA	AA	BB	BB	AA	BB	BB	AA	AA	AA	BB	BB	BB	BB	BB	AA	BB	BB	BB	BB	BB	BB	BB	BB	AA	AA	AA	AA	AA	AA
chr3H:589829064	3	101.161	AA	BB	AA	AA	BB	AA	BB	AA	AA	BB	AA	AA	BB	BB	BB	BB	-	AA	AA	BB	BB	AA	BB	BB	AA	AA	AA	BB	BB	BB	BB	BB	AA	BB	BB	BB	BB	BB	BB	BB	BB	AA	AA	AA	AA	AA	AA
chr3H:590144019	3	101.161	AA	BB	AA	AA	-	AA	BB	AA	AA	BB	AA	AA	BB	BB	BB	BB	AA	AA	AA	BB	BB	AA	-	BB	AA	AA	AA	BB	BB	BB	BB	BB	AA	-	BB	BB	BB	BB	BB	BB	BB	AA	AA	AA	-	AA	AA
chr3H:590244536	3	101.161	AA	BB	AA	AA	BB	AA	BB	AA	AA	BB	AA	AA	BB	BB	BB	BB	AA	AA	AA	BB	BB	AA	BB	BB	AA	AA	AA	BB	BB	BB	BB	BB	AA	BB	BB	BB	BB	BB	BB	BB	BB	AA	AA	AA	-	AA	AA
chr3H:590807401	3	101.161	AA	BB	AA	AA	BB	AA	BB	AA	AA	BB	AA	AA	BB	BB	BB	BB	AA	AA	AA	BB	BB	AA	BB	BB	AA	AA	AA	BB	BB	BB	BB	BB	AA	BB	BB	BB	BB	BB	BB	BB	BB	AA	AA	AA	AA	AA	AA
chr3H:590908318	3	101.161	AA	BB	AA	AA	BB	AA	BB	AA	AA	BB	AA	AA	BB	BB	BB	BB	AA	AA	AA	BB	BB	AA	BB	BB	AA	AA	AA	BB	BB	BB	BB	BB	AA	BB	BB	BB	BB	BB	BB	BB	BB	AA	AA	AA	-	AA	AA
chr3H:592420681	3	101.919	AA	BB	AA	AA	BB	AA	BB	AA	AA	BB	AA	AA	BB	BB	BB	BB	AA	AA	AA	BB	BB	AA	BB	BB	AA	AA	AA	BB	BB	BB	BB	BB	AA	BB	BB	BB	BB	BB	BB	BB	BB	AA	AA	AA	AA	AA	AA
chr3H:592708265	3	101.919	AA	BB	AA	AA	BB	AA	BB	AA	AA	BB	AA	AA	BB	BB	BB	BB	AA	AA	AA	BB	BB	-	BB	BB	AA	AA	AA	BB	BB	BB	BB	BB	AA	BB	BB	BB	BB	BB	BB	BB	BB	AA	AA	AA	AA	AA	AA
chr3H:593080232	3	101.919	AA	BB	AA	AA	BB	AA	BB	AA	AA	BB	AA	AA	BB	BB	BB	BB	AA	AA	AA	BB	BB	AA	BB	BB	AA	AA	AA	BB	BB	BB	BB	BB	AA	BB	BB	BB	BB	BB	BB	BB	BB	AA	AA	AA	AA	AA	AA
chr3H:593202181	3	101.919	AA	BB	AA	AA	BB	AA	BB	-	AA	BB	AA	-	BB	BB	BB	BB	AA	AA	AA	BB	BB	AA	BB	BB	AA	AA	-	BB	BB	BB	BB	BB	AA	BB	BB	BB	BB	BB	BB	BB	BB	AA	AA	AA	AA	AA	AA
chr3H:594042109	3	104.193	AA	BB	AA	AA	BB	AA	BB	BB	AA	BB	AA	AA	BB	BB	BB	BB	AA	AA	AA	BB	BB	AA	AA	BB	AA	AA	AA	-	BB	BB	BB	BB	AA	BB	BB	BB	BB	BB	BB	BB	BB	AA	AA	AA	-	AA	AA
chr3H:594146629	3	104.951	AA	BB	AA	AA	BB	AA	BB	BB	AA	BB	AA	AA	BB	BB	BB	BB	AA	AA	AA	BB	BB	AA	AA	BB	AA	AA	AA	BB	-	BB	BB	BB	AA	BB	BB	BB	BB	BB	BB	BB	BB	AA	AA	AA	AA	AA	AA
chr3H:594313219	3	104.951	AA	BB	AA	AA	BB	AA	BB	BB	AA	BB	AA	AA	BB	BB	BB	BB	AA	AA	AA	BB	BB	AA	AA	BB	AA	AA	AA	BB	BB	BB	BB	BB	AA	BB	BB	BB	BB	BB	BB	BB	BB	AA	AA	AA	AA	AA	AA
chr3H:595374332	3	107.97	AA	BB	AA	AA	BB	AA	BB	BB	AA	BB	AA	AA	BB	BB	BB	BB	AA	AA	AA	BB	AA	BB	AA	BB	AA	AA	AA	BB	BB	BB	BB	BB	AA	BB	BB	BB	BB	BB	AA	BB	BB	AA	AA	AA	AA	AA	AA
chr3H:595641953	3	107.97	AA	BB	AA	AA	BB	AA	BB	BB	AA	BB	AA	AA	BB	BB	BB	BB	AA	AA	AA	BB	AA	BB	AA	BB	AA	AA	AA	BB	BB	BB	BB	BB	AA	BB	BB	BB	BB	BB	AA	BB	BB	AA	AA	AA	AA	AA	AA
chr3H:595869572	3	107.97	AA	BB	AA	AA	BB	AA	BB	BB	AA	BB	AA	AA	BB	BB	BB	BB	AA	AA	AA	BB	AA	BB	AA	BB	AA	AA	AA	BB	BB	BB	BB	BB	AA	BB	BB	BB	BB	BB	AA	BB	BB	AA	AA	AA	AA	AA	AA
chr3H:596517397	3	110.243	AA	BB	AA	AA	BB	AA	BB	BB	AA	BB	AA	AA	BB	BB	BB	BB	AA	AA	AA	BB	AA	BB	AA	BB	AA	AA	AA	BB	BB	BB	BB	BB	AA	BB	BB	BB	BB	BB	AA	BB	BB	AA	AA	AA	AA	AA	AA
chr3H:596601303	3	110.243	AA	BB	AA	AA	BB	AA	BB	BB	AA	BB	AA	AA	BB	BB	BB	BB	AA	AA	AA	BB	AA	BB	AA	BB	AA	BB	AA	BB	BB	BB	BB	BB	AA	BB	BB	BB	BB	BB	AA	BB	BB	AA	AA	AA	-	AA	AA
chr3H:596830927	3	110.243	AA	BB	AA	AA	BB	AA	BB	BB	AA	BB	AA	AA	BB	BB	BB	BB	AA	AA	AA	BB	AA	BB	AA	BB	AA	BB	AA	BB	BB	BB	BB	BB	AA	BB	BB	BB	BB	BB	AA	BB	BB	AA	AA	AA	AA	AA	AA
chr3H:597048209	3	110.243	AA	BB	AA	AA	BB	AA	BB	BB	AA	BB	AA	AA	BB	BB	BB	BB	AA	AA	AA	BB	AA	BB	AA	BB	AA	BB	AA	BB	BB	BB	BB	BB	AA	BB	BB	BB	BB	BB	AA	BB	BB	AA	AA	AA	AA	AA	AA
chr3H:597304405	3	110.243	AA	BB	AA	AA	BB	AA	BB	BB	AA	BB	AA	AA	BB	BB	BB	BB	AA	AA	AA	BB	AA	BB	AA	BB	AA	BB	AA	BB	BB	BB	BB	BB	AA	BB	BB	BB	BB	BB	AA	BB	BB	AA	AA	AA	AA	AA	AA
chr3H:597789611	3	110.243	AA	BB	AA	AA	BB	AA	BB	BB	AA	BB	AA	AA	BB	BB	BB	BB	AA	AA	AA	BB	AA	BB	AA	BB	AA	BB	AA	BB	BB	BB	BB	BB	AA	-	BB	BB	BB	BB	AA	BB	BB	AA	AA	AA	AA	AA	AA
chr3H:597864130	3	112.517	AA	BB	BB	AA	BB	AA	BB	BB	AA	BB	AA	AA	BB	BB	BB	BB	AA	AA	AA	BB	AA	BB	AA	BB	AA	BB	AA	BB	BB	BB	BB	BB	AA	BB	BB	BB	BB	BB	AA	BB	BB	AA	AA	AA	AA	AA	AA
chr3H:598142812	3	112.517	AA	BB	BB	AA	BB	AA	BB	BB	AA	BB	AA	AA	BB	BB	BB	BB	AA	-	AA	-	AA	BB	-	BB	AA	BB	AA	BB	BB	BB	BB	BB	AA	BB	BB	BB	BB	-	AA	BB	BB	AA	AA	AA	AA	AA	AA
chr3H:598338446	3	117.864	AA	BB	BB	AA	BB	AA	BB	BB	AA	BB	-	BB	BB	BB	BB	BB	AA	AA	AA	BB	AA	BB	AA	BB	AA	BB	AA	BB	BB	BB	BB	BB	BB	AA	BB	BB	BB	BB	AA	BB	BB	AA	AA	AA	AA	BB	AA
chr3H:599124733	3	117.864	AA	BB	BB	AA	BB	AA	BB	BB	AA	BB	AA	BB	BB	BB	BB	BB	AA	AA	AA	BB	AA	BB	AA	BB	AA	BB	AA	BB	BB	BB	BB	BB	BB	AA	BB	BB	BB	BB	AA	BB	BB	AA	AA	AA	-	BB	AA
chr3H:599316432	3	117.864	AA	BB	BB	AA	-	AA	BB	BB	AA	BB	AA	BB	BB	BB	BB	BB	AA	AA	AA	BB	AA	BB	AA	BB	AA	BB	AA	BB	BB	BB	BB	BB	BB	AA	BB	BB	BB	BB	AA	BB	BB	AA	AA	-	AA	-	AA
chr3H:599466174	3	117.864	AA	BB	BB	AA	BB	AA	BB	BB	AA	BB	AA	BB	BB	BB	BB	BB	AA	AA	AA	BB	AA	BB	AA	BB	AA	BB	AA	BB	BB	BB	BB	BB	BB	AA	BB	BB	BB	BB	AA	BB	BB	AA	AA	AA	AA	BB	AA
chr3H:599765189	3	117.864	AA	BB	BB	AA	BB	AA	BB	BB	AA	BB	AA	BB	BB	BB	BB	BB	AA	AA	AA	BB	AA	BB	AA	BB	-	BB	AA	BB	BB	BB	BB	BB	BB	AA	BB	BB	BB	BB	AA	BB	BB	AA	AA	AA	-	BB	AA
chr3H:599980928	3	117.864	AA	BB	BB	AA	BB	AA	BB	BB	AA	BB	AA	BB	BB	BB	BB	BB	AA	AA	AA	BB	AA	-	AA	BB	AA	BB	AA	BB	BB	BB	BB	BB	BB	AA	BB	BB	BB	BB	AA	BB	BB	AA	AA	AA	AA	BB	AA
chr3H:600672324	3	117.864	AA	BB	BB	AA	BB	AA	BB	BB	AA	BB	AA	BB	BB	BB	BB	-	AA	AA	AA	BB	AA	BB	AA	BB	AA	BB	AA	BB	BB	BB	BB	BB	BB	AA	BB	BB	BB	BB	AA	BB	BB	AA	AA	AA	AA	BB	AA
chr3H:600890506	3	118.551	AA	BB	BB	AA	BB	AA	BB	BB	AA	BB	AA	BB	BB	BB	BB	BB	AA	AA	AA	BB	AA	BB	AA	BB	AA	BB	AA	BB	BB	BB	BB	BB	BB	AA	BB	BB	BB	BB	AA	BB	BB	AA	AA	AA	AA	BB	-
chr3H:601478053	3	120.191	AA	BB	BB	AA	BB	AA	BB	BB	AA	BB	AA	BB	BB	BB	BB	BB	AA	-	AA	BB	AA	BB	AA	BB	AA	BB	AA	BB	BB	BB	BB	BB	BB	AA	BB	BB	BB	BB	AA	BB	BB	AA	AA	AA	-	BB	AA
chr3H:602735478	3	120.454	AA	BB	BB	AA	BB	AA	BB	BB	AA	BB	AA	BB	BB	BB	BB	BB	AA	AA	AA	BB	AA	BB	AA	BB	AA	BB	AA	BB	BB	BB	BB	BB	BB	AA	BB	BB	BB	BB	AA	BB	BB	AA	AA	AA	-	BB	AA
chr3H:602894600	3	120.454	AA	BB	BB	AA	BB	AA	BB	BB	AA	BB	AA	BB	BB	BB	BB	BB	AA	AA	AA	BB	AA	-	AA	BB	AA	BB	AA	-	BB	BB	BB	BB	BB	AA	BB	BB	BB	BB	AA	BB	BB	AA	AA	AA	AA	BB	AA
chr3H:603677763	3	120.454	AA	BB	BB	AA	BB	AA	BB	BB	AA	BB	AA	BB	BB	BB	BB	BB	AA	AA	AA	BB	AA	BB	AA	BB	AA	BB	AA	BB	BB	-	BB	BB	BB	AA	BB	BB	BB	-	AA	BB	BB	AA	AA	AA	AA	BB	AA
chr3H:603825236	3	120.454	AA	BB	BB	AA	BB	AA	BB	BB	AA	BB	AA	BB	BB	BB	BB	BB	AA	AA	AA	BB	AA	BB	AA	BB	AA	BB	AA	BB	BB	BB	BB	BB	BB	AA	BB	BB	BB	BB	AA	BB	BB	AA	AA	AA	AA	BB	AA
chr3H:604283630	3	120.454	AA	BB	BB	AA	BB	AA	BB	BB	AA	BB	AA	BB	BB	BB	BB	BB	AA	AA	AA	BB	AA	BB	-	BB	AA	BB	AA	BB	BB	BB	BB	BB	BB	AA	BB	BB	BB	BB	AA	BB	BB	AA	AA	AA	AA	BB	AA
chr3H:604633299	3	120.454	AA	BB	BB	AA	BB	AA	BB	BB	AA	BB	AA	BB	BB	BB	BB	BB	AA	AA	AA	BB	AA	BB	AA	BB	AA	BB	AA	-	BB	BB	BB	BB	BB	AA	-	BB	BB	BB	AA	BB	BB	AA	AA	AA	AA	BB	AA
chr3H:605215866	3	120.454	AA	BB	BB	AA	BB	AA	BB	BB	AA	BB	AA	BB	BB	BB	BB	BB	AA	AA	AA	BB	AA	BB	AA	BB	AA	BB	AA	BB	BB	BB	BB	BB	BB	AA	BB	BB	BB	BB	AA	BB	BB	AA	AA	AA	AA	BB	AA
chr3H:606308992	3	120.454	AA	BB	BB	AA	BB	AA	BB	BB	AA	BB	AA	BB	BB	BB	BB	BB	AA	AA	AA	BB	AA	BB	AA	BB	AA	BB	AA	BB	BB	BB	BB	BB	BB	AA	BB	BB	BB	BB	AA	BB	BB	AA	AA	AA	-	BB	AA
chr3H:606519005	3	122.077	AA	BB	BB	AA	BB	-	BB	BB	AA	BB	AA	BB	BB	BB	BB	BB	AA	AA	AA	BB	AA	BB	AA	BB	AA	BB	AA	BB	BB	BB	BB	BB	BB	AA	BB	BB	BB	BB	AA	BB	BB	AA	AA	AA	AA	BB	AA
chr3H:606947559	3	122.834	AA	BB	BB	AA	BB	AA	BB	BB	AA	BB	AA	BB	BB	BB	BB	BB	AA	AA	AA	BB	AA	BB	AA	BB	AA	BB	AA	BB	BB	BB	BB	BB	BB	AA	BB	BB	BB	BB	AA	BB	BB	AA	AA	AA	AA	BB	AA
chr3H:608418361	3	123.592	AA	BB	BB	AA	BB	AA	BB	BB	AA	BB	AA	BB	BB	BB	BB	BB	AA	AA	AA	BB	AA	BB	AA	BB	AA	BB	AA	BB	BB	BB	BB	BB	BB	AA	BB	BB	BB	BB	AA	BB	BB	BB	AA	AA	AA	BB	AA
chr3H:610833628	3	123.592	AA	BB	BB	AA	BB	AA	BB	BB	AA	BB	AA	BB	BB	BB	BB	BB	AA	AA	AA	BB	AA	BB	AA	BB	AA	BB	AA	BB	BB	BB	BB	BB	BB	AA	BB	BB	BB	BB	AA	BB	BB	BB	AA	AA	BB	BB	AA
chr3H:612651018	3	128.356	AA	BB	BB	AA	BB	AA	BB	BB	AA	BB	AA	-	BB	BB	BB	-	AA	AA	AA	BB	AA	BB	-	BB	AA	BB	AA	BB	BB	BB	BB	BB	BB	AA	BB	BB	BB	BB	AA	BB	BB	BB	AA	AA	-	BB	AA
chr3H:612890216	3	128.668	AA	BB	BB	BB	BB	AA	BB	BB	AA	BB	AA	BB	BB	BB	BB	BB	AA	AA	AA	BB	AA	BB	AA	BB	-	BB	AA	BB	BB	BB	BB	BB	BB	AA	BB	BB	BB	BB	AA	BB	BB	BB	AA	AA	BB	BB	AA
chr3H:612970638	3	128.668	AA	BB	BB	BB	BB	AA	BB	BB	AA	BB	AA	BB	BB	BB	BB	BB	AA	AA	AA	BB	AA	BB	AA	BB	AA	BB	AA	BB	BB	BB	BB	BB	BB	AA	BB	BB	BB	BB	AA	BB	BB	BB	AA	AA	BB	BB	-
chr3H:613069895	3	128.668	AA	BB	BB	BB	BB	AA	BB	BB	AA	BB	AA	-	BB	BB	BB	BB	AA	AA	AA	BB	AA	BB	AA	BB	AA	BB	AA	BB	BB	BB	BB	BB	BB	AA	BB	BB	BB	BB	AA	BB	BB	BB	AA	AA	-	BB	AA
chr3H:613365673	3	128.668	AA	BB	BB	BB	BB	AA	BB	BB	AA	BB	AA	BB	BB	BB	BB	BB	AA	AA	AA	BB	AA	BB	AA	BB	AA	BB	AA	BB	BB	BB	BB	BB	BB	AA	BB	BB	BB	BB	AA	BB	BB	BB	AA	AA	-	BB	AA
chr3H:614819811	3	130.406	AA	BB	BB	BB	BB	AA	BB	BB	AA	BB	AA	BB	BB	AA	BB	BB	AA	AA	AA	BB	AA	BB	AA	BB	AA	BB	AA	BB	BB	BB	BB	BB	BB	AA	BB	BB	BB	-	AA	BB	BB	BB	AA	AA	-	BB	BB
chr3H:616340012	3	131.975	AA	BB	BB	BB	BB	AA	BB	BB	AA	BB	AA	BB	BB	AA	BB	BB	AA	AA	AA	BB	AA	BB	AA	BB	-	BB	AA	BB	BB	BB	BB	BB	BB	AA	BB	BB	BB	BB	AA	BB	BB	BB	AA	AA	BB	BB	BB
chr3H:616453086	3	131.975	AA	BB	BB	BB	BB	AA	BB	BB	AA	BB	AA	BB	BB	AA	BB	BB	AA	AA	AA	BB	AA	BB	AA	BB	AA	BB	AA	BB	BB	BB	BB	BB	BB	AA	BB	BB	BB	BB	AA	BB	BB	BB	AA	AA	BB	BB	BB
chr3H:620544951	3	134.865	AA	BB	BB	BB	BB	AA	BB	BB	AA	BB	AA	BB	BB	AA	BB	BB	AA	AA	AA	BB	AA	BB	-	BB	AA	BB	AA	BB	BB	BB	BB	BB	BB	AA	BB	-	BB	BB	AA	BB	BB	BB	AA	AA	BB	BB	-
chr3H:621965262	3	138.323	AA	BB	BB	BB	BB	AA	BB	BB	AA	BB	AA	BB	BB	AA	BB	BB	AA	AA	AA	BB	AA	BB	AA	BB	AA	BB	AA	BB	BB	BB	BB	BB	BB	AA	BB	BB	BB	BB	AA	BB	BB	BB	AA	AA	BB	BB	BB
chr3H:622190172	3	138.323	AA	BB	BB	BB	BB	AA	BB	BB	AA	BB	AA	BB	BB	AA	BB	BB	AA	AA	AA	BB	AA	BB	AA	BB	AA	BB	AA	BB	BB	BB	BB	BB	BB	AA	BB	BB	BB	BB	AA	BB	BB	BB	AA	AA	-	BB	BB
chr3H:622321566	3	138.323	AA	BB	BB	BB	BB	AA	BB	BB	AA	BB	AA	BB	BB	AA	BB	BB	AA	AA	AA	BB	AA	BB	AA	BB	AA	BB	AA	BB	BB	BB	BB	BB	BB	AA	BB	BB	BB	BB	AA	BB	BB	BB	AA	AA	BB	-	BB
chr3H:623133437	3	139.217	AA	BB	BB	BB	BB	AA	BB	BB	AA	BB	AA	BB	BB	AA	BB	BB	AA	AA	AA	BB	AA	BB	AA	BB	AA	BB	AA	BB	BB	BB	BB	BB	BB	AA	BB	BB	BB	BB	AA	BB	BB	BB	AA	AA	-	BB	BB
chr3H:623226969	3	139.217	AA	BB	BB	BB	BB	AA	BB	BB	AA	BB	AA	BB	BB	AA	BB	BB	AA	AA	AA	BB	AA	BB	AA	BB	AA	BB	AA	BB	BB	BB	BB	BB	BB	AA	BB	BB	BB	BB	AA	BB	BB	BB	AA	AA	BB	BB	BB
chr3H:623372022	3	139.217	AA	BB	BB	BB	BB	AA	BB	BB	AA	BB	AA	BB	BB	AA	BB	BB	AA	AA	AA	BB	AA	BB	AA	BB	AA	BB	AA	BB	BB	BB	BB	BB	BB	AA	BB	BB	BB	BB	AA	BB	BB	BB	AA	AA	BB	BB	BB
chr3H:623759113	3	139.217	AA	BB	BB	BB	BB	AA	BB	BB	AA	BB	AA	BB	BB	AA	BB	BB	AA	AA	AA	BB	AA	BB	AA	BB	AA	BB	AA	BB	BB	BB	BB	BB	BB	AA	BB	BB	BB	BB	AA	BB	BB	BB	AA	AA	BB	BB	BB
chr3H:624103750	3	139.217	AA	BB	BB	BB	BB	AA	BB	BB	AA	BB	AA	BB	BB	AA	BB	BB	AA	AA	AA	BB	AA	BB	AA	BB	AA	BB	AA	BB	BB	BB	BB	BB	BB	AA	BB	BB	BB	BB	AA	BB	BB	BB	AA	AA	BB	BB	BB
chr3H:625402651	3	140.008	AA	BB	BB	BB	BB	AA	BB	BB	AA	BB	AA	BB	BB	AA	BB	BB	AA	AA	AA	BB	AA	BB	AA	BB	AA	BB	AA	BB	BB	BB	BB	BB	BB	AA	BB	BB	BB	BB	AA	BB	BB	BB	AA	AA	BB	BB	BB
chr3H:625618524	3	140.008	AA	BB	BB	BB	BB	AA	BB	BB	AA	BB	AA	BB	BB	AA	BB	BB	AA	AA	AA	BB	AA	BB	AA	BB	AA	BB	AA	BB	BB	BB	BB	BB	BB	AA	BB	BB	BB	BB	AA	BB	BB	BB	AA	AA	BB	BB	BB
chr3H:625887607	3	140.777	AA	BB	-	BB	BB	AA	BB	BB	AA	BB	AA	BB	BB	AA	BB	BB	AA	AA	AA	BB	AA	BB	AA	BB	AA	AA	AA	BB	BB	BB	BB	BB	BB	AA	BB	BB	BB	BB	AA	BB	BB	BB	AA	AA	BB	BB	BB
chr3H:625946348	3	140.777	AA	BB	BB	BB	BB	AA	BB	BB	AA	BB	AA	BB	BB	AA	BB	BB	AA	AA	AA	BB	AA	BB	AA	BB	AA	AA	AA	BB	BB	BB	BB	BB	BB	AA	BB	BB	BB	BB	AA	BB	BB	BB	AA	AA	-	BB	BB
chr3H:626482846	3	140.777	AA	BB	BB	BB	BB	AA	BB	BB	AA	BB	AA	BB	BB	AA	BB	BB	AA	AA	AA	BB	AA	BB	AA	BB	AA	AA	AA	BB	BB	BB	BB	BB	BB	AA	BB	BB	BB	BB	AA	BB	BB	BB	AA	AA	-	BB	-
chr3H:627363522	3	140.777	AA	BB	BB	BB	BB	AA	BB	BB	AA	BB	AA	BB	BB	AA	BB	BB	AA	AA	AA	BB	AA	BB	AA	BB	AA	AA	AA	BB	BB	BB	BB	BB	BB	AA	BB	BB	BB	BB	AA	BB	BB	BB	AA	AA	BB	BB	BB
chr3H:627492440	3	140.777	AA	BB	BB	BB	BB	AA	-	BB	AA	BB	AA	BB	BB	AA	BB	BB	AA	AA	AA	BB	AA	BB	AA	BB	AA	AA	AA	BB	BB	BB	BB	BB	BB	AA	BB	BB	BB	BB	AA	BB	BB	BB	AA	AA	BB	BB	BB
chr3H:627750362	3	140.777	AA	BB	BB	BB	BB	AA	BB	BB	AA	BB	AA	BB	BB	AA	BB	BB	AA	AA	AA	BB	AA	BB	AA	BB	AA	AA	AA	BB	BB	BB	BB	BB	BB	AA	BB	BB	BB	BB	AA	BB	BB	BB	AA	AA	BB	BB	BB
chr3H:628126486	3	140.777	AA	BB	BB	BB	BB	AA	BB	BB	AA	BB	AA	BB	BB	AA	BB	BB	AA	AA	AA	BB	AA	BB	AA	BB	AA	AA	AA	BB	BB	BB	BB	BB	BB	AA	BB	BB	BB	BB	AA	BB	BB	BB	AA	AA	BB	BB	BB
chr3H:628666213	3	140.777	AA	BB	BB	BB	BB	AA	BB	BB	AA	BB	AA	BB	BB	AA	BB	BB	AA	-	AA	BB	AA	BB	AA	BB	AA	AA	AA	BB	BB	BB	BB	BB	BB	AA	BB	AA	BB	BB	AA	BB	BB	BB	AA	AA	BB	BB	BB
chr3H:629447078	3	141.698	AA	BB	-	BB	BB	AA	BB	BB	AA	BB	AA	-	BB	AA	BB	BB	AA	AA	AA	BB	AA	BB	AA	BB	AA	AA	AA	BB	-	BB	BB	BB	BB	AA	BB	AA	BB	BB	AA	BB	BB	-	AA	-	-	AA	BB
chr3H:630631598	3	145.496	AA	BB	BB	BB	BB	AA	BB	BB	AA	BB	AA	BB	BB	AA	BB	BB	AA	AA	AA	BB	AA	BB	AA	BB	AA	AA	AA	BB	BB	BB	BB	BB	BB	AA	BB	AA	BB	BB	AA	BB	BB	BB	AA	AA	BB	AA	BB
chr3H:630742607	3	145.496	AA	BB	BB	BB	BB	AA	BB	BB	AA	BB	AA	BB	BB	AA	BB	BB	AA	AA	AA	BB	AA	BB	AA	BB	AA	AA	AA	BB	BB	BB	BB	BB	BB	AA	BB	AA	BB	BB	AA	BB	BB	BB	AA	AA	BB	AA	BB
chr3H:630858283	3	145.496	AA	BB	BB	BB	BB	AA	BB	BB	AA	BB	AA	BB	BB	AA	BB	BB	AA	AA	AA	BB	AA	BB	AA	BB	AA	AA	AA	BB	BB	BB	BB	BB	BB	AA	BB	AA	BB	BB	AA	BB	BB	BB	AA	AA	BB	AA	BB
chr3H:630932582	3	145.496	AA	BB	BB	BB	BB	AA	BB	BB	AA	BB	AA	BB	BB	AA	BB	BB	AA	AA	AA	BB	AA	BB	AA	BB	AA	AA	AA	BB	BB	BB	BB	BB	BB	AA	BB	AA	BB	BB	AA	BB	BB	BB	AA	AA	BB	AA	BB
chr3H:631082952	3	145.496	AA	BB	BB	BB	BB	AA	BB	BB	AA	BB	AA	BB	BB	AA	BB	BB	AA	AA	AA	BB	AA	BB	AA	BB	AA	AA	AA	BB	BB	BB	BB	BB	BB	AA	BB	AA	BB	BB	AA	BB	BB	BB	AA	AA	BB	AA	BB
chr3H:631215702	3	145.496	AA	BB	BB	BB	BB	AA	BB	BB	AA	BB	AA	BB	BB	AA	BB	BB	AA	AA	AA	BB	AA	BB	AA	BB	AA	AA	AA	BB	BB	BB	BB	BB	BB	AA	BB	AA	BB	BB	AA	BB	BB	BB	AA	AA	BB	AA	BB
chr3H:631346249	3	145.496	AA	BB	BB	BB	BB	AA	BB	BB	AA	BB	AA	BB	BB	AA	BB	BB	AA	AA	AA	BB	AA	BB	AA	BB	AA	AA	AA	BB	BB	BB	BB	BB	BB	AA	BB	AA	BB	BB	AA	BB	BB	BB	AA	AA	BB	AA	BB
chr3H:631633735	3	145.496	AA	BB	BB	-	BB	AA	BB	BB	AA	BB	AA	BB	BB	AA	BB	BB	AA	AA	AA	BB	AA	BB	AA	BB	-	AA	AA	BB	BB	BB	BB	BB	BB	AA	BB	AA	BB	BB	AA	BB	BB	BB	AA	AA	BB	-	BB
chr3H:631704954	3	145.496	AA	BB	BB	BB	BB	AA	BB	BB	AA	BB	AA	BB	BB	AA	BB	BB	AA	AA	AA	BB	AA	BB	AA	-	AA	AA	AA	BB	BB	BB	BB	BB	BB	AA	BB	AA	BB	BB	AA	BB	BB	BB	AA	AA	-	AA	BB
chr3H:631832694	3	145.496	AA	BB	BB	BB	BB	AA	BB	BB	AA	BB	AA	BB	BB	AA	BB	BB	AA	AA	AA	BB	AA	BB	-	BB	AA	AA	AA	BB	BB	BB	BB	BB	BB	AA	BB	AA	BB	BB	AA	BB	BB	BB	AA	AA	BB	AA	BB
chr3H:632007306	3	145.496	AA	BB	BB	BB	BB	AA	BB	BB	AA	BB	AA	BB	BB	AA	BB	BB	AA	AA	AA	BB	AA	BB	AA	BB	AA	AA	AA	BB	BB	BB	BB	BB	BB	AA	BB	AA	BB	BB	AA	BB	BB	BB	AA	AA	BB	AA	BB
chr3H:632311037	3	145.496	AA	BB	BB	BB	BB	AA	BB	BB	AA	BB	-	-	BB	AA	BB	BB	AA	AA	AA	BB	AA	BB	AA	BB	AA	AA	AA	BB	BB	BB	BB	-	BB	AA	BB	-	BB	BB	AA	-	BB	BB	AA	AA	BB	AA	BB
chr3H:633495278	3	147.012	AA	BB	BB	BB	BB	AA	BB	BB	AA	BB	AA	BB	BB	AA	BB	BB	AA	AA	AA	BB	AA	BB	AA	BB	AA	AA	AA	BB	BB	BB	BB	BB	BB	AA	BB	BB	BB	BB	AA	BB	BB	BB	AA	AA	BB	AA	BB
chr3H:633528880	3	147.012	AA	BB	BB	BB	BB	AA	BB	BB	AA	BB	AA	BB	BB	AA	BB	BB	AA	AA	AA	BB	AA	BB	AA	BB	AA	AA	AA	BB	BB	BB	BB	BB	BB	AA	BB	BB	BB	BB	AA	BB	BB	BB	AA	AA	BB	AA	BB
chr3H:633979053	3	147.012	AA	BB	BB	BB	BB	AA	BB	BB	AA	BB	AA	BB	BB	AA	BB	BB	AA	AA	AA	BB	AA	BB	AA	BB	-	AA	AA	BB	-	BB	BB	BB	BB	AA	BB	BB	BB	BB	AA	BB	BB	BB	AA	AA	BB	-	BB
chr3H:634016093	3	147.012	AA	BB	BB	BB	BB	AA	BB	BB	AA	BB	AA	BB	BB	AA	BB	BB	AA	AA	AA	BB	AA	BB	AA	BB	AA	AA	AA	BB	BB	BB	BB	BB	BB	AA	BB	BB	BB	BB	AA	BB	BB	BB	AA	AA	BB	AA	BB
chr3H:634188620	3	147.012	AA	BB	BB	BB	-	AA	BB	BB	AA	BB	AA	BB	BB	AA	BB	BB	AA	AA	AA	BB	AA	BB	AA	BB	AA	AA	AA	BB	BB	BB	BB	BB	BB	AA	BB	BB	BB	BB	AA	BB	BB	BB	AA	AA	-	AA	BB
chr3H:634581718	3	147.012	AA	BB	-	BB	BB	AA	BB	BB	AA	BB	AA	BB	BB	AA	BB	BB	AA	AA	AA	BB	AA	BB	AA	BB	AA	AA	AA	BB	BB	BB	BB	BB	BB	AA	BB	BB	BB	BB	AA	BB	BB	BB	AA	AA	BB	AA	BB
chr3H:634621533	3	147.012	AA	BB	BB	BB	BB	AA	BB	BB	AA	BB	AA	BB	BB	AA	BB	BB	AA	AA	AA	BB	AA	BB	-	BB	AA	AA	AA	BB	BB	BB	BB	BB	BB	AA	BB	BB	BB	BB	AA	BB	BB	BB	AA	AA	BB	AA	BB
chr3H:634929309	3	149.287	AA	BB	BB	BB	BB	AA	BB	BB	AA	BB	AA	BB	BB	AA	BB	BB	AA	AA	AA	BB	AA	BB	AA	BB	AA	AA	AA	AA	BB	BB	BB	BB	BB	AA	BB	BB	BB	BB	AA	BB	BB	BB	AA	BB	BB	AA	BB
chr3H:635268668	3	150.803	AA	BB	BB	BB	BB	AA	BB	BB	AA	BB	AA	BB	BB	AA	BB	BB	AA	AA	AA	BB	AA	-	AA	BB	AA	AA	AA	AA	BB	BB	BB	BB	BB	AA	BB	BB	BB	BB	AA	BB	BB	BB	AA	BB	BB	AA	BB
chr3H:635379394	3	151.561	AA	BB	BB	BB	BB	AA	AA	BB	AA	BB	AA	BB	BB	AA	BB	BB	AA	AA	AA	BB	AA	BB	AA	BB	AA	AA	AA	AA	BB	BB	BB	BB	BB	AA	BB	BB	BB	BB	AA	BB	BB	BB	AA	BB	BB	AA	BB
chr3H:636219253	3	152.318	AA	BB	BB	BB	BB	AA	AA	BB	AA	BB	AA	BB	BB	AA	BB	BB	AA	AA	AA	BB	AA	BB	-	BB	AA	AA	AA	AA	BB	BB	BB	BB	BB	AA	BB	BB	BB	BB	AA	BB	BB	BB	AA	BB	BB	AA	-
chr3H:636558484	3	152.318	AA	BB	BB	BB	BB	AA	AA	BB	AA	BB	AA	BB	BB	AA	BB	BB	AA	AA	AA	BB	AA	BB	AA	BB	AA	AA	AA	AA	BB	BB	BB	BB	BB	AA	BB	BB	BB	BB	AA	BB	BB	BB	AA	BB	BB	AA	BB
chr3H:637080819	3	152.318	AA	BB	BB	BB	BB	AA	AA	BB	AA	BB	AA	BB	BB	AA	BB	BB	AA	AA	AA	BB	AA	BB	AA	BB	AA	AA	AA	AA	BB	BB	BB	BB	BB	AA	BB	BB	BB	BB	AA	BB	BB	BB	AA	BB	BB	AA	BB
chr3H:637358424	3	152.318	AA	BB	BB	BB	BB	AA	AA	BB	AA	BB	AA	BB	BB	AA	BB	BB	AA	AA	AA	BB	AA	BB	AA	BB	AA	AA	AA	AA	BB	BB	BB	BB	BB	-	BB	BB	BB	BB	AA	BB	BB	BB	AA	BB	BB	AA	BB
chr3H:637401339	3	152.318	AA	BB	BB	BB	BB	AA	AA	BB	AA	BB	AA	BB	BB	AA	BB	BB	AA	AA	AA	BB	AA	BB	AA	BB	AA	AA	AA	AA	BB	BB	BB	BB	BB	AA	BB	BB	BB	BB	AA	BB	BB	BB	AA	BB	BB	AA	BB
chr3H:637549439	3	152.318	AA	BB	BB	BB	BB	AA	AA	BB	AA	BB	AA	BB	BB	AA	BB	BB	AA	AA	AA	BB	AA	BB	AA	BB	AA	AA	AA	AA	BB	BB	BB	BB	BB	AA	BB	BB	BB	BB	AA	BB	BB	BB	AA	BB	BB	AA	BB
chr3H:637773960	3	153.834	AA	BB	BB	BB	BB	AA	AA	BB	AA	BB	AA	BB	BB	AA	BB	BB	AA	AA	AA	BB	AA	BB	AA	BB	AA	AA	AA	AA	BB	BB	BB	BB	BB	AA	BB	BB	BB	BB	AA	BB	BB	BB	AA	BB	BB	AA	BB
chr3H:637805388	3	153.834	AA	BB	BB	BB	BB	AA	AA	BB	AA	BB	AA	BB	BB	AA	BB	BB	AA	AA	AA	BB	AA	BB	AA	BB	AA	AA	AA	AA	BB	BB	BB	BB	BB	AA	BB	BB	BB	BB	AA	BB	BB	BB	AA	BB	BB	AA	BB
chr3H:640354809	3	155.91	AA	BB	BB	BB	BB	AA	AA	BB	AA	BB	AA	BB	BB	AA	BB	BB	AA	AA	AA	BB	AA	BB	AA	BB	-	AA	-	AA	BB	BB	BB	BB	BB	AA	BB	BB	BB	-	AA	BB	BB	BB	AA	-	BB	AA	BB
chr3H:640889620	3	158.802	AA	BB	BB	BB	BB	AA	AA	BB	AA	BB	AA	BB	BB	AA	BB	BB	AA	AA	AA	BB	AA	BB	AA	BB	AA	AA	AA	AA	BB	BB	BB	BB	BB	AA	BB	BB	BB	BB	AA	BB	BB	BB	AA	BB	BB	AA	BB
chr3H:640964060	3	158.802	AA	BB	BB	BB	BB	AA	AA	BB	AA	BB	AA	BB	BB	AA	BB	BB	AA	AA	AA	BB	AA	BB	AA	BB	AA	AA	AA	AA	BB	BB	BB	BB	BB	AA	BB	BB	BB	BB	AA	BB	BB	BB	AA	BB	BB	AA	BB
chr3H:641769830	3	160.375	AA	BB	BB	BB	BB	AA	AA	BB	AA	BB	AA	BB	BB	AA	BB	BB	AA	AA	AA	BB	AA	BB	AA	BB	AA	AA	AA	AA	BB	BB	BB	BB	BB	AA	BB	BB	BB	AA	AA	BB	BB	BB	AA	BB	BB	AA	BB
chr3H:641981416	3	160.375	AA	BB	BB	BB	BB	AA	AA	BB	AA	BB	AA	BB	BB	AA	BB	BB	AA	AA	AA	BB	AA	BB	AA	BB	AA	AA	AA	AA	BB	BB	BB	BB	BB	AA	BB	BB	BB	AA	AA	BB	BB	BB	AA	BB	-	AA	BB
chr3H:642827517	3	160.375	AA	BB	BB	BB	BB	AA	AA	BB	AA	BB	AA	BB	BB	AA	BB	BB	AA	AA	AA	BB	AA	BB	AA	BB	AA	AA	AA	AA	-	BB	BB	BB	BB	AA	BB	BB	BB	AA	AA	BB	BB	BB	AA	BB	BB	AA	BB
chr3H:643146449	3	160.375	AA	BB	BB	BB	BB	AA	AA	BB	AA	BB	AA	BB	BB	AA	BB	BB	AA	AA	AA	BB	AA	BB	AA	BB	AA	AA	AA	AA	BB	BB	BB	BB	BB	AA	BB	BB	BB	AA	AA	BB	BB	BB	AA	BB	BB	AA	BB
chr3H:644137894	3	161.132	AA	BB	BB	BB	BB	AA	AA	BB	AA	BB	AA	BB	BB	AA	BB	BB	AA	AA	AA	BB	AA	BB	AA	BB	AA	AA	AA	AA	BB	BB	BB	BB	BB	AA	BB	BB	BB	AA	AA	BB	BB	BB	AA	BB	BB	AA	BB
chr3H:644297544	3	161.132	AA	BB	BB	BB	BB	AA	AA	BB	AA	BB	AA	BB	BB	AA	BB	BB	AA	AA	AA	BB	AA	BB	AA	BB	AA	AA	AA	AA	BB	BB	BB	BB	BB	AA	BB	BB	BB	AA	AA	BB	BB	BB	AA	BB	BB	AA	BB
chr3H:644805132	3	161.132	AA	BB	BB	BB	BB	AA	AA	BB	AA	BB	AA	BB	BB	AA	BB	BB	AA	AA	AA	BB	AA	BB	AA	BB	AA	AA	AA	AA	BB	BB	BB	BB	BB	AA	BB	BB	BB	AA	AA	BB	BB	BB	AA	BB	BB	AA	BB
chr3H:645260898	3	161.89	AA	BB	BB	BB	BB	AA	AA	BB	AA	BB	AA	BB	BB	AA	BB	BB	AA	AA	AA	BB	AA	BB	AA	BB	AA	AA	AA	AA	BB	BB	BB	BB	BB	AA	BB	BB	BB	AA	AA	BB	BB	BB	AA	BB	BB	AA	BB
chr3H:645489091	3	161.89	AA	BB	BB	BB	BB	AA	AA	BB	AA	BB	AA	BB	BB	AA	BB	BB	AA	AA	AA	BB	AA	BB	AA	BB	AA	AA	AA	AA	BB	BB	BB	BB	BB	AA	BB	BB	BB	AA	AA	BB	BB	BB	AA	BB	BB	AA	BB
chr3H:645644149	3	162.648	AA	BB	BB	BB	BB	AA	AA	BB	AA	BB	AA	BB	BB	AA	BB	BB	AA	AA	AA	BB	AA	BB	AA	BB	AA	AA	AA	AA	BB	BB	BB	BB	BB	AA	BB	BB	BB	AA	-	BB	BB	BB	AA	BB	BB	AA	BB
chr3H:645873046	3	162.648	AA	BB	BB	BB	BB	AA	AA	BB	AA	BB	AA	BB	BB	AA	BB	BB	AA	AA	AA	BB	AA	BB	AA	BB	AA	AA	AA	AA	BB	BB	BB	BB	BB	AA	BB	BB	BB	AA	AA	BB	BB	BB	AA	BB	-	AA	BB
chr3H:646192611	3	162.648	AA	BB	BB	BB	BB	AA	AA	BB	AA	BB	AA	BB	BB	AA	BB	BB	AA	AA	AA	BB	AA	BB	AA	BB	AA	AA	AA	AA	BB	BB	BB	BB	BB	AA	BB	BB	BB	AA	AA	BB	BB	BB	AA	BB	-	AA	BB
chr3H:646320799	3	162.648	AA	BB	BB	BB	BB	AA	AA	BB	AA	BB	AA	BB	BB	AA	BB	BB	AA	AA	AA	BB	AA	BB	AA	BB	AA	AA	AA	AA	BB	BB	BB	BB	BB	AA	BB	BB	BB	AA	AA	BB	BB	BB	AA	BB	BB	AA	BB
chr3H:647752623	3	163.405	AA	BB	BB	BB	BB	AA	AA	BB	AA	BB	AA	BB	BB	AA	BB	BB	AA	AA	AA	BB	AA	BB	AA	BB	AA	AA	AA	AA	BB	BB	BB	BB	BB	AA	BB	BB	BB	AA	AA	BB	BB	BB	AA	BB	-	AA	BB
chr3H:648172294	3	163.405	AA	BB	BB	BB	BB	AA	AA	BB	AA	BB	AA	BB	BB	AA	BB	BB	AA	AA	AA	BB	AA	BB	AA	-	AA	AA	AA	AA	BB	BB	BB	BB	BB	AA	BB	BB	BB	AA	AA	BB	BB	BB	AA	BB	BB	AA	BB
chr3H:648312135	3	163.405	AA	BB	BB	BB	BB	AA	AA	BB	AA	BB	AA	BB	BB	AA	BB	BB	AA	AA	AA	BB	AA	BB	AA	BB	AA	AA	AA	AA	BB	BB	BB	BB	BB	AA	BB	BB	BB	AA	AA	BB	BB	BB	AA	BB	BB	AA	BB
chr3H:648702740	3	163.405	AA	BB	BB	BB	BB	AA	AA	BB	AA	BB	AA	BB	BB	AA	BB	BB	AA	AA	-	BB	AA	BB	AA	BB	AA	AA	-	AA	BB	BB	BB	BB	BB	-	BB	BB	BB	AA	AA	BB	BB	BB	AA	BB	BB	AA	BB
chr3H:649225763	3	164.163	AA	BB	BB	BB	BB	AA	AA	BB	AA	AA	AA	BB	BB	AA	BB	BB	AA	AA	AA	BB	AA	BB	AA	BB	AA	AA	AA	AA	BB	BB	BB	BB	BB	AA	BB	BB	BB	AA	AA	BB	BB	BB	AA	BB	BB	AA	BB
chr3H:649507784	3	164.163	AA	BB	BB	BB	BB	AA	AA	BB	AA	AA	AA	BB	BB	AA	BB	BB	AA	AA	AA	BB	AA	BB	AA	BB	AA	AA	AA	AA	BB	BB	BB	BB	BB	AA	BB	BB	BB	AA	AA	BB	BB	BB	AA	BB	BB	AA	BB
chr3H:649739023	3	164.163	AA	BB	BB	BB	BB	AA	AA	BB	AA	AA	AA	BB	BB	AA	BB	BB	AA	AA	AA	BB	AA	BB	AA	BB	AA	AA	AA	AA	BB	BB	BB	BB	BB	AA	BB	BB	BB	AA	AA	BB	BB	BB	AA	BB	BB	AA	BB
chr3H:650320951	3	165.678	AA	BB	BB	BB	BB	AA	AA	BB	AA	AA	AA	BB	BB	AA	BB	BB	AA	AA	AA	BB	AA	BB	AA	BB	AA	AA	AA	AA	BB	BB	BB	BB	BB	AA	BB	BB	BB	AA	AA	BB	BB	BB	AA	BB	BB	AA	BB
chr3H:650658762	3	167.194	AA	BB	BB	BB	BB	-	AA	BB	AA	AA	AA	BB	BB	AA	BB	BB	AA	AA	BB	BB	AA	BB	AA	BB	AA	AA	AA	AA	BB	BB	BB	BB	BB	AA	BB	BB	BB	AA	AA	BB	BB	BB	AA	BB	BB	AA	BB
chr3H:650750906	3	167.194	AA	BB	BB	BB	BB	AA	AA	BB	AA	AA	AA	BB	BB	AA	BB	BB	AA	AA	BB	BB	AA	BB	AA	BB	AA	AA	AA	AA	BB	BB	BB	BB	BB	AA	BB	BB	BB	AA	AA	BB	BB	BB	AA	BB	BB	AA	BB
chr3H:650981402	3	167.952	AA	BB	BB	BB	BB	AA	AA	BB	AA	AA	AA	BB	BB	AA	BB	BB	AA	AA	BB	BB	AA	BB	AA	BB	AA	AA	AA	AA	BB	BB	BB	AA	BB	AA	BB	BB	BB	AA	AA	BB	BB	BB	AA	BB	BB	AA	BB
chr3H:651808578	3	167.952	AA	BB	BB	BB	BB	AA	AA	BB	AA	AA	AA	BB	BB	AA	BB	BB	AA	AA	BB	BB	AA	BB	AA	BB	AA	AA	AA	AA	BB	BB	BB	AA	BB	AA	BB	BB	BB	AA	AA	BB	BB	BB	AA	BB	BB	AA	BB
chr3H:651960293	3	167.952	AA	BB	BB	BB	-	AA	AA	BB	AA	AA	AA	BB	BB	AA	BB	BB	AA	AA	BB	BB	AA	BB	AA	BB	AA	AA	AA	AA	BB	BB	BB	AA	BB	AA	BB	BB	BB	AA	AA	BB	BB	BB	AA	BB	-	-	BB
chr3H:652430694	3	167.952	AA	BB	BB	BB	BB	AA	AA	BB	AA	AA	AA	BB	BB	AA	BB	BB	AA	AA	BB	BB	AA	BB	AA	BB	AA	AA	AA	AA	BB	BB	BB	AA	BB	AA	BB	BB	BB	AA	AA	BB	BB	BB	AA	BB	BB	AA	BB
chr3H:652500267	3	167.952	AA	BB	BB	BB	BB	AA	AA	BB	AA	AA	AA	BB	BB	AA	BB	BB	AA	AA	BB	BB	AA	BB	AA	BB	AA	AA	AA	AA	BB	BB	BB	AA	BB	AA	BB	BB	BB	AA	AA	BB	BB	BB	AA	BB	BB	AA	BB
chr3H:652757464	3	167.952	AA	BB	-	BB	BB	AA	AA	BB	AA	AA	AA	BB	BB	AA	BB	BB	AA	AA	BB	BB	-	BB	-	BB	AA	AA	AA	AA	BB	BB	BB	AA	BB	AA	BB	BB	BB	AA	-	BB	BB	BB	AA	BB	-	-	-
chr3H:653593272	3	169.467	AA	BB	BB	BB	BB	AA	AA	BB	AA	AA	AA	BB	-	AA	BB	BB	AA	-	BB	BB	BB	BB	AA	BB	AA	AA	AA	AA	BB	BB	BB	AA	BB	AA	BB	BB	BB	AA	AA	BB	BB	BB	AA	BB	BB	AA	BB
chr3H:653800381	3	169.467	AA	BB	BB	BB	BB	AA	AA	BB	AA	AA	AA	BB	BB	AA	BB	BB	AA	AA	BB	BB	BB	BB	AA	BB	AA	AA	AA	AA	BB	BB	BB	AA	BB	AA	BB	-	BB	AA	AA	BB	BB	BB	AA	BB	BB	AA	BB
chr3H:654302842	3	169.467	AA	BB	-	BB	BB	AA	AA	BB	AA	AA	AA	BB	BB	AA	BB	BB	AA	AA	BB	BB	BB	BB	AA	BB	AA	AA	AA	AA	BB	BB	BB	AA	BB	AA	BB	BB	BB	AA	AA	BB	BB	BB	AA	BB	BB	AA	BB
chr3H:654689673	3	169.467	AA	BB	BB	BB	BB	AA	AA	BB	AA	-	AA	BB	BB	AA	BB	BB	AA	AA	BB	BB	BB	BB	AA	BB	AA	AA	AA	AA	BB	BB	BB	AA	BB	-	BB	BB	-	AA	-	-	BB	BB	AA	BB	-	AA	BB
chr3H:654740823	3	169.467	AA	BB	BB	BB	BB	AA	AA	BB	AA	AA	AA	BB	BB	AA	BB	BB	AA	AA	BB	BB	BB	BB	AA	BB	AA	AA	AA	AA	BB	BB	BB	AA	BB	AA	BB	BB	BB	AA	AA	BB	BB	BB	AA	BB	BB	AA	BB
chr3H:654835071	3	169.467	AA	BB	BB	BB	BB	AA	AA	BB	AA	AA	AA	BB	BB	AA	BB	BB	AA	AA	BB	BB	BB	BB	AA	BB	AA	AA	AA	AA	BB	BB	BB	AA	BB	AA	BB	BB	BB	AA	AA	BB	BB	BB	AA	BB	BB	AA	BB
chr3H:655191643	3	169.467	AA	BB	BB	BB	BB	AA	AA	BB	AA	AA	AA	BB	BB	AA	BB	BB	AA	AA	BB	BB	BB	BB	AA	BB	AA	AA	AA	AA	BB	BB	BB	AA	BB	AA	BB	BB	BB	AA	AA	BB	BB	BB	AA	BB	BB	AA	BB
chr3H:655212546	3	169.467	AA	BB	BB	BB	BB	AA	AA	BB	AA	AA	AA	BB	-	AA	BB	BB	AA	AA	BB	BB	BB	BB	AA	BB	AA	AA	AA	AA	BB	BB	BB	AA	BB	AA	BB	BB	BB	AA	AA	BB	BB	-	AA	BB	-	AA	BB
chr3H:655324814	3	169.467	AA	BB	BB	BB	BB	AA	AA	BB	AA	AA	AA	BB	BB	AA	BB	BB	AA	AA	BB	BB	BB	BB	AA	BB	AA	AA	AA	AA	BB	BB	BB	AA	BB	AA	BB	BB	BB	AA	AA	BB	BB	BB	AA	BB	BB	AA	BB
chr3H:656072860	3	171.284	AA	BB	BB	BB	BB	AA	AA	BB	AA	AA	AA	BB	BB	AA	BB	BB	AA	AA	BB	AA	BB	BB	AA	BB	AA	AA	AA	AA	BB	BB	BB	AA	BB	AA	BB	BB	BB	AA	AA	BB	BB	AA	AA	BB	BB	AA	BB
chr3H:656327128	3	171.284	AA	BB	BB	BB	BB	AA	AA	BB	AA	AA	AA	BB	BB	AA	BB	BB	AA	AA	BB	AA	BB	BB	AA	BB	AA	AA	AA	AA	BB	BB	BB	AA	BB	AA	BB	BB	BB	AA	AA	BB	BB	AA	AA	BB	BB	AA	BB
chr3H:656826612	3	171.284	AA	BB	BB	BB	BB	AA	AA	BB	AA	AA	AA	BB	BB	AA	BB	BB	AA	AA	BB	AA	BB	BB	AA	BB	AA	AA	AA	AA	BB	BB	BB	AA	BB	AA	BB	BB	BB	AA	AA	BB	BB	AA	AA	BB	BB	AA	BB
chr3H:656927659	3	171.284	AA	BB	BB	BB	BB	AA	AA	BB	AA	AA	AA	BB	BB	AA	BB	BB	AA	AA	BB	AA	BB	BB	AA	BB	AA	AA	AA	AA	BB	BB	BB	AA	BB	AA	BB	BB	BB	AA	AA	BB	BB	AA	AA	BB	BB	AA	BB
chr3H:658465765	3	173.258	AA	BB	BB	BB	BB	AA	AA	AA	AA	AA	AA	BB	BB	AA	BB	BB	AA	AA	BB	AA	BB	BB	AA	BB	AA	AA	AA	AA	BB	BB	BB	AA	BB	AA	BB	BB	BB	AA	AA	BB	BB	AA	AA	BB	BB	AA	BB
chr3H:658650721	3	173.258	AA	BB	BB	BB	BB	AA	AA	AA	AA	AA	AA	BB	BB	AA	BB	BB	AA	AA	BB	AA	BB	BB	AA	BB	AA	AA	AA	AA	BB	BB	BB	AA	BB	AA	BB	BB	BB	AA	AA	BB	BB	AA	AA	BB	BB	AA	BB
chr3H:659104317	3	173.258	AA	BB	BB	BB	BB	AA	AA	AA	AA	AA	AA	BB	BB	AA	BB	BB	AA	AA	BB	AA	BB	BB	AA	BB	AA	AA	AA	AA	BB	BB	BB	AA	BB	AA	BB	BB	BB	AA	AA	BB	BB	AA	AA	BB	-	AA	BB
chr3H:660063708	3	174.018	AA	BB	BB	BB	BB	AA	AA	AA	AA	AA	AA	BB	BB	AA	BB	BB	AA	AA	BB	AA	BB	BB	AA	-	AA	AA	AA	AA	BB	BB	BB	AA	BB	AA	-	BB	BB	AA	AA	BB	BB	AA	AA	BB	BB	AA	BB
chr3H:660603537	3	174.018	AA	BB	BB	BB	BB	AA	AA	AA	AA	AA	AA	BB	BB	AA	BB	BB	AA	AA	BB	AA	BB	BB	AA	BB	AA	AA	AA	AA	BB	BB	BB	AA	BB	AA	BB	BB	BB	AA	AA	BB	BB	AA	AA	BB	BB	AA	BB
chr3H:660794777	3	174.018	AA	BB	BB	BB	BB	AA	AA	AA	AA	AA	AA	BB	BB	AA	BB	BB	AA	AA	BB	AA	BB	BB	AA	BB	AA	AA	AA	AA	BB	BB	BB	AA	BB	AA	BB	BB	BB	AA	AA	BB	BB	AA	AA	BB	BB	AA	BB
chr3H:660840730	3	174.018	AA	BB	BB	BB	BB	AA	AA	AA	AA	AA	AA	BB	BB	AA	BB	BB	AA	AA	BB	AA	BB	BB	AA	BB	AA	AA	AA	AA	BB	BB	BB	AA	BB	AA	BB	BB	BB	AA	AA	BB	BB	AA	AA	BB	BB	AA	BB
chr3H:660971360	3	174.018	AA	BB	BB	BB	BB	AA	AA	AA	AA	AA	AA	BB	BB	AA	BB	BB	AA	AA	BB	AA	BB	BB	AA	BB	AA	AA	AA	AA	BB	BB	BB	AA	BB	AA	BB	BB	BB	AA	AA	BB	BB	AA	AA	BB	BB	AA	BB
chr3H:661272489	3	174.775	AA	BB	BB	BB	BB	AA	AA	AA	AA	AA	AA	BB	BB	AA	BB	BB	AA	AA	BB	AA	BB	-	AA	BB	AA	AA	BB	AA	BB	BB	BB	AA	BB	AA	BB	BB	BB	AA	AA	BB	BB	AA	AA	BB	BB	AA	BB
chr3H:661563203	3	174.775	AA	BB	BB	BB	BB	AA	AA	AA	AA	AA	AA	BB	BB	AA	BB	BB	AA	AA	BB	AA	BB	BB	AA	BB	AA	AA	BB	AA	BB	BB	BB	AA	BB	AA	BB	BB	BB	AA	AA	BB	BB	AA	AA	BB	-	AA	BB
chr3H:661637408	3	174.775	AA	BB	BB	BB	BB	AA	AA	AA	AA	AA	AA	BB	BB	AA	BB	BB	AA	AA	BB	AA	BB	BB	AA	BB	AA	AA	BB	AA	BB	BB	BB	AA	BB	AA	BB	BB	BB	AA	AA	BB	BB	AA	AA	BB	BB	AA	BB
chr3H:661788505	3	174.775	AA	BB	BB	BB	BB	AA	AA	AA	AA	AA	AA	BB	BB	AA	BB	BB	AA	AA	BB	AA	BB	BB	AA	BB	AA	AA	BB	AA	BB	BB	BB	AA	BB	AA	BB	BB	BB	AA	AA	BB	BB	AA	AA	BB	BB	AA	BB
chr3H:661852589	3	174.775	AA	BB	BB	BB	BB	AA	AA	AA	AA	AA	AA	BB	BB	AA	BB	BB	AA	AA	BB	AA	BB	BB	AA	BB	AA	AA	BB	AA	BB	BB	BB	AA	BB	AA	BB	BB	BB	AA	AA	BB	BB	AA	AA	BB	BB	AA	BB
chr3H:662283414	3	174.775	AA	BB	BB	BB	BB	AA	AA	AA	AA	AA	AA	BB	BB	AA	BB	BB	AA	AA	BB	AA	BB	BB	AA	BB	AA	AA	BB	AA	BB	BB	BB	-	BB	AA	BB	BB	BB	AA	AA	BB	BB	AA	AA	BB	BB	AA	BB
chr3H:662456881	3	174.775	AA	BB	BB	BB	BB	AA	AA	AA	AA	AA	AA	BB	BB	AA	BB	BB	AA	AA	BB	AA	BB	BB	AA	BB	AA	AA	BB	AA	BB	BB	BB	AA	BB	AA	BB	BB	BB	AA	AA	BB	BB	AA	AA	BB	BB	AA	BB
chr3H:662553075	3	174.775	AA	BB	BB	BB	BB	AA	AA	AA	AA	AA	AA	BB	BB	AA	BB	BB	AA	AA	BB	AA	BB	BB	AA	BB	AA	AA	BB	AA	BB	BB	BB	AA	BB	AA	BB	BB	BB	AA	AA	BB	BB	AA	AA	BB	-	AA	BB
chr3H:662618118	3	174.775	AA	BB	BB	BB	BB	AA	AA	AA	AA	AA	AA	BB	BB	AA	BB	BB	AA	AA	BB	AA	BB	BB	AA	BB	AA	AA	BB	AA	BB	BB	BB	AA	BB	AA	BB	BB	AA	AA	AA	BB	BB	AA	AA	BB	BB	AA	BB
chr3H:662962174	3	176.292	AA	BB	BB	BB	BB	AA	AA	AA	AA	AA	AA	BB	BB	AA	BB	BB	AA	AA	BB	AA	BB	BB	AA	BB	AA	AA	BB	AA	BB	BB	BB	AA	BB	AA	BB	BB	AA	AA	AA	BB	BB	AA	AA	BB	-	AA	BB
chr3H:663178005	3	176.292	AA	BB	BB	BB	BB	AA	AA	AA	AA	AA	AA	BB	BB	AA	BB	BB	AA	AA	BB	AA	BB	BB	AA	BB	AA	AA	BB	AA	BB	BB	BB	AA	BB	AA	BB	BB	AA	AA	AA	BB	BB	AA	AA	BB	BB	AA	BB
chr3H:663492986	3	178.573	AA	BB	BB	BB	BB	AA	AA	AA	AA	AA	AA	BB	BB	AA	BB	BB	AA	AA	BB	AA	BB	BB	AA	BB	AA	AA	BB	AA	BB	BB	BB	AA	BB	AA	BB	BB	AA	AA	AA	BB	AA	AA	AA	BB	-	AA	BB
chr3H:663632751	3	178.573	AA	BB	BB	BB	BB	AA	AA	AA	AA	AA	AA	BB	BB	AA	BB	BB	AA	AA	BB	AA	BB	BB	AA	BB	AA	AA	BB	AA	BB	BB	BB	AA	BB	AA	BB	BB	AA	AA	AA	BB	AA	AA	AA	BB	BB	AA	BB
chr3H:663734940	3	179.37	AA	BB	BB	BB	BB	AA	AA	AA	AA	AA	AA	BB	BB	AA	BB	BB	AA	AA	BB	AA	BB	BB	AA	BB	AA	AA	BB	AA	BB	BB	BB	AA	BB	AA	BB	BB	AA	AA	AA	BB	AA	AA	AA	BB	BB	AA	BB
chr3H:664198930	3	179.37	AA	BB	BB	BB	-	AA	AA	AA	AA	AA	AA	BB	BB	-	BB	BB	AA	AA	BB	AA	BB	BB	AA	BB	AA	AA	BB	AA	BB	BB	BB	AA	BB	AA	BB	BB	-	AA	AA	BB	-	AA	AA	BB	BB	-	BB
chr3H:664503337	3	179.37	AA	BB	BB	BB	BB	AA	AA	AA	AA	AA	AA	BB	BB	AA	BB	BB	AA	AA	BB	AA	BB	BB	AA	BB	AA	AA	BB	AA	BB	BB	BB	AA	BB	AA	BB	BB	AA	AA	AA	BB	AA	AA	AA	BB	BB	AA	BB
chr3H:664838918	3	180.93	AA	BB	BB	BB	BB	AA	AA	AA	AA	AA	AA	BB	BB	AA	BB	BB	AA	AA	BB	AA	BB	BB	AA	BB	AA	AA	BB	AA	BB	BB	BB	AA	BB	AA	BB	BB	AA	-	AA	BB	AA	AA	AA	BB	BB	AA	BB
chr3H:664990318	3	180.93	AA	BB	BB	BB	BB	AA	AA	AA	AA	AA	AA	BB	BB	AA	BB	BB	AA	AA	BB	AA	BB	BB	AA	BB	-	AA	BB	AA	BB	BB	BB	AA	BB	AA	BB	BB	AA	-	AA	BB	AA	AA	AA	BB	BB	AA	BB
chr3H:665070858	3	180.93	AA	BB	BB	BB	BB	AA	AA	AA	AA	AA	AA	BB	BB	AA	BB	BB	AA	AA	BB	AA	BB	BB	AA	BB	AA	AA	BB	AA	BB	BB	BB	AA	BB	AA	BB	BB	AA	AA	AA	BB	AA	AA	AA	BB	BB	AA	BB
chr3H:665187562	3	180.93	AA	BB	BB	BB	BB	AA	AA	AA	AA	AA	AA	BB	BB	AA	BB	BB	AA	AA	BB	AA	BB	BB	AA	BB	AA	AA	BB	AA	BB	BB	BB	AA	BB	AA	BB	BB	AA	AA	AA	BB	AA	AA	AA	BB	BB	AA	BB
chr3H:665365123	3	180.93	AA	BB	BB	BB	BB	AA	AA	AA	AA	AA	AA	BB	BB	AA	BB	BB	AA	AA	BB	AA	BB	BB	AA	BB	AA	AA	BB	AA	BB	BB	BB	AA	BB	AA	BB	BB	AA	AA	AA	BB	AA	AA	AA	BB	BB	AA	BB
chr3H:665427382	3	180.93	AA	BB	BB	BB	BB	-	-	AA	-	AA	AA	BB	BB	AA	BB	BB	AA	AA	BB	AA	-	BB	AA	BB	-	AA	BB	AA	BB	BB	BB	AA	BB	AA	BB	BB	AA	AA	AA	BB	-	AA	AA	BB	-	AA	BB
chr3H:665650704	3	180.93	AA	BB	BB	BB	BB	AA	AA	AA	AA	AA	AA	BB	BB	AA	BB	BB	AA	AA	BB	AA	BB	BB	AA	BB	AA	AA	BB	AA	BB	BB	BB	AA	BB	AA	BB	BB	AA	AA	AA	BB	AA	AA	AA	BB	BB	AA	BB
chr3H:665933162	3	180.93	AA	BB	BB	BB	BB	AA	AA	AA	AA	AA	AA	BB	BB	AA	BB	BB	AA	AA	BB	AA	BB	BB	AA	BB	AA	AA	BB	AA	BB	BB	BB	AA	BB	AA	BB	BB	AA	AA	AA	BB	AA	AA	AA	BB	BB	AA	BB
chr3H:666049049	3	180.93	AA	BB	-	BB	BB	AA	AA	AA	AA	AA	AA	BB	BB	AA	BB	BB	AA	-	BB	AA	BB	BB	-	BB	AA	-	BB	AA	BB	BB	BB	AA	BB	AA	BB	BB	AA	AA	AA	BB	-	AA	-	BB	BB	AA	BB
chr3H:666297316	3	180.93	AA	BB	BB	BB	BB	AA	AA	AA	AA	AA	AA	BB	BB	AA	BB	BB	AA	AA	BB	AA	BB	BB	AA	BB	AA	AA	BB	AA	BB	BB	BB	AA	BB	AA	-	BB	AA	AA	AA	BB	AA	AA	AA	BB	BB	AA	BB
chr3H:666353118	3	181.696	AA	BB	BB	BB	BB	AA	AA	AA	AA	AA	AA	BB	BB	AA	BB	BB	AA	AA	BB	AA	BB	BB	-	BB	AA	AA	BB	AA	BB	BB	BB	AA	BB	AA	BB	AA	AA	AA	AA	BB	AA	AA	AA	BB	BB	AA	BB
chr3H:667124488	3	181.696	AA	BB	BB	BB	BB	AA	AA	AA	AA	AA	AA	BB	BB	AA	BB	BB	AA	AA	BB	AA	BB	BB	AA	BB	AA	AA	BB	AA	BB	BB	BB	AA	BB	AA	BB	AA	AA	AA	AA	BB	AA	AA	AA	BB	BB	AA	BB
chr3H:667431364	3	181.696	AA	BB	BB	BB	BB	AA	AA	AA	AA	AA	AA	BB	BB	AA	BB	BB	AA	AA	BB	AA	BB	BB	AA	BB	AA	AA	BB	AA	BB	BB	BB	AA	BB	AA	BB	AA	AA	AA	AA	BB	AA	AA	AA	BB	BB	AA	BB
chr3H:667558306	3	181.696	AA	BB	BB	BB	BB	AA	AA	AA	AA	AA	AA	BB	-	AA	BB	BB	AA	AA	BB	AA	BB	BB	AA	BB	AA	AA	BB	AA	BB	BB	BB	AA	BB	AA	BB	AA	AA	-	AA	BB	AA	AA	AA	BB	BB	AA	BB
chr3H:667995544	3	183.211	AA	BB	BB	BB	BB	AA	AA	AA	AA	AA	AA	BB	BB	AA	BB	BB	AA	AA	BB	AA	BB	BB	AA	BB	AA	AA	BB	AA	BB	BB	BB	AA	BB	AA	BB	AA	AA	AA	AA	BB	AA	AA	AA	BB	-	AA	BB
chr3H:668019016	3	183.211	AA	BB	BB	BB	BB	AA	AA	AA	AA	AA	AA	BB	BB	AA	BB	BB	AA	AA	BB	AA	BB	BB	AA	BB	AA	AA	-	AA	BB	BB	BB	AA	BB	AA	BB	AA	AA	AA	AA	BB	AA	AA	AA	BB	BB	AA	BB
chr3H:668964649	3	183.986	AA	BB	BB	BB	BB	AA	AA	AA	AA	AA	AA	BB	BB	AA	BB	BB	AA	AA	BB	AA	BB	BB	AA	BB	AA	AA	BB	AA	BB	BB	BB	AA	BB	AA	BB	AA	AA	AA	AA	BB	AA	AA	AA	BB	BB	AA	BB
chr3H:669155846	3	183.986	AA	BB	BB	-	BB	AA	AA	AA	AA	AA	AA	BB	BB	AA	BB	BB	AA	AA	BB	AA	BB	BB	-	BB	AA	-	BB	AA	BB	BB	BB	AA	BB	AA	BB	AA	AA	AA	AA	BB	AA	AA	AA	BB	-	AA	BB
chr3H:669276831	3	183.986	AA	BB	BB	BB	BB	AA	AA	AA	AA	AA	AA	BB	BB	AA	BB	BB	AA	AA	BB	AA	BB	BB	AA	BB	AA	AA	BB	AA	BB	BB	BB	AA	BB	AA	BB	AA	AA	AA	AA	BB	AA	AA	AA	BB	BB	AA	BB
chr3H:669604969	3	183.986	AA	BB	BB	BB	BB	AA	AA	AA	AA	AA	AA	BB	BB	-	BB	BB	AA	AA	BB	AA	BB	BB	-	BB	AA	AA	BB	AA	BB	BB	BB	AA	BB	AA	BB	AA	AA	AA	AA	-	AA	AA	AA	BB	BB	AA	BB
chr3H:670168789	3	183.986	AA	BB	BB	BB	BB	AA	AA	AA	AA	AA	AA	BB	BB	AA	BB	BB	AA	AA	BB	AA	BB	BB	AA	BB	AA	AA	BB	AA	BB	BB	BB	AA	BB	AA	BB	AA	AA	AA	AA	BB	AA	AA	AA	BB	BB	AA	BB
chr3H:670243768	3	185.519	AA	BB	BB	BB	BB	AA	AA	AA	AA	AA	AA	BB	BB	AA	BB	BB	AA	AA	BB	AA	BB	BB	AA	BB	AA	AA	BB	AA	BB	BB	BB	AA	BB	AA	BB	AA	AA	AA	AA	BB	AA	AA	AA	BB	BB	AA	BB
chr3H:670350905	3	185.519	AA	BB	BB	BB	BB	AA	AA	AA	AA	AA	AA	BB	BB	AA	BB	BB	AA	AA	BB	AA	BB	BB	AA	BB	AA	AA	BB	AA	BB	BB	BB	AA	BB	AA	-	AA	AA	AA	AA	BB	AA	AA	AA	BB	-	AA	BB
chr3H:670479816	3	186.282	AA	BB	-	BB	-	AA	AA	AA	AA	AA	AA	BB	BB	AA	BB	BB	AA	-	BB	AA	BB	BB	AA	BB	-	AA	BB	AA	BB	BB	BB	AA	BB	AA	BB	AA	AA	AA	-	BB	AA	AA	AA	BB	BB	AA	BB
chr3H:670578199	3	186.282	AA	BB	-	BB	BB	AA	AA	AA	AA	AA	AA	BB	BB	AA	BB	BB	AA	AA	BB	AA	BB	BB	AA	BB	AA	AA	BB	AA	BB	BB	BB	AA	BB	AA	BB	AA	AA	AA	AA	BB	AA	AA	AA	BB	BB	AA	BB
chr3H:670999043	3	187.045	AA	BB	-	BB	BB	AA	AA	AA	AA	AA	AA	BB	BB	AA	BB	BB	AA	AA	BB	AA	BB	BB	AA	BB	AA	AA	BB	AA	BB	BB	BB	AA	BB	AA	BB	AA	AA	AA	AA	BB	AA	AA	AA	BB	-	AA	BB
chr3H:671371688	3	187.805	AA	BB	BB	BB	BB	AA	AA	AA	AA	AA	AA	BB	BB	AA	BB	BB	AA	AA	BB	AA	BB	BB	AA	BB	AA	AA	-	AA	BB	BB	BB	AA	BB	AA	BB	AA	AA	AA	AA	BB	AA	AA	AA	BB	BB	AA	BB
chr3H:672034234	3	189.529	AA	BB	BB	BB	BB	-	AA	AA	AA	AA	AA	BB	BB	AA	BB	BB	BB	AA	BB	AA	BB	BB	AA	AA	AA	AA	BB	AA	BB	BB	BB	AA	BB	AA	BB	AA	AA	AA	AA	BB	AA	AA	-	BB	BB	AA	BB
chr3H:672399642	3	189.529	AA	BB	BB	BB	BB	AA	AA	AA	AA	AA	AA	BB	BB	AA	BB	BB	BB	AA	BB	AA	BB	BB	AA	AA	AA	-	BB	AA	BB	BB	BB	AA	BB	AA	BB	AA	AA	AA	AA	BB	AA	AA	AA	BB	BB	AA	BB
chr3H:672406077	3	189.529	AA	BB	BB	BB	BB	AA	AA	AA	AA	AA	AA	BB	BB	AA	BB	BB	BB	AA	BB	AA	BB	BB	AA	AA	AA	AA	BB	AA	BB	BB	BB	AA	BB	AA	BB	AA	AA	AA	AA	BB	AA	AA	AA	BB	-	AA	BB
chr3H:672850309	3	189.529	AA	BB	BB	BB	BB	AA	AA	AA	AA	AA	AA	BB	BB	AA	BB	BB	BB	AA	BB	AA	BB	BB	AA	AA	AA	AA	BB	AA	BB	BB	BB	AA	BB	AA	BB	AA	AA	AA	AA	BB	AA	AA	AA	BB	BB	AA	BB
chr3H:672932376	3	189.529	AA	BB	BB	BB	BB	AA	AA	AA	AA	AA	AA	BB	BB	AA	BB	BB	BB	AA	BB	AA	BB	BB	AA	AA	AA	AA	BB	AA	BB	BB	BB	AA	BB	AA	BB	AA	AA	AA	AA	BB	AA	AA	AA	BB	BB	AA	BB
chr3H:673012293	3	189.529	AA	BB	BB	BB	BB	AA	AA	AA	AA	AA	AA	BB	BB	AA	BB	BB	BB	AA	BB	AA	BB	BB	AA	AA	AA	AA	BB	AA	BB	BB	BB	AA	BB	AA	BB	AA	AA	AA	AA	BB	AA	AA	AA	BB	BB	AA	BB
chr3H:673279000	3	189.529	AA	BB	BB	BB	BB	AA	AA	AA	AA	AA	AA	BB	BB	AA	BB	BB	BB	AA	BB	AA	BB	BB	AA	AA	AA	AA	BB	AA	BB	BB	BB	AA	BB	AA	BB	AA	AA	AA	AA	BB	AA	AA	AA	BB	BB	AA	BB
chr3H:673563212	3	189.529	AA	BB	BB	BB	BB	AA	AA	AA	AA	AA	AA	BB	BB	AA	BB	BB	BB	AA	BB	AA	BB	BB	AA	AA	AA	AA	BB	AA	BB	BB	BB	AA	BB	AA	BB	AA	AA	AA	AA	BB	AA	AA	AA	BB	BB	AA	BB
chr3H:673785684	3	189.529	AA	BB	BB	BB	BB	AA	AA	AA	AA	AA	AA	BB	BB	-	BB	BB	BB	AA	BB	AA	-	BB	-	AA	AA	AA	BB	AA	BB	BB	BB	AA	BB	AA	BB	-	AA	AA	AA	BB	AA	AA	AA	-	BB	AA	BB
chr3H:673991376	3	189.529	AA	BB	BB	BB	BB	AA	AA	AA	AA	AA	AA	BB	BB	AA	BB	BB	BB	AA	BB	AA	BB	BB	AA	AA	AA	AA	BB	AA	BB	BB	BB	AA	BB	AA	BB	AA	AA	AA	AA	BB	AA	AA	AA	BB	-	AA	BB
chr3H:674086656	3	189.529	AA	BB	BB	BB	BB	AA	AA	AA	-	AA	AA	BB	BB	AA	BB	BB	BB	AA	BB	AA	BB	BB	AA	AA	AA	AA	BB	AA	BB	BB	BB	AA	BB	AA	BB	AA	AA	AA	AA	BB	AA	AA	AA	BB	BB	AA	BB
chr3H:674163331	3	190.55	AA	BB	BB	BB	BB	AA	AA	AA	AA	AA	AA	BB	BB	AA	BB	BB	BB	AA	BB	AA	BB	BB	AA	AA	AA	AA	BB	AA	BB	BB	BB	AA	BB	AA	BB	AA	AA	AA	AA	BB	AA	AA	AA	BB	BB	AA	BB
chr3H:674285530	3	190.55	AA	BB	BB	BB	BB	AA	AA	AA	AA	AA	AA	BB	BB	AA	BB	-	BB	-	BB	AA	BB	BB	AA	AA	AA	AA	BB	AA	BB	BB	BB	AA	BB	AA	BB	AA	AA	AA	AA	BB	AA	-	AA	BB	-	AA	BB
chr3H:674403106	3	190.55	AA	BB	BB	BB	BB	AA	AA	AA	AA	AA	AA	BB	BB	AA	BB	BB	BB	AA	BB	AA	BB	BB	AA	AA	AA	AA	BB	AA	BB	BB	BB	AA	-	AA	BB	AA	AA	AA	AA	BB	AA	AA	AA	BB	BB	AA	BB
chr3H:674771511	3	190.55	AA	BB	BB	BB	BB	AA	AA	AA	AA	AA	AA	BB	BB	AA	BB	BB	BB	AA	BB	AA	BB	BB	AA	AA	AA	AA	BB	AA	BB	BB	BB	AA	BB	AA	BB	AA	AA	AA	AA	BB	AA	AA	AA	BB	BB	AA	BB
chr3H:674904437	3	190.55	AA	BB	BB	BB	BB	AA	AA	AA	AA	AA	AA	BB	BB	AA	BB	BB	BB	AA	BB	AA	BB	BB	AA	AA	AA	AA	BB	AA	BB	BB	BB	AA	BB	AA	BB	AA	AA	AA	AA	BB	AA	AA	AA	BB	BB	AA	BB
chr3H:675167226	3	190.55	AA	BB	BB	BB	BB	AA	AA	AA	AA	AA	AA	BB	BB	AA	BB	BB	BB	AA	BB	AA	BB	BB	AA	AA	AA	AA	BB	AA	BB	BB	BB	AA	BB	AA	BB	AA	AA	AA	AA	BB	AA	AA	AA	BB	BB	AA	BB
chr3H:675386456	3	190.55	AA	BB	-	BB	BB	AA	AA	AA	AA	AA	AA	BB	BB	AA	BB	BB	BB	AA	BB	AA	BB	BB	AA	AA	AA	AA	BB	AA	BB	BB	BB	AA	BB	AA	BB	AA	AA	AA	AA	BB	AA	AA	AA	BB	BB	AA	BB
chr3H:675872559	3	190.55	AA	BB	BB	BB	BB	AA	AA	AA	AA	AA	AA	BB	BB	AA	BB	BB	BB	AA	BB	AA	BB	BB	-	AA	AA	AA	BB	AA	BB	BB	BB	AA	BB	AA	BB	AA	AA	AA	AA	BB	AA	AA	AA	BB	BB	AA	BB
chr3H:676042586	3	190.703	AA	BB	BB	BB	BB	AA	AA	AA	AA	AA	AA	BB	BB	AA	BB	BB	BB	AA	BB	AA	BB	BB	AA	AA	AA	AA	BB	AA	BB	BB	BB	AA	BB	AA	BB	AA	AA	AA	AA	BB	AA	AA	AA	BB	BB	AA	BB
chr3H:676796428	3	192.186	AA	BB	BB	BB	BB	AA	AA	AA	AA	AA	AA	BB	BB	AA	BB	BB	BB	AA	BB	AA	BB	BB	AA	AA	AA	AA	BB	AA	BB	BB	BB	AA	BB	AA	BB	AA	AA	AA	AA	BB	AA	AA	AA	BB	BB	AA	BB
chr3H:676806158	3	192.186	AA	BB	BB	BB	BB	AA	AA	AA	AA	AA	AA	BB	BB	AA	BB	BB	BB	AA	BB	AA	BB	BB	AA	AA	AA	AA	BB	AA	BB	BB	BB	AA	BB	AA	BB	AA	AA	AA	AA	BB	AA	AA	AA	BB	BB	AA	BB
chr3H:677160334	3	192.186	AA	BB	BB	BB	BB	AA	AA	AA	AA	AA	AA	BB	BB	AA	BB	BB	BB	AA	BB	AA	BB	BB	AA	AA	AA	AA	BB	AA	BB	BB	BB	AA	BB	AA	-	AA	AA	AA	AA	BB	AA	AA	AA	BB	BB	AA	BB
chr3H:679087060	3	193.701	AA	BB	BB	BB	BB	AA	AA	AA	-	AA	AA	BB	BB	AA	BB	BB	BB	AA	BB	AA	BB	BB	AA	AA	AA	AA	BB	BB	BB	BB	BB	AA	BB	AA	BB	AA	AA	AA	AA	BB	AA	AA	AA	BB	BB	AA	BB
chr3H:679263709	3	193.701	AA	BB	BB	BB	BB	AA	AA	AA	AA	AA	AA	BB	BB	AA	BB	BB	BB	AA	BB	AA	BB	BB	AA	AA	AA	AA	BB	BB	BB	BB	BB	AA	BB	AA	BB	AA	AA	AA	AA	BB	AA	AA	AA	BB	BB	AA	BB
chr3H:679495489	3	194.459	AA	BB	BB	BB	BB	AA	AA	AA	AA	AA	AA	BB	BB	AA	BB	BB	BB	AA	BB	AA	BB	BB	AA	AA	AA	-	BB	BB	BB	BB	BB	AA	BB	AA	BB	AA	AA	AA	AA	BB	AA	AA	AA	BB	BB	AA	BB
chr3H:679656036	3	194.459	AA	BB	BB	BB	BB	AA	AA	AA	AA	AA	AA	BB	BB	AA	BB	BB	BB	AA	BB	AA	BB	BB	AA	AA	AA	AA	BB	BB	BB	BB	BB	AA	BB	AA	BB	AA	AA	AA	AA	BB	AA	AA	AA	BB	-	AA	BB
chr3H:680228968	3	195.216	AA	BB	BB	BB	AA	AA	AA	AA	AA	AA	AA	BB	BB	AA	BB	BB	BB	AA	BB	AA	BB	BB	AA	AA	AA	AA	BB	BB	BB	BB	BB	AA	BB	AA	BB	-	AA	AA	AA	BB	AA	AA	AA	BB	BB	AA	BB
chr3H:681645393	3	195.216	AA	BB	BB	BB	AA	AA	AA	AA	AA	AA	AA	BB	BB	AA	BB	BB	BB	AA	BB	AA	BB	BB	AA	AA	AA	AA	BB	BB	BB	BB	BB	AA	BB	AA	BB	AA	AA	AA	AA	-	AA	AA	AA	BB	BB	AA	BB
chr3H:681829976	3	199.129	AA	BB	BB	BB	AA	AA	AA	AA	-	AA	AA	BB	-	AA	BB	AA	BB	AA	BB	AA	BB	BB	AA	AA	AA	AA	BB	BB	BB	BB	BB	-	AA	AA	BB	-	AA	BB	AA	BB	AA	AA	AA	BB	-	AA	BB
chr3H:681921852	3	199.129	AA	BB	BB	BB	AA	AA	AA	AA	AA	AA	AA	BB	BB	AA	BB	AA	BB	AA	BB	AA	BB	BB	AA	AA	AA	AA	BB	BB	BB	BB	BB	AA	AA	AA	BB	AA	AA	BB	AA	BB	AA	AA	AA	-	-	AA	BB
chr3H:682043537	3	199.129	AA	BB	BB	BB	AA	AA	AA	AA	AA	AA	AA	BB	BB	AA	BB	AA	BB	AA	BB	AA	BB	BB	AA	AA	AA	AA	BB	BB	BB	BB	BB	AA	AA	AA	BB	AA	AA	BB	AA	BB	AA	AA	AA	BB	BB	AA	BB
chr3H:682204318	3	201.435	AA	BB	BB	BB	AA	AA	AA	AA	AA	AA	AA	BB	BB	AA	BB	AA	BB	AA	-	AA	BB	BB	AA	AA	AA	-	BB	BB	BB	BB	BB	AA	AA	AA	BB	AA	AA	BB	AA	BB	AA	AA	AA	BB	BB	AA	BB
chr3H:682742305	3	201.435	AA	BB	BB	BB	AA	AA	AA	AA	AA	AA	AA	BB	BB	AA	BB	AA	BB	AA	AA	AA	BB	BB	AA	AA	AA	AA	BB	BB	BB	BB	BB	AA	AA	AA	BB	AA	AA	BB	AA	BB	AA	AA	AA	BB	BB	AA	BB
chr3H:684614715	3	201.569	AA	BB	BB	BB	AA	AA	AA	AA	AA	AA	AA	BB	BB	AA	-	AA	BB	AA	AA	AA	BB	BB	AA	AA	AA	AA	BB	BB	BB	BB	BB	AA	AA	AA	BB	AA	AA	BB	AA	BB	AA	AA	AA	BB	BB	AA	BB
chr3H:686172152	3	206.066	AA	BB	BB	BB	AA	AA	-	AA	AA	AA	AA	-	BB	AA	BB	AA	BB	AA	AA	AA	BB	BB	AA	AA	AA	AA	BB	BB	AA	BB	BB	-	AA	AA	BB	AA	AA	BB	AA	BB	AA	AA	AA	AA	-	AA	BB
chr3H:686449209	3	206.066	AA	BB	BB	BB	AA	AA	AA	AA	AA	AA	-	BB	BB	AA	BB	AA	BB	AA	AA	AA	BB	BB	AA	AA	AA	AA	BB	BB	AA	BB	BB	AA	AA	AA	BB	AA	AA	BB	AA	BB	AA	AA	AA	AA	BB	AA	BB
chr3H:686546432	3	206.066	AA	BB	BB	BB	AA	AA	AA	AA	AA	AA	AA	BB	BB	AA	BB	AA	BB	AA	AA	AA	BB	BB	AA	AA	AA	AA	BB	BB	AA	BB	BB	AA	AA	AA	BB	AA	AA	BB	AA	BB	AA	AA	AA	AA	BB	AA	BB
chr3H:686736093	3	206.066	AA	BB	BB	BB	AA	AA	AA	AA	AA	AA	AA	BB	BB	AA	BB	AA	BB	-	AA	-	BB	BB	AA	AA	-	-	BB	BB	AA	BB	BB	AA	AA	AA	BB	AA	AA	BB	AA	BB	AA	AA	AA	AA	BB	AA	BB
chr3H:687071339	3	206.066	AA	BB	BB	BB	AA	AA	AA	AA	AA	AA	AA	BB	BB	AA	BB	AA	BB	AA	AA	AA	BB	BB	AA	AA	AA	AA	BB	BB	AA	BB	BB	AA	AA	AA	BB	AA	AA	BB	AA	BB	AA	AA	AA	AA	BB	AA	BB
chr3H:687239723	3	206.066	AA	BB	BB	BB	AA	AA	AA	AA	AA	AA	AA	BB	BB	AA	BB	AA	BB	AA	AA	AA	BB	BB	-	AA	AA	AA	BB	BB	AA	BB	BB	AA	AA	AA	BB	AA	AA	BB	AA	BB	AA	AA	AA	AA	-	AA	-
chr3H:687498111	3	206.871	AA	BB	BB	-	AA	AA	AA	AA	AA	AA	AA	BB	AA	AA	BB	AA	BB	AA	AA	AA	-	BB	AA	AA	AA	AA	BB	BB	AA	BB	BB	AA	AA	AA	BB	AA	AA	BB	AA	BB	AA	AA	AA	AA	BB	AA	BB
chr3H:687510976	3	206.871	AA	BB	BB	BB	AA	AA	AA	AA	AA	AA	AA	BB	AA	AA	BB	AA	BB	AA	AA	AA	BB	BB	AA	AA	AA	AA	BB	BB	AA	BB	BB	AA	AA	AA	BB	AA	AA	BB	AA	BB	AA	AA	AA	AA	BB	AA	BB
chr3H:687853915	3	206.871	AA	BB	BB	BB	AA	AA	AA	AA	AA	AA	AA	BB	AA	AA	BB	AA	BB	AA	AA	AA	BB	BB	AA	AA	AA	AA	BB	BB	AA	BB	BB	AA	AA	AA	BB	AA	AA	BB	AA	BB	AA	AA	AA	AA	BB	AA	BB
chr3H:687955279	3	206.871	AA	BB	BB	BB	AA	AA	AA	AA	AA	AA	-	BB	AA	AA	BB	AA	BB	AA	AA	AA	-	BB	AA	AA	AA	AA	BB	BB	AA	BB	BB	-	AA	-	BB	AA	AA	BB	AA	BB	AA	AA	AA	AA	-	-	BB
chr3H:688595716	3	206.871	AA	BB	BB	BB	AA	AA	AA	AA	AA	AA	AA	BB	AA	AA	BB	AA	BB	AA	AA	AA	BB	BB	AA	AA	AA	AA	BB	BB	AA	BB	BB	AA	AA	AA	BB	AA	AA	BB	AA	BB	AA	AA	AA	AA	BB	AA	BB
chr3H:688604704	3	206.871	AA	BB	BB	BB	AA	AA	AA	AA	AA	AA	AA	BB	AA	AA	BB	AA	BB	AA	AA	AA	BB	BB	AA	AA	AA	AA	BB	BB	AA	BB	BB	AA	AA	AA	BB	AA	AA	BB	AA	BB	AA	AA	AA	AA	BB	AA	BB
chr3H:688722678	3	206.871	AA	BB	BB	BB	AA	AA	AA	AA	AA	AA	AA	BB	AA	AA	BB	AA	BB	AA	AA	AA	BB	BB	AA	AA	AA	AA	BB	BB	AA	BB	BB	AA	AA	AA	BB	AA	AA	BB	AA	BB	AA	AA	AA	AA	BB	AA	BB
chr3H:688843111	3	206.871	AA	BB	BB	BB	AA	AA	AA	-	AA	AA	AA	BB	AA	AA	BB	AA	BB	AA	AA	AA	BB	BB	AA	AA	AA	AA	BB	BB	AA	BB	BB	AA	AA	AA	BB	AA	AA	BB	AA	BB	AA	AA	AA	AA	BB	AA	BB
chr3H:688967578	3	206.871	AA	BB	BB	BB	AA	AA	AA	AA	AA	AA	AA	BB	AA	AA	BB	AA	BB	AA	AA	AA	BB	BB	AA	AA	AA	AA	BB	BB	AA	BB	BB	AA	AA	AA	BB	AA	AA	BB	AA	BB	AA	AA	AA	AA	BB	AA	BB
chr3H:689397765	3	206.871	AA	BB	BB	BB	AA	AA	AA	AA	AA	AA	AA	BB	AA	AA	BB	AA	BB	AA	AA	AA	BB	BB	AA	AA	AA	AA	BB	BB	AA	BB	BB	AA	AA	AA	BB	AA	AA	BB	AA	BB	AA	AA	AA	AA	-	AA	BB
chr3H:689450724	3	206.871	AA	BB	BB	BB	AA	AA	AA	AA	AA	-	AA	BB	AA	AA	BB	AA	BB	AA	AA	AA	BB	BB	AA	AA	AA	AA	BB	BB	AA	BB	BB	AA	AA	AA	BB	AA	AA	BB	AA	BB	AA	AA	AA	AA	-	-	BB
chr3H:689524732	3	207.717	AA	BB	-	BB	AA	AA	AA	AA	AA	AA	AA	BB	AA	AA	BB	AA	BB	-	AA	AA	BB	BB	AA	AA	AA	AA	BB	BB	AA	BB	BB	AA	AA	AA	BB	AA	AA	BB	AA	BB	AA	AA	AA	AA	BB	AA	-
chr3H:691987393	3	212.259	AA	BB	BB	BB	AA	AA	AA	AA	AA	AA	AA	BB	AA	AA	BB	AA	BB	AA	AA	AA	BB	BB	AA	AA	AA	AA	BB	BB	AA	BB	BB	AA	AA	AA	BB	AA	AA	BB	AA	BB	AA	AA	AA	AA	BB	AA	BB
chr3H:692241304	3	212.259	AA	BB	BB	BB	AA	AA	AA	AA	AA	AA	AA	BB	AA	AA	BB	AA	BB	AA	AA	AA	BB	BB	-	AA	-	AA	BB	BB	AA	BB	BB	AA	AA	AA	BB	AA	AA	BB	AA	BB	AA	AA	AA	AA	-	AA	BB
chr3H:692527466	3	212.259	AA	BB	-	BB	AA	AA	AA	AA	AA	AA	AA	BB	AA	AA	BB	AA	BB	AA	AA	AA	BB	BB	AA	AA	AA	AA	-	BB	AA	BB	BB	AA	AA	AA	BB	AA	AA	BB	AA	-	AA	-	AA	AA	-	AA	BB
chr3H:692614369	3	212.259	AA	BB	BB	BB	AA	AA	AA	AA	AA	AA	AA	BB	AA	AA	BB	AA	BB	AA	AA	AA	BB	BB	AA	AA	AA	AA	BB	BB	AA	BB	BB	AA	AA	AA	BB	AA	AA	BB	AA	BB	AA	AA	AA	AA	BB	AA	BB
chr3H:692954187	3	212.259	AA	BB	BB	BB	AA	AA	AA	AA	AA	AA	AA	BB	-	AA	BB	AA	BB	AA	AA	-	-	BB	AA	AA	AA	AA	BB	BB	AA	BB	BB	AA	-	AA	BB	-	AA	BB	AA	BB	AA	AA	AA	AA	-	-	BB
chr3H:693426413	3	213.043	AA	BB	BB	BB	AA	AA	AA	AA	AA	AA	AA	BB	AA	AA	BB	AA	BB	AA	-	AA	BB	BB	AA	AA	AA	AA	BB	BB	AA	BB	BB	AA	AA	AA	BB	AA	AA	BB	AA	BB	AA	AA	AA	AA	BB	AA	BB
chr3H:693566145	3	213.043	AA	BB	BB	BB	AA	AA	AA	AA	AA	AA	AA	BB	AA	AA	BB	AA	BB	AA	AA	AA	BB	BB	AA	AA	AA	AA	BB	BB	AA	BB	BB	AA	AA	AA	BB	AA	AA	BB	AA	BB	AA	AA	AA	AA	-	AA	BB
chr3H:693660676	3	213.043	AA	BB	BB	BB	AA	AA	AA	AA	AA	AA	AA	BB	AA	AA	BB	AA	BB	AA	AA	AA	BB	BB	AA	AA	AA	AA	BB	BB	AA	BB	BB	AA	AA	AA	BB	AA	AA	BB	AA	BB	AA	AA	AA	AA	BB	AA	BB
chr3H:693707677	3	213.043	AA	BB	BB	BB	AA	AA	AA	AA	AA	AA	AA	BB	AA	AA	BB	AA	BB	AA	AA	AA	BB	BB	AA	AA	AA	AA	BB	BB	AA	BB	BB	AA	AA	AA	BB	AA	AA	BB	AA	BB	AA	AA	AA	AA	BB	AA	BB
chr3H:694173329	3	213.043	AA	BB	BB	BB	AA	AA	AA	AA	AA	AA	AA	BB	AA	AA	BB	AA	BB	AA	AA	AA	BB	BB	AA	AA	AA	AA	BB	BB	AA	BB	BB	AA	AA	AA	BB	AA	AA	BB	AA	BB	AA	AA	AA	AA	BB	AA	-
chr3H:694437505	3	213.8	AA	BB	BB	BB	AA	AA	AA	AA	AA	AA	AA	BB	AA	AA	BB	AA	BB	AA	AA	AA	BB	BB	AA	AA	AA	-	BB	BB	-	BB	BB	AA	AA	AA	BB	AA	AA	BB	AA	BB	AA	AA	AA	AA	BB	AA	BB
chr3H:695254232	3	213.8	AA	BB	BB	BB	AA	AA	AA	AA	AA	AA	AA	BB	AA	AA	BB	AA	BB	AA	AA	AA	BB	-	AA	AA	AA	AA	-	BB	AA	BB	BB	AA	AA	AA	BB	AA	AA	BB	AA	BB	AA	AA	AA	AA	BB	AA	BB
chr3H:695354022	3	213.8	AA	BB	BB	BB	AA	AA	AA	AA	AA	AA	-	BB	AA	AA	BB	AA	BB	AA	AA	AA	BB	BB	AA	AA	AA	-	BB	BB	-	BB	BB	AA	AA	AA	BB	AA	AA	BB	AA	BB	AA	AA	AA	-	BB	AA	BB
chr3H:695720335	3	213.8	AA	BB	BB	BB	AA	AA	AA	AA	AA	AA	AA	BB	AA	AA	BB	AA	BB	AA	AA	AA	BB	BB	AA	AA	AA	AA	BB	BB	AA	BB	BB	AA	AA	AA	BB	AA	AA	BB	AA	BB	AA	AA	AA	AA	BB	AA	BB
chr3H:695808551	3	213.8	AA	BB	BB	BB	AA	AA	AA	AA	AA	AA	AA	BB	-	AA	BB	AA	BB	AA	AA	AA	BB	BB	AA	AA	AA	AA	BB	BB	AA	BB	BB	AA	AA	AA	BB	AA	AA	BB	AA	BB	AA	AA	AA	AA	BB	AA	BB
chr3H:696102516	3	213.8	AA	BB	BB	BB	AA	AA	AA	-	AA	AA	AA	BB	AA	AA	BB	AA	BB	AA	-	AA	-	BB	AA	AA	-	AA	BB	BB	AA	BB	BB	AA	AA	AA	BB	AA	-	BB	AA	BB	AA	-	AA	AA	BB	AA	BB
chr3H:696220343	3	213.8	AA	BB	BB	BB	AA	AA	AA	AA	AA	AA	AA	BB	AA	AA	BB	AA	BB	AA	AA	AA	BB	BB	AA	AA	AA	AA	BB	BB	AA	BB	BB	AA	AA	AA	BB	AA	AA	BB	AA	BB	AA	AA	AA	AA	BB	AA	BB
chr3H:696452765	3	213.8	AA	BB	BB	BB	AA	AA	AA	AA	AA	AA	AA	BB	AA	AA	BB	AA	-	AA	AA	AA	BB	BB	AA	AA	AA	AA	BB	BB	AA	BB	BB	AA	AA	AA	BB	AA	AA	BB	AA	BB	AA	AA	AA	AA	BB	AA	BB
chr3H:696611870	3	213.8	AA	BB	BB	BB	AA	AA	AA	AA	AA	AA	AA	BB	AA	AA	BB	AA	BB	AA	AA	AA	BB	BB	AA	AA	AA	AA	BB	BB	AA	BB	BB	AA	AA	AA	BB	AA	AA	BB	AA	BB	AA	AA	AA	AA	BB	AA	BB
chr3H:697703542	3	213.8	AA	BB	BB	BB	AA	AA	AA	AA	AA	AA	AA	BB	AA	AA	BB	AA	BB	AA	AA	AA	BB	BB	AA	AA	AA	AA	BB	BB	AA	BB	BB	AA	AA	AA	BB	AA	AA	BB	AA	BB	AA	AA	AA	AA	BB	AA	BB
chr3H:697800657	3	213.8	AA	BB	BB	BB	AA	AA	AA	AA	AA	AA	AA	BB	AA	AA	BB	AA	BB	AA	AA	AA	BB	BB	AA	AA	AA	AA	BB	BB	AA	BB	BB	AA	AA	AA	BB	AA	AA	BB	-	BB	AA	AA	AA	AA	BB	-	BB
chr3H:698315951	3	213.8	AA	BB	BB	BB	AA	AA	AA	AA	AA	AA	AA	BB	-	AA	BB	AA	BB	AA	AA	AA	-	BB	AA	AA	AA	AA	BB	BB	AA	BB	BB	AA	AA	AA	BB	AA	AA	BB	AA	BB	AA	AA	AA	AA	-	AA	BB
chr3H:698402006	3	213.8	AA	BB	BB	BB	AA	AA	AA	AA	-	AA	AA	BB	AA	AA	BB	AA	BB	AA	AA	AA	BB	BB	-	AA	AA	AA	BB	BB	AA	BB	BB	AA	AA	AA	BB	AA	-	BB	AA	BB	AA	-	AA	AA	-	AA	BB
chr3H:698536206	3	213.8	AA	BB	BB	BB	AA	AA	AA	AA	AA	-	AA	BB	AA	AA	BB	AA	BB	AA	AA	AA	BB	BB	AA	AA	AA	AA	BB	BB	AA	BB	BB	AA	AA	AA	BB	AA	AA	BB	AA	BB	AA	AA	AA	AA	BB	AA	BB
chr3H:698895996	3	213.8	AA	BB	BB	BB	AA	AA	AA	AA	AA	AA	AA	BB	AA	AA	BB	AA	BB	AA	AA	AA	BB	BB	AA	AA	AA	AA	BB	BB	AA	BB	BB	AA	AA	AA	BB	AA	AA	BB	AA	BB	AA	AA	AA	AA	BB	AA	BB
chr4H:1371300	4	0	AA	BB	AA	AA	BB	AA	BB	BB	AA	AA	BB	BB	BB	BB	AA	AA	AA	BB	BB	BB	BB	AA	BB	BB	AA	AA	AA	BB	BB	AA	BB	BB	BB	AA	AA	BB	BB	AA	BB	BB	AA	AA	BB	BB	BB	AA	AA
chr4H:2080240	4	0.765319	AA	BB	AA	AA	BB	AA	BB	BB	AA	AA	BB	BB	BB	BB	AA	AA	AA	BB	BB	-	BB	AA	BB	BB	AA	AA	AA	BB	BB	AA	BB	BB	BB	AA	AA	BB	BB	AA	BB	BB	AA	AA	BB	BB	BB	AA	AA
chr4H:2264462	4	0.765319	AA	BB	AA	AA	BB	AA	BB	BB	AA	AA	BB	BB	BB	BB	AA	AA	AA	BB	BB	BB	BB	AA	BB	BB	AA	AA	AA	BB	BB	AA	BB	BB	BB	AA	AA	BB	BB	AA	BB	BB	AA	AA	BB	BB	BB	AA	AA
chr4H:2756494	4	0.765319	AA	BB	AA	AA	BB	AA	BB	BB	AA	AA	BB	BB	BB	BB	AA	AA	AA	BB	BB	BB	BB	AA	BB	BB	AA	AA	AA	BB	BB	AA	BB	BB	BB	AA	AA	BB	BB	AA	BB	BB	AA	AA	BB	BB	BB	AA	AA
chr4H:3133561	4	0.765319	AA	BB	AA	AA	BB	AA	BB	BB	AA	AA	BB	BB	BB	BB	AA	AA	AA	BB	BB	BB	BB	AA	BB	BB	AA	AA	AA	BB	BB	AA	BB	BB	BB	AA	AA	BB	BB	AA	BB	BB	AA	AA	BB	BB	BB	AA	AA
chr4H:3577986	4	0.765319	AA	BB	AA	AA	BB	AA	BB	BB	AA	AA	BB	BB	BB	BB	AA	AA	AA	BB	BB	BB	BB	AA	BB	BB	AA	AA	AA	BB	BB	AA	BB	BB	BB	AA	AA	BB	BB	AA	BB	BB	AA	AA	BB	BB	BB	AA	AA
chr4H:3720932	4	0.765319	AA	BB	AA	AA	BB	AA	BB	BB	AA	AA	BB	BB	BB	BB	AA	AA	AA	BB	BB	BB	BB	AA	BB	BB	AA	AA	AA	BB	BB	AA	BB	BB	BB	AA	AA	BB	BB	AA	BB	BB	AA	AA	BB	BB	BB	AA	AA
chr4H:4179944	4	3.04731	AA	BB	AA	AA	BB	AA	BB	BB	AA	AA	BB	BB	BB	BB	AA	AA	AA	BB	BB	BB	BB	AA	BB	BB	AA	AA	AA	BB	BB	AA	BB	BB	BB	AA	AA	BB	BB	AA	BB	BB	AA	AA	BB	BB	BB	AA	AA
chr4H:4204837	4	3.8583	AA	BB	AA	AA	BB	AA	BB	-	AA	AA	BB	BB	BB	BB	AA	AA	AA	BB	BB	BB	BB	AA	BB	BB	AA	AA	AA	BB	BB	AA	BB	BB	BB	BB	AA	BB	BB	AA	BB	BB	AA	AA	BB	BB	BB	AA	AA
chr4H:4682557	4	5.4273	AA	BB	AA	AA	BB	AA	BB	BB	AA	BB	BB	BB	-	BB	AA	AA	AA	BB	BB	BB	BB	AA	BB	BB	AA	AA	AA	BB	BB	AA	BB	BB	BB	BB	-	BB	BB	AA	BB	BB	AA	AA	BB	BB	BB	AA	AA
chr4H:4788354	4	5.4273	AA	BB	AA	AA	BB	AA	BB	BB	AA	BB	BB	BB	BB	BB	AA	AA	AA	BB	BB	BB	BB	AA	BB	BB	AA	AA	AA	BB	BB	AA	BB	BB	BB	BB	AA	BB	BB	AA	BB	BB	AA	AA	BB	BB	BB	AA	AA
chr4H:4850746	4	5.4273	AA	BB	AA	AA	BB	AA	BB	BB	AA	BB	BB	BB	BB	BB	AA	AA	AA	-	BB	BB	BB	AA	BB	BB	-	AA	AA	BB	BB	AA	BB	BB	BB	BB	AA	BB	BB	-	BB	BB	AA	AA	BB	BB	BB	AA	AA
chr4H:4919975	4	6.98763	AA	BB	AA	AA	BB	AA	BB	BB	BB	BB	BB	BB	BB	BB	AA	AA	AA	BB	BB	BB	BB	AA	BB	BB	AA	AA	AA	BB	BB	AA	BB	BB	BB	BB	AA	BB	BB	AA	BB	BB	AA	AA	BB	BB	BB	AA	AA
chr4H:5283377	4	8.7264	AA	BB	AA	AA	BB	-	BB	BB	BB	BB	BB	BB	BB	BB	AA	AA	AA	BB	-	BB	BB	AA	BB	BB	-	AA	AA	BB	BB	AA	BB	BB	BB	BB	AA	BB	BB	AA	BB	BB	AA	AA	-	BB	-	AA	AA
chr4H:5322236	4	8.7264	AA	BB	AA	AA	BB	AA	BB	BB	BB	BB	BB	BB	BB	BB	AA	AA	AA	BB	BB	BB	BB	AA	BB	BB	AA	AA	AA	BB	BB	AA	BB	BB	BB	BB	AA	BB	BB	AA	BB	BB	AA	AA	BB	BB	BB	AA	AA
chr4H:6141976	4	13.4647	AA	BB	AA	AA	BB	AA	BB	BB	BB	BB	BB	BB	BB	BB	AA	AA	AA	BB	BB	BB	BB	AA	AA	BB	AA	AA	AA	BB	BB	AA	BB	BB	BB	BB	AA	BB	BB	AA	BB	BB	AA	AA	BB	BB	-	AA	AA
chr4H:6497887	4	13.4647	AA	BB	AA	AA	BB	AA	BB	BB	BB	BB	BB	BB	BB	BB	AA	AA	AA	BB	BB	BB	BB	AA	AA	BB	AA	AA	AA	BB	BB	AA	BB	BB	BB	BB	AA	BB	BB	AA	BB	BB	AA	AA	BB	BB	BB	AA	AA
chr4H:6535025	4	13.4647	AA	BB	AA	AA	BB	AA	BB	BB	BB	BB	BB	BB	BB	BB	AA	AA	AA	BB	BB	BB	BB	AA	AA	BB	AA	AA	AA	BB	BB	AA	BB	BB	BB	BB	AA	BB	BB	AA	BB	BB	AA	AA	BB	BB	BB	AA	AA
chr4H:7077862	4	13.4647	AA	BB	AA	AA	BB	AA	BB	BB	BB	BB	BB	BB	BB	BB	AA	AA	AA	BB	BB	BB	BB	AA	AA	BB	AA	AA	AA	BB	BB	AA	BB	BB	BB	BB	AA	BB	BB	AA	BB	BB	AA	AA	BB	BB	BB	AA	AA
chr4H:7739424	4	14.9808	AA	BB	AA	AA	BB	AA	BB	BB	BB	BB	BB	BB	BB	BB	AA	AA	AA	BB	BB	BB	BB	AA	AA	BB	AA	AA	AA	BB	BB	AA	BB	BB	BB	BB	AA	BB	BB	AA	BB	BB	AA	AA	BB	BB	BB	AA	AA
chr4H:7878078	4	14.9808	AA	BB	AA	AA	BB	AA	BB	BB	BB	BB	BB	BB	BB	BB	AA	AA	AA	BB	BB	BB	BB	AA	AA	BB	AA	AA	AA	BB	BB	-	BB	BB	BB	BB	AA	BB	BB	AA	BB	BB	AA	AA	BB	BB	BB	AA	AA
chr4H:7998625	4	14.9808	AA	BB	AA	AA	BB	AA	BB	BB	BB	BB	BB	BB	BB	BB	AA	AA	AA	BB	BB	BB	BB	AA	AA	BB	AA	AA	AA	BB	BB	AA	BB	BB	BB	BB	AA	BB	BB	AA	BB	BB	AA	AA	BB	BB	BB	AA	AA
chr4H:8721926	4	18.0147	AA	BB	AA	AA	BB	AA	BB	BB	BB	BB	BB	BB	BB	BB	AA	AA	AA	BB	BB	BB	BB	AA	AA	BB	AA	AA	AA	BB	BB	BB	BB	BB	BB	BB	AA	BB	BB	AA	BB	BB	AA	-	BB	BB	BB	AA	AA
chr4H:9112201	4	20.289	AA	BB	AA	AA	BB	AA	BB	BB	BB	BB	BB	BB	BB	BB	AA	AA	AA	BB	BB	AA	BB	AA	AA	BB	AA	AA	AA	BB	BB	BB	BB	BB	BB	BB	AA	BB	BB	AA	BB	-	AA	AA	BB	BB	BB	BB	AA
chr4H:9698349	4	26.3795	AA	BB	AA	BB	BB	AA	BB	BB	BB	BB	BB	BB	BB	AA	AA	AA	-	BB	BB	-	BB	AA	AA	BB	AA	AA	AA	BB	AA	BB	BB	BB	BB	BB	-	BB	BB	AA	BB	-	AA	AA	BB	BB	BB	BB	-
chr4H:10017455	4	26.3795	AA	BB	AA	BB	BB	AA	BB	BB	BB	BB	BB	BB	BB	AA	AA	AA	AA	BB	BB	AA	BB	AA	AA	BB	AA	AA	AA	BB	AA	BB	BB	BB	BB	BB	AA	BB	BB	AA	BB	BB	AA	AA	BB	BB	BB	BB	AA
chr4H:10105197	4	26.3795	AA	BB	AA	BB	BB	AA	BB	BB	BB	BB	BB	BB	BB	AA	AA	AA	AA	BB	BB	AA	BB	AA	AA	BB	AA	AA	AA	BB	AA	BB	BB	BB	BB	BB	AA	BB	BB	AA	BB	BB	AA	AA	BB	BB	BB	BB	AA
chr4H:10562710	4	27.1371	AA	BB	AA	BB	BB	AA	BB	BB	BB	BB	BB	BB	BB	AA	AA	AA	AA	BB	BB	AA	BB	AA	AA	BB	AA	BB	AA	BB	AA	BB	BB	BB	BB	BB	AA	BB	BB	AA	BB	BB	AA	AA	BB	BB	BB	BB	AA
chr4H:11220297	4	27.8948	AA	BB	AA	BB	BB	AA	BB	BB	BB	BB	BB	BB	-	AA	AA	AA	AA	BB	BB	AA	BB	AA	AA	BB	AA	BB	AA	BB	AA	BB	BB	BB	BB	BB	AA	BB	BB	AA	BB	BB	AA	AA	BB	BB	BB	BB	AA
chr4H:11336513	4	27.8948	AA	BB	AA	BB	BB	AA	BB	BB	BB	BB	BB	BB	BB	AA	AA	AA	AA	BB	BB	AA	BB	AA	AA	BB	AA	BB	AA	BB	AA	BB	BB	BB	BB	BB	AA	BB	BB	AA	BB	BB	AA	AA	BB	BB	BB	BB	AA
chr4H:11621828	4	27.8948	AA	BB	AA	BB	BB	AA	BB	BB	BB	BB	BB	BB	BB	AA	AA	AA	AA	BB	BB	AA	BB	AA	AA	BB	AA	BB	AA	BB	AA	BB	BB	BB	BB	BB	AA	BB	BB	AA	BB	BB	AA	AA	BB	BB	BB	BB	AA
chr4H:12274015	4	28.9065	AA	BB	AA	BB	BB	AA	BB	BB	BB	BB	BB	BB	BB	AA	AA	AA	AA	BB	BB	AA	BB	AA	AA	BB	AA	BB	AA	BB	AA	BB	BB	BB	BB	BB	AA	BB	BB	AA	BB	BB	AA	AA	BB	-	-	BB	AA
chr4H:12460403	4	28.9065	AA	BB	AA	BB	BB	AA	BB	BB	BB	BB	BB	BB	BB	AA	AA	AA	AA	BB	BB	AA	BB	AA	AA	BB	AA	BB	AA	BB	AA	BB	BB	BB	BB	BB	AA	BB	BB	AA	BB	BB	AA	AA	BB	BB	BB	BB	AA
chr4H:13715087	4	31.0395	AA	BB	AA	BB	-	AA	BB	BB	BB	BB	BB	BB	BB	AA	AA	AA	AA	BB	BB	AA	BB	AA	AA	BB	AA	BB	AA	BB	AA	BB	BB	BB	BB	BB	AA	BB	BB	AA	BB	BB	BB	AA	BB	AA	BB	BB	AA
chr4H:13913159	4	31.0395	AA	BB	AA	BB	BB	AA	BB	BB	BB	BB	BB	BB	BB	AA	AA	AA	AA	BB	BB	AA	BB	AA	AA	BB	AA	BB	AA	BB	AA	BB	BB	BB	BB	BB	AA	BB	BB	AA	BB	BB	BB	AA	BB	AA	-	BB	AA
chr4H:14172939	4	31.0395	AA	BB	AA	BB	BB	AA	BB	BB	BB	BB	BB	BB	BB	AA	AA	AA	AA	BB	BB	AA	BB	AA	AA	BB	AA	BB	AA	BB	AA	BB	BB	BB	BB	BB	AA	BB	BB	AA	BB	BB	BB	AA	BB	AA	BB	BB	AA
chr4H:14291421	4	31.0395	AA	BB	AA	BB	BB	AA	BB	BB	BB	BB	BB	BB	BB	AA	AA	-	AA	BB	BB	AA	BB	AA	AA	BB	AA	BB	AA	BB	AA	BB	BB	BB	BB	BB	AA	BB	BB	AA	BB	BB	BB	AA	BB	AA	BB	BB	-
chr4H:15055772	4	32.5552	AA	BB	AA	BB	BB	AA	BB	BB	BB	BB	BB	BB	BB	AA	AA	AA	AA	BB	BB	AA	BB	AA	AA	BB	AA	BB	AA	BB	AA	BB	BB	BB	BB	BB	AA	BB	BB	AA	BB	BB	BB	AA	BB	AA	BB	BB	AA
chr4H:15234686	4	32.5552	AA	BB	AA	BB	BB	AA	BB	BB	BB	BB	BB	BB	BB	AA	AA	AA	AA	BB	BB	AA	BB	AA	AA	BB	AA	BB	AA	BB	AA	BB	BB	BB	BB	BB	AA	BB	BB	AA	BB	BB	BB	AA	BB	AA	BB	BB	AA
chr4H:15427067	4	32.5552	AA	BB	AA	BB	BB	AA	BB	BB	BB	BB	BB	BB	BB	AA	AA	AA	AA	BB	BB	AA	BB	AA	AA	BB	AA	BB	AA	BB	AA	BB	BB	BB	BB	BB	AA	BB	BB	AA	BB	BB	BB	AA	BB	AA	BB	BB	AA
chr4H:19576596	4	35.5335	AA	BB	AA	BB	BB	AA	BB	BB	BB	BB	BB	BB	BB	AA	AA	AA	AA	BB	BB	AA	BB	AA	AA	BB	AA	BB	AA	BB	AA	BB	BB	BB	BB	BB	AA	BB	BB	AA	BB	-	BB	AA	BB	AA	-	BB	AA
chr4H:19717232	4	35.5335	AA	BB	AA	BB	BB	AA	BB	BB	BB	BB	BB	BB	BB	AA	AA	AA	AA	BB	BB	AA	BB	AA	AA	BB	AA	BB	AA	BB	AA	BB	BB	BB	BB	BB	AA	BB	BB	AA	BB	BB	BB	AA	BB	AA	BB	BB	AA
chr4H:20035859	4	35.5335	AA	BB	AA	BB	BB	AA	BB	BB	BB	BB	BB	BB	BB	AA	AA	AA	AA	BB	BB	AA	BB	AA	AA	BB	AA	BB	AA	BB	AA	BB	BB	BB	BB	BB	AA	BB	BB	AA	BB	BB	BB	AA	BB	AA	BB	BB	AA
chr4H:21753645	4	39.2722	AA	BB	AA	BB	BB	BB	BB	BB	BB	BB	BB	BB	BB	AA	AA	AA	AA	BB	BB	AA	BB	AA	AA	BB	AA	BB	AA	BB	AA	BB	BB	BB	BB	-	-	BB	BB	AA	BB	BB	BB	AA	BB	AA	BB	BB	BB
chr4H:22384699	4	39.2722	AA	BB	AA	BB	BB	BB	BB	BB	BB	BB	BB	BB	BB	AA	AA	AA	AA	BB	BB	AA	BB	AA	AA	BB	AA	BB	AA	BB	AA	BB	BB	BB	BB	BB	AA	BB	BB	AA	BB	BB	BB	AA	BB	AA	BB	BB	BB
chr4H:22880095	4	39.2722	AA	BB	AA	BB	BB	BB	BB	BB	BB	BB	BB	BB	BB	AA	AA	AA	AA	BB	BB	AA	BB	AA	AA	BB	AA	BB	AA	BB	AA	BB	BB	BB	BB	BB	AA	BB	BB	AA	BB	BB	BB	AA	BB	AA	BB	BB	BB
chr4H:23254971	4	39.2722	AA	BB	AA	BB	BB	BB	BB	BB	BB	BB	BB	BB	BB	AA	AA	AA	AA	BB	BB	AA	BB	AA	AA	BB	AA	BB	AA	BB	AA	BB	BB	BB	BB	BB	AA	BB	BB	AA	BB	BB	BB	AA	BB	AA	BB	BB	BB
chr4H:23583544	4	40.9032	AA	BB	AA	BB	BB	BB	BB	BB	BB	BB	BB	BB	BB	AA	AA	AA	AA	BB	BB	AA	BB	AA	AA	BB	AA	BB	AA	BB	AA	BB	BB	BB	BB	BB	AA	BB	BB	AA	AA	BB	BB	AA	BB	AA	BB	BB	BB
chr4H:24287939	4	40.9032	AA	BB	AA	BB	BB	BB	BB	BB	BB	BB	BB	BB	BB	AA	AA	AA	AA	BB	BB	AA	BB	AA	AA	BB	AA	BB	AA	BB	AA	BB	BB	BB	BB	BB	AA	BB	BB	AA	AA	BB	BB	AA	BB	AA	BB	BB	BB
chr4H:24982901	4	40.9032	AA	BB	AA	BB	BB	BB	BB	BB	BB	BB	BB	BB	BB	AA	AA	AA	AA	BB	BB	AA	BB	AA	AA	BB	AA	BB	AA	BB	AA	BB	BB	BB	BB	BB	AA	BB	BB	AA	AA	BB	BB	AA	BB	AA	-	BB	BB
chr4H:25044009	4	40.9032	AA	BB	AA	BB	BB	BB	BB	BB	BB	-	BB	BB	BB	AA	AA	AA	AA	BB	BB	AA	BB	AA	AA	BB	AA	BB	AA	BB	AA	BB	BB	BB	BB	BB	AA	BB	BB	AA	AA	BB	BB	AA	BB	AA	BB	BB	BB
chr4H:25272524	4	40.9032	AA	BB	AA	BB	BB	BB	BB	BB	BB	BB	BB	BB	BB	AA	AA	AA	AA	BB	BB	AA	BB	AA	AA	BB	AA	BB	AA	BB	AA	BB	BB	BB	BB	BB	AA	BB	BB	AA	AA	BB	BB	AA	-	AA	BB	BB	BB
chr4H:26210182	4	43.178	AA	BB	AA	BB	BB	BB	BB	BB	BB	BB	BB	BB	BB	AA	AA	AA	AA	BB	BB	AA	BB	AA	AA	BB	AA	BB	AA	AA	AA	BB	BB	BB	BB	BB	AA	BB	BB	AA	AA	BB	BB	AA	BB	AA	-	BB	BB
chr4H:26351423	4	43.178	AA	BB	AA	BB	BB	BB	BB	BB	BB	BB	BB	BB	BB	AA	AA	AA	AA	BB	BB	AA	BB	AA	AA	BB	AA	BB	AA	AA	AA	BB	BB	BB	BB	BB	AA	BB	BB	AA	AA	BB	BB	AA	BB	AA	BB	BB	BB
chr4H:26673136	4	43.9361	AA	BB	-	BB	BB	BB	BB	BB	BB	BB	BB	BB	BB	AA	AA	AA	AA	BB	BB	AA	BB	AA	AA	BB	AA	BB	BB	AA	AA	BB	BB	BB	BB	BB	AA	BB	BB	AA	AA	BB	BB	AA	BB	AA	BB	BB	BB
chr4H:26790573	4	44.6937	AA	BB	AA	BB	BB	BB	BB	BB	BB	BB	BB	BB	BB	AA	AA	AA	AA	BB	BB	AA	BB	AA	AA	BB	AA	BB	BB	AA	AA	BB	BB	BB	BB	BB	-	BB	BB	-	AA	BB	BB	AA	BB	AA	BB	BB	BB
chr4H:27055591	4	44.6937	AA	BB	AA	BB	BB	BB	BB	BB	BB	BB	BB	BB	BB	AA	AA	AA	AA	BB	BB	AA	BB	AA	AA	BB	AA	BB	BB	AA	AA	BB	BB	BB	BB	BB	AA	BB	BB	AA	AA	BB	BB	AA	BB	AA	BB	BB	BB
chr4H:27268650	4	45.8381	AA	BB	AA	BB	BB	BB	BB	BB	BB	-	BB	-	BB	AA	AA	AA	AA	BB	BB	AA	BB	AA	AA	BB	AA	BB	BB	AA	AA	BB	BB	BB	BB	-	AA	BB	BB	AA	AA	-	BB	AA	BB	AA	-	BB	BB
chr4H:27322847	4	45.8381	AA	BB	AA	BB	BB	-	BB	BB	BB	BB	BB	BB	BB	AA	AA	AA	AA	BB	BB	AA	BB	AA	AA	BB	AA	BB	BB	AA	AA	BB	BB	BB	BB	BB	AA	BB	BB	AA	AA	BB	BB	AA	BB	AA	BB	BB	BB
chr4H:27405924	4	45.8381	AA	BB	AA	BB	BB	BB	BB	BB	BB	BB	BB	BB	BB	AA	AA	AA	AA	BB	BB	AA	BB	AA	AA	BB	AA	BB	BB	AA	-	BB	BB	BB	BB	-	AA	BB	BB	AA	AA	BB	BB	AA	BB	AA	BB	BB	BB
chr4H:29851850	4	45.8381	AA	BB	AA	BB	BB	BB	BB	BB	BB	BB	BB	BB	BB	AA	AA	AA	AA	BB	BB	AA	BB	AA	AA	BB	AA	BB	BB	AA	AA	BB	BB	BB	BB	BB	AA	BB	BB	AA	AA	BB	BB	AA	BB	AA	BB	BB	BB
chr4H:30208375	4	46.3478	AA	BB	AA	BB	BB	BB	BB	BB	BB	BB	BB	BB	BB	AA	AA	AA	AA	BB	BB	BB	BB	AA	AA	BB	AA	BB	BB	AA	AA	BB	BB	BB	BB	BB	AA	BB	BB	AA	AA	BB	BB	AA	BB	AA	BB	BB	BB
chr4H:30750819	4	47.0252	AA	BB	AA	BB	BB	BB	BB	BB	BB	BB	BB	BB	BB	AA	AA	AA	AA	BB	BB	BB	BB	AA	AA	BB	AA	BB	BB	AA	AA	BB	BB	BB	BB	BB	AA	BB	BB	AA	AA	BB	BB	AA	BB	AA	BB	BB	BB
chr4H:31944103	4	51.1003	AA	BB	AA	BB	BB	BB	-	-	BB	BB	BB	-	BB	AA	AA	AA	AA	BB	BB	BB	-	AA	AA	BB	BB	BB	BB	AA	AA	BB	BB	BB	BB	BB	-	BB	BB	AA	AA	BB	BB	AA	BB	AA	BB	BB	BB
chr4H:33038955	4	52.095	AA	BB	AA	BB	BB	BB	BB	BB	BB	BB	BB	BB	BB	AA	AA	AA	AA	BB	BB	BB	BB	AA	AA	BB	BB	BB	BB	AA	-	BB	BB	BB	BB	BB	AA	BB	BB	AA	AA	BB	BB	AA	BB	AA	BB	BB	BB
chr4H:33846063	4	52.095	AA	BB	AA	BB	BB	BB	BB	BB	BB	BB	BB	BB	BB	AA	AA	AA	AA	BB	BB	BB	BB	AA	AA	BB	BB	BB	BB	AA	AA	BB	BB	BB	BB	BB	AA	BB	BB	AA	AA	BB	BB	AA	BB	AA	BB	BB	BB
chr4H:35545581	4	52.095	AA	BB	AA	BB	BB	BB	BB	BB	BB	BB	BB	BB	BB	AA	AA	AA	AA	BB	BB	BB	BB	AA	AA	BB	BB	-	BB	-	BB	BB	BB	BB	BB	BB	AA	BB	BB	AA	AA	BB	BB	AA	BB	AA	BB	BB	BB
chr4H:36187694	4	52.095	AA	BB	AA	BB	BB	BB	BB	BB	BB	BB	BB	BB	BB	AA	AA	AA	AA	BB	BB	BB	BB	AA	AA	BB	BB	BB	BB	AA	BB	BB	BB	BB	BB	BB	AA	BB	BB	AA	AA	BB	BB	AA	BB	AA	BB	BB	BB
chr4H:36211042	4	53.6579	AA	BB	AA	BB	BB	BB	BB	BB	BB	BB	BB	BB	BB	AA	AA	AA	AA	BB	BB	BB	BB	AA	AA	BB	BB	BB	BB	AA	BB	BB	BB	BB	BB	BB	AA	BB	BB	AA	AA	BB	BB	-	BB	AA	BB	BB	BB
chr4H:36509241	4	56.7458	AA	BB	AA	-	BB	BB	BB	BB	-	BB	BB	AA	BB	AA	AA	AA	AA	BB	BB	BB	BB	AA	AA	BB	BB	-	BB	AA	BB	BB	BB	BB	BB	BB	AA	-	BB	AA	AA	BB	BB	AA	BB	AA	BB	BB	BB
chr4H:36699474	4	56.7458	AA	BB	AA	BB	BB	BB	BB	BB	BB	BB	BB	AA	BB	AA	AA	AA	AA	BB	BB	-	BB	AA	AA	BB	BB	BB	BB	AA	BB	BB	BB	BB	BB	BB	-	BB	BB	AA	AA	BB	BB	AA	BB	AA	-	BB	BB
chr4H:37207969	4	56.7458	AA	BB	AA	BB	BB	BB	BB	BB	BB	BB	BB	AA	BB	AA	AA	AA	AA	BB	BB	BB	BB	-	AA	BB	BB	BB	BB	AA	BB	BB	BB	BB	BB	BB	AA	BB	BB	AA	AA	BB	BB	AA	BB	AA	BB	BB	BB
chr4H:37611773	4	56.7458	AA	BB	-	BB	BB	BB	BB	BB	BB	BB	BB	AA	BB	AA	AA	AA	AA	BB	BB	BB	BB	AA	AA	BB	BB	BB	BB	AA	BB	BB	BB	BB	BB	BB	AA	BB	BB	AA	AA	BB	BB	AA	BB	AA	BB	BB	BB
chr4H:37744181	4	56.7458	AA	BB	AA	BB	BB	BB	BB	BB	BB	BB	BB	AA	BB	AA	AA	AA	AA	BB	BB	BB	BB	AA	AA	BB	BB	BB	BB	AA	BB	BB	BB	BB	BB	BB	AA	BB	BB	AA	AA	BB	BB	AA	BB	AA	BB	BB	BB
chr4H:38403169	4	56.7458	AA	BB	AA	BB	BB	BB	BB	BB	BB	BB	BB	AA	BB	AA	AA	AA	AA	BB	BB	BB	BB	AA	AA	BB	-	BB	BB	AA	BB	BB	BB	BB	BB	BB	AA	BB	BB	AA	AA	BB	BB	AA	BB	AA	BB	BB	BB
chr4H:40097357	4	56.7458	AA	BB	AA	BB	BB	BB	BB	BB	BB	BB	BB	AA	BB	AA	AA	AA	AA	BB	-	BB	BB	AA	AA	BB	BB	BB	BB	AA	BB	BB	BB	BB	BB	BB	-	BB	BB	AA	AA	BB	BB	AA	BB	AA	BB	BB	BB
chr4H:41694465	4	56.7458	AA	BB	AA	BB	BB	BB	BB	BB	BB	BB	BB	AA	BB	AA	AA	AA	AA	BB	BB	BB	BB	AA	AA	BB	BB	BB	BB	AA	BB	BB	BB	BB	BB	BB	AA	BB	BB	AA	AA	BB	BB	AA	BB	AA	BB	BB	BB
chr4H:42163504	4	56.7458	AA	BB	-	BB	BB	BB	BB	BB	BB	BB	BB	AA	BB	AA	AA	AA	AA	BB	BB	BB	BB	AA	AA	BB	BB	BB	BB	AA	BB	BB	BB	BB	BB	BB	AA	BB	BB	AA	AA	BB	BB	AA	BB	AA	-	BB	BB
chr4H:42225926	4	56.7458	AA	BB	AA	BB	BB	BB	BB	BB	BB	BB	BB	AA	BB	AA	AA	AA	AA	BB	BB	BB	BB	AA	AA	BB	BB	BB	BB	AA	BB	BB	BB	BB	BB	BB	AA	BB	BB	AA	AA	BB	BB	AA	BB	AA	BB	BB	BB
chr4H:42464663	4	56.7458	AA	BB	AA	BB	BB	BB	BB	BB	BB	BB	BB	AA	BB	AA	AA	AA	AA	BB	BB	BB	BB	AA	AA	BB	BB	BB	BB	AA	BB	BB	BB	BB	BB	BB	AA	BB	BB	AA	AA	BB	BB	AA	BB	AA	BB	BB	BB
chr4H:43633638	4	56.7458	AA	BB	AA	BB	BB	BB	BB	BB	BB	BB	BB	AA	BB	AA	AA	AA	AA	BB	BB	BB	BB	AA	AA	BB	BB	BB	BB	AA	BB	BB	BB	BB	BB	BB	AA	BB	BB	AA	AA	BB	BB	AA	BB	AA	BB	BB	BB
chr4H:43992396	4	56.7458	AA	BB	AA	BB	BB	BB	BB	BB	-	BB	BB	AA	BB	AA	AA	AA	AA	BB	BB	BB	BB	AA	AA	BB	BB	BB	BB	AA	BB	BB	-	BB	BB	BB	AA	BB	BB	AA	AA	-	BB	AA	BB	AA	-	BB	BB
chr4H:45048204	4	56.7458	AA	BB	AA	BB	BB	-	BB	BB	BB	BB	-	AA	BB	AA	AA	AA	AA	BB	BB	-	BB	-	AA	BB	BB	BB	BB	AA	BB	BB	BB	BB	BB	BB	AA	BB	BB	AA	AA	BB	BB	AA	BB	AA	-	BB	BB
chr4H:45246048	4	56.7458	AA	BB	AA	BB	BB	BB	BB	BB	BB	BB	BB	AA	BB	AA	AA	AA	AA	BB	BB	BB	BB	AA	AA	BB	BB	BB	BB	AA	BB	BB	BB	BB	BB	BB	AA	BB	BB	AA	AA	BB	BB	AA	BB	AA	BB	BB	BB
chr4H:49437297	4	54.4806	AA	BB	AA	BB	BB	BB	BB	BB	BB	BB	BB	AA	BB	AA	AA	AA	AA	BB	BB	BB	BB	AA	AA	BB	BB	BB	-	AA	BB	BB	BB	BB	BB	BB	AA	BB	BB	AA	AA	BB	BB	AA	BB	AA	BB	BB	BB
chr4H:56453665	4	54.4806	AA	BB	AA	BB	BB	BB	BB	BB	BB	BB	BB	AA	BB	AA	AA	AA	AA	BB	BB	BB	BB	AA	AA	BB	BB	-	BB	AA	BB	BB	BB	BB	BB	BB	AA	BB	BB	AA	AA	BB	BB	AA	BB	AA	BB	BB	BB
chr4H:57497564	4	54.4806	AA	BB	AA	BB	BB	BB	BB	BB	BB	BB	BB	AA	BB	AA	AA	AA	AA	BB	BB	BB	BB	AA	AA	BB	BB	BB	BB	AA	BB	BB	BB	BB	BB	BB	AA	BB	BB	AA	-	BB	BB	AA	BB	AA	BB	BB	BB
chr4H:57591447	4	54.4806	AA	BB	AA	BB	BB	BB	BB	BB	BB	BB	BB	AA	BB	AA	AA	AA	AA	BB	BB	BB	BB	AA	AA	BB	BB	BB	BB	AA	BB	BB	BB	BB	BB	BB	AA	BB	BB	AA	AA	BB	BB	AA	BB	AA	BB	BB	BB
chr4H:61671217	4	55.2446	AA	BB	AA	BB	BB	BB	BB	BB	BB	-	BB	-	BB	AA	AA	AA	AA	BB	BB	-	BB	AA	AA	BB	BB	BB	BB	AA	BB	BB	BB	BB	BB	BB	AA	BB	BB	AA	AA	BB	BB	AA	BB	AA	-	BB	BB
chr4H:62857117	4	55.2446	AA	BB	AA	BB	BB	BB	BB	BB	BB	BB	BB	AA	BB	AA	AA	AA	AA	BB	BB	BB	BB	AA	AA	BB	BB	BB	-	AA	BB	BB	BB	-	BB	BB	AA	BB	BB	AA	AA	BB	BB	AA	BB	AA	-	BB	BB
chr4H:65196301	4	55.2446	AA	BB	AA	BB	BB	BB	BB	BB	BB	BB	BB	AA	BB	AA	AA	AA	AA	BB	BB	BB	BB	AA	AA	BB	BB	BB	BB	AA	BB	BB	BB	BB	BB	BB	AA	BB	BB	AA	AA	BB	BB	AA	BB	AA	BB	BB	BB
chr4H:69381071	4	57.6174	AA	BB	AA	BB	BB	BB	BB	BB	BB	BB	BB	AA	BB	AA	AA	AA	AA	BB	BB	BB	BB	AA	AA	BB	BB	AA	BB	AA	BB	BB	BB	BB	BB	BB	AA	BB	BB	AA	AA	BB	BB	AA	BB	AA	BB	BB	BB
chr4H:72013647	4	57.6174	AA	BB	AA	BB	BB	BB	BB	-	BB	BB	BB	AA	BB	AA	AA	AA	AA	BB	BB	BB	BB	AA	AA	BB	BB	AA	BB	AA	BB	BB	BB	BB	BB	BB	AA	BB	BB	AA	AA	BB	BB	AA	BB	AA	BB	BB	BB
chr4H:72416524	4	57.6174	AA	BB	AA	BB	BB	BB	BB	BB	BB	BB	BB	AA	BB	AA	AA	AA	AA	BB	BB	BB	BB	AA	AA	BB	BB	AA	BB	AA	BB	BB	BB	BB	BB	BB	AA	BB	BB	AA	AA	BB	BB	AA	BB	AA	BB	BB	BB
chr4H:76376495	4	57.6174	AA	BB	AA	BB	BB	-	BB	BB	BB	BB	BB	AA	BB	AA	AA	AA	AA	-	BB	BB	BB	AA	AA	BB	BB	AA	BB	AA	-	BB	BB	BB	BB	BB	AA	BB	BB	AA	AA	-	BB	AA	BB	AA	BB	BB	BB
chr4H:79904670	4	57.6174	AA	BB	AA	BB	BB	BB	BB	BB	BB	BB	BB	AA	BB	AA	AA	AA	AA	BB	BB	BB	BB	AA	AA	BB	BB	AA	BB	AA	BB	BB	BB	BB	BB	BB	AA	BB	BB	AA	AA	BB	BB	AA	BB	AA	BB	BB	BB
chr4H:81224306	4	57.6174	AA	BB	AA	BB	-	BB	BB	BB	BB	BB	BB	AA	BB	AA	AA	-	AA	BB	BB	BB	BB	AA	AA	BB	BB	AA	BB	-	BB	BB	BB	BB	BB	BB	AA	BB	BB	AA	AA	BB	BB	AA	BB	AA	BB	BB	BB
chr4H:96358475	4	57.6174	AA	BB	AA	BB	BB	BB	BB	BB	BB	BB	BB	AA	BB	AA	AA	AA	AA	BB	BB	BB	BB	AA	AA	BB	BB	AA	BB	AA	BB	BB	BB	BB	BB	BB	AA	BB	BB	AA	AA	BB	BB	AA	BB	AA	BB	BB	BB
chr4H:98664218	4	57.6174	AA	BB	AA	BB	BB	BB	BB	BB	BB	BB	BB	AA	BB	AA	AA	AA	AA	BB	BB	BB	BB	AA	AA	BB	BB	AA	BB	AA	BB	BB	BB	BB	BB	BB	AA	BB	BB	AA	AA	BB	BB	AA	BB	AA	BB	BB	BB
chr4H:101730011	4	57.6174	AA	BB	AA	BB	BB	BB	BB	-	BB	BB	BB	AA	BB	AA	AA	AA	AA	BB	BB	BB	BB	AA	AA	BB	BB	AA	BB	AA	BB	BB	BB	BB	BB	BB	AA	BB	BB	AA	AA	BB	BB	AA	BB	AA	-	BB	BB
chr4H:102098760	4	57.6174	AA	BB	AA	BB	BB	BB	BB	BB	BB	BB	BB	AA	BB	AA	AA	AA	AA	BB	BB	BB	BB	AA	AA	BB	BB	AA	BB	AA	BB	BB	BB	BB	BB	BB	AA	BB	BB	AA	AA	BB	BB	AA	BB	AA	BB	BB	BB
chr4H:104928759	4	57.6174	AA	BB	AA	BB	BB	BB	BB	BB	BB	BB	BB	AA	BB	AA	AA	AA	AA	BB	BB	BB	BB	AA	AA	BB	BB	AA	BB	AA	BB	BB	BB	BB	BB	BB	AA	BB	BB	AA	AA	BB	BB	AA	BB	AA	BB	BB	BB
chr4H:108595906	4	57.6174	AA	BB	AA	BB	BB	BB	BB	BB	BB	BB	BB	AA	BB	AA	AA	AA	AA	BB	BB	BB	BB	AA	AA	BB	BB	AA	BB	AA	BB	BB	BB	BB	BB	BB	AA	BB	BB	AA	AA	BB	BB	AA	BB	AA	BB	BB	BB
chr4H:112485694	4	57.6174	AA	BB	AA	BB	BB	BB	BB	BB	BB	BB	BB	AA	BB	AA	AA	AA	AA	BB	-	BB	BB	AA	AA	BB	BB	AA	BB	AA	BB	BB	BB	BB	BB	BB	AA	BB	BB	AA	AA	BB	BB	AA	BB	AA	BB	BB	BB
chr4H:112916923	4	57.6174	AA	BB	AA	BB	BB	BB	BB	BB	BB	BB	BB	AA	BB	AA	AA	AA	AA	BB	BB	BB	BB	AA	AA	BB	BB	AA	BB	AA	BB	BB	BB	BB	BB	BB	AA	BB	BB	AA	AA	BB	BB	AA	BB	AA	BB	BB	BB
chr4H:114077020	4	57.6174	AA	BB	AA	BB	BB	BB	BB	-	BB	BB	BB	AA	BB	AA	AA	AA	AA	BB	-	BB	BB	AA	AA	BB	BB	AA	BB	AA	BB	BB	BB	-	BB	BB	AA	BB	BB	AA	AA	BB	BB	AA	BB	-	BB	BB	BB
chr4H:117645150	4	57.6174	AA	BB	AA	BB	BB	BB	BB	BB	BB	BB	BB	AA	BB	AA	AA	AA	AA	BB	BB	BB	BB	AA	AA	BB	BB	AA	BB	AA	BB	BB	BB	BB	BB	BB	AA	BB	BB	AA	AA	-	BB	AA	BB	AA	BB	BB	BB
chr4H:119098484	4	57.6174	AA	BB	AA	BB	BB	BB	BB	BB	BB	BB	BB	AA	BB	AA	AA	AA	AA	BB	BB	BB	BB	AA	AA	BB	BB	AA	BB	AA	BB	BB	BB	BB	BB	BB	AA	BB	BB	AA	AA	BB	BB	AA	BB	AA	BB	BB	BB
chr4H:120911964	4	57.6174	AA	BB	AA	BB	BB	BB	BB	BB	BB	BB	BB	AA	BB	AA	AA	AA	AA	BB	BB	BB	BB	AA	AA	BB	BB	AA	BB	AA	BB	BB	BB	BB	BB	BB	AA	BB	BB	AA	AA	BB	BB	AA	BB	AA	BB	BB	BB
chr4H:123775293	4	57.6174	AA	BB	AA	BB	BB	BB	BB	-	BB	BB	BB	AA	BB	AA	AA	AA	AA	BB	BB	BB	BB	AA	AA	BB	BB	AA	BB	AA	BB	BB	BB	BB	BB	BB	AA	BB	BB	AA	AA	BB	BB	AA	BB	AA	-	BB	BB
chr4H:127530409	4	57.6174	AA	BB	AA	BB	BB	BB	-	BB	BB	BB	BB	AA	BB	AA	AA	AA	AA	BB	BB	BB	BB	AA	-	BB	BB	AA	BB	AA	BB	BB	BB	BB	BB	BB	AA	BB	BB	AA	AA	BB	BB	AA	BB	AA	BB	BB	BB
chr4H:135535738	4	57.6174	AA	BB	AA	BB	BB	BB	BB	BB	BB	BB	BB	AA	BB	AA	AA	AA	AA	BB	BB	BB	BB	AA	AA	BB	BB	AA	BB	AA	BB	BB	BB	BB	BB	BB	AA	BB	BB	AA	AA	BB	BB	AA	BB	AA	BB	BB	BB
chr4H:136123589	4	57.6174	AA	BB	AA	BB	-	BB	BB	BB	BB	BB	BB	AA	BB	-	AA	AA	AA	BB	BB	BB	BB	AA	AA	BB	BB	AA	BB	AA	BB	BB	BB	BB	BB	BB	AA	BB	BB	AA	AA	BB	BB	AA	BB	AA	-	BB	BB
chr4H:139002495	4	57.6174	AA	BB	AA	BB	BB	BB	BB	BB	BB	BB	BB	AA	BB	AA	AA	AA	AA	BB	BB	BB	BB	AA	AA	BB	BB	AA	BB	AA	BB	BB	BB	BB	BB	BB	AA	BB	BB	AA	AA	BB	BB	AA	BB	AA	BB	BB	BB
chr4H:141969337	4	57.6174	AA	BB	AA	BB	BB	BB	BB	BB	BB	BB	BB	AA	BB	AA	AA	AA	AA	BB	BB	BB	BB	AA	AA	BB	-	AA	BB	AA	BB	BB	BB	BB	BB	BB	-	BB	BB	AA	AA	-	BB	AA	BB	AA	-	BB	BB
chr4H:142359003	4	57.6174	AA	BB	AA	BB	BB	BB	BB	BB	BB	BB	BB	AA	BB	AA	AA	AA	AA	BB	BB	BB	BB	AA	AA	BB	BB	AA	BB	AA	BB	BB	BB	BB	BB	BB	AA	BB	BB	AA	AA	BB	BB	AA	BB	AA	BB	BB	BB
chr4H:143941384	4	57.6174	AA	BB	AA	BB	BB	BB	BB	BB	BB	BB	BB	AA	BB	AA	AA	AA	AA	BB	BB	BB	BB	AA	AA	BB	BB	AA	BB	AA	BB	BB	BB	BB	BB	BB	AA	BB	BB	AA	AA	BB	BB	AA	BB	AA	-	BB	BB
chr4H:152680175	4	57.6174	AA	BB	AA	BB	BB	BB	BB	BB	BB	BB	BB	AA	BB	AA	AA	AA	AA	BB	BB	BB	-	AA	AA	BB	BB	AA	BB	AA	BB	BB	BB	BB	BB	BB	AA	BB	BB	AA	AA	BB	BB	AA	BB	AA	BB	BB	BB
chr4H:154205511	4	57.6174	AA	BB	AA	BB	BB	BB	BB	BB	BB	BB	BB	AA	BB	-	AA	-	AA	BB	BB	BB	BB	AA	AA	BB	BB	-	BB	AA	BB	BB	BB	BB	BB	BB	AA	BB	BB	-	AA	BB	BB	AA	BB	AA	BB	BB	BB
chr4H:161991563	4	57.6174	AA	BB	AA	BB	BB	BB	BB	BB	BB	BB	BB	AA	BB	AA	AA	AA	AA	BB	BB	BB	BB	AA	AA	BB	BB	AA	BB	AA	BB	BB	BB	BB	BB	BB	AA	BB	BB	AA	AA	BB	BB	AA	BB	AA	BB	BB	BB
chr4H:167456180	4	57.6174	AA	BB	-	BB	BB	BB	BB	BB	BB	BB	BB	AA	BB	AA	AA	AA	AA	BB	BB	BB	BB	AA	AA	BB	BB	AA	BB	AA	BB	BB	BB	BB	BB	BB	AA	BB	BB	AA	AA	BB	BB	AA	BB	AA	BB	BB	BB
chr4H:194075101	4	57.6174	AA	BB	AA	BB	BB	BB	BB	BB	BB	BB	BB	AA	BB	AA	AA	AA	AA	BB	BB	BB	BB	AA	AA	BB	BB	AA	BB	AA	BB	BB	BB	BB	BB	BB	AA	BB	BB	-	AA	BB	BB	AA	BB	-	BB	BB	BB
chr4H:217353332	4	57.6174	AA	BB	AA	BB	BB	BB	BB	-	BB	BB	BB	AA	BB	AA	AA	AA	AA	BB	BB	BB	BB	AA	AA	BB	BB	AA	BB	AA	BB	BB	BB	BB	BB	-	AA	BB	BB	AA	AA	BB	BB	-	BB	AA	BB	BB	BB
chr4H:221630846	4	57.6174	AA	BB	AA	BB	BB	BB	BB	BB	BB	BB	BB	AA	BB	AA	AA	AA	AA	BB	BB	BB	BB	AA	AA	BB	BB	AA	BB	AA	BB	BB	BB	BB	BB	BB	AA	BB	BB	AA	AA	BB	BB	AA	BB	AA	BB	BB	BB
chr4H:224770105	4	57.6174	AA	BB	AA	BB	BB	BB	BB	BB	BB	BB	BB	AA	BB	AA	AA	AA	AA	BB	BB	BB	BB	AA	AA	BB	BB	AA	BB	AA	BB	BB	BB	BB	BB	BB	AA	BB	BB	AA	AA	BB	-	AA	BB	AA	BB	BB	BB
chr4H:241866102	4	57.6174	AA	BB	AA	BB	-	BB	BB	BB	BB	BB	BB	AA	-	AA	AA	AA	AA	BB	BB	BB	BB	AA	AA	BB	BB	-	BB	AA	BB	BB	BB	BB	BB	BB	AA	BB	BB	AA	AA	BB	BB	AA	BB	AA	BB	BB	-
chr4H:242130140	4	57.6174	AA	BB	AA	BB	BB	BB	BB	BB	BB	BB	BB	AA	BB	AA	AA	AA	AA	BB	BB	BB	BB	AA	AA	BB	BB	AA	BB	AA	BB	BB	BB	BB	BB	BB	AA	BB	BB	AA	AA	BB	BB	AA	BB	AA	BB	BB	BB
chr4H:268783062	4	57.6174	AA	BB	AA	BB	BB	BB	BB	BB	BB	BB	BB	AA	BB	AA	AA	AA	AA	BB	BB	BB	BB	AA	AA	BB	BB	AA	BB	AA	BB	BB	BB	BB	BB	BB	AA	BB	BB	AA	AA	BB	BB	AA	BB	AA	BB	BB	BB
chr4H:279357769	4	57.6174	AA	BB	AA	BB	BB	BB	BB	BB	BB	BB	BB	AA	BB	AA	AA	AA	-	BB	BB	BB	BB	AA	AA	BB	BB	AA	BB	AA	BB	BB	BB	BB	BB	BB	AA	BB	BB	AA	AA	BB	BB	AA	BB	-	-	BB	BB
chr4H:288186200	4	57.6174	AA	BB	AA	BB	BB	BB	BB	BB	BB	BB	BB	AA	BB	AA	AA	AA	AA	BB	-	BB	BB	AA	AA	BB	BB	AA	BB	AA	BB	BB	BB	BB	BB	BB	AA	BB	BB	AA	AA	BB	BB	AA	BB	AA	-	BB	BB
chr4H:298180398	4	57.6174	AA	BB	AA	BB	BB	BB	BB	BB	BB	BB	BB	AA	BB	AA	AA	AA	AA	-	BB	BB	BB	AA	AA	BB	BB	AA	BB	AA	BB	BB	BB	BB	BB	BB	AA	BB	BB	AA	AA	BB	BB	AA	BB	AA	-	BB	BB
chr4H:323308847	4	57.6174	AA	BB	AA	BB	BB	BB	BB	BB	BB	BB	BB	AA	BB	AA	AA	AA	AA	BB	BB	BB	BB	AA	AA	BB	BB	AA	BB	AA	BB	BB	BB	BB	BB	BB	AA	BB	BB	AA	AA	BB	BB	AA	BB	AA	BB	BB	BB
chr4H:332492764	4	57.6174	AA	BB	AA	BB	BB	BB	BB	BB	BB	BB	BB	AA	BB	AA	AA	AA	AA	BB	BB	BB	BB	AA	AA	BB	BB	AA	BB	AA	BB	BB	BB	BB	BB	BB	AA	BB	BB	AA	AA	BB	BB	AA	BB	AA	BB	-	BB
chr4H:342280773	4	57.6174	AA	BB	-	BB	BB	BB	BB	BB	BB	BB	BB	AA	BB	AA	AA	AA	AA	BB	BB	BB	BB	AA	AA	BB	BB	-	BB	AA	BB	BB	BB	BB	BB	BB	AA	BB	BB	AA	AA	BB	BB	AA	BB	AA	BB	BB	BB
chr4H:344620805	4	57.6174	AA	BB	AA	BB	BB	BB	BB	BB	BB	BB	BB	AA	BB	AA	AA	AA	AA	BB	BB	BB	BB	AA	AA	BB	BB	AA	BB	AA	BB	BB	BB	BB	BB	BB	AA	BB	BB	AA	AA	BB	BB	AA	BB	AA	BB	BB	BB
chr4H:366231078	4	57.6174	AA	BB	AA	BB	BB	BB	BB	BB	-	BB	BB	-	BB	AA	AA	AA	AA	BB	BB	BB	BB	AA	AA	BB	BB	AA	BB	AA	BB	BB	BB	BB	BB	BB	AA	BB	BB	-	AA	BB	BB	AA	BB	AA	-	BB	BB
chr4H:385512810	4	58.3776	AA	BB	AA	BB	BB	BB	BB	BB	BB	BB	BB	AA	BB	AA	AA	AA	AA	BB	BB	BB	BB	AA	AA	BB	BB	AA	BB	AA	BB	BB	BB	BB	BB	BB	AA	BB	BB	AA	AA	BB	BB	AA	BB	AA	BB	BB	BB
chr4H:395061154	4	58.3776	AA	BB	AA	BB	BB	BB	BB	BB	BB	BB	BB	AA	BB	AA	AA	AA	AA	BB	BB	BB	BB	AA	AA	BB	BB	AA	BB	AA	BB	BB	BB	BB	BB	BB	AA	BB	BB	AA	AA	BB	BB	AA	BB	AA	BB	BB	BB
chr4H:411439540	4	58.3776	AA	BB	AA	BB	BB	BB	BB	BB	BB	BB	BB	AA	BB	AA	AA	AA	AA	BB	BB	BB	BB	AA	AA	-	-	AA	BB	AA	BB	BB	BB	BB	BB	BB	AA	BB	BB	AA	AA	BB	BB	AA	BB	AA	BB	BB	-
chr4H:423258204	4	59.1631	AA	BB	AA	BB	BB	BB	BB	BB	BB	BB	BB	AA	BB	AA	AA	AA	AA	BB	BB	BB	BB	AA	AA	BB	BB	AA	BB	AA	BB	BB	BB	BB	BB	BB	AA	BB	BB	AA	AA	BB	BB	AA	AA	AA	BB	BB	BB
chr4H:425852307	4	59.1631	AA	BB	AA	BB	BB	BB	BB	BB	BB	BB	BB	AA	BB	AA	AA	AA	AA	BB	BB	BB	BB	AA	AA	BB	BB	AA	BB	AA	BB	BB	BB	BB	BB	BB	AA	BB	BB	AA	AA	BB	BB	AA	AA	AA	BB	BB	BB
chr4H:428987260	4	59.1631	AA	BB	AA	BB	BB	BB	BB	BB	BB	BB	BB	AA	BB	AA	AA	AA	AA	BB	BB	BB	BB	AA	AA	BB	BB	AA	BB	AA	BB	BB	BB	BB	BB	BB	AA	BB	BB	AA	AA	BB	BB	AA	AA	AA	BB	BB	BB
chr4H:430318274	4	59.1631	AA	BB	AA	BB	BB	BB	BB	BB	BB	BB	BB	AA	-	AA	AA	AA	AA	BB	BB	BB	-	AA	AA	BB	BB	AA	BB	AA	BB	BB	BB	BB	BB	BB	AA	BB	BB	AA	AA	BB	BB	AA	AA	AA	BB	BB	BB
chr4H:434116559	4	59.1631	AA	BB	AA	BB	BB	BB	BB	BB	BB	BB	BB	AA	BB	AA	AA	AA	AA	BB	BB	BB	BB	AA	AA	BB	BB	AA	BB	AA	BB	BB	BB	BB	BB	BB	AA	BB	BB	AA	AA	BB	BB	AA	AA	AA	-	BB	BB
chr4H:435459079	4	59.1631	AA	BB	AA	BB	BB	-	BB	BB	BB	BB	BB	AA	BB	AA	AA	AA	AA	BB	BB	BB	BB	AA	AA	BB	BB	AA	BB	AA	BB	BB	BB	BB	BB	BB	AA	BB	BB	AA	AA	BB	BB	AA	AA	AA	-	BB	BB
chr4H:437652232	4	59.1631	AA	BB	AA	BB	BB	BB	BB	BB	BB	BB	BB	AA	BB	AA	AA	AA	AA	BB	BB	BB	BB	AA	AA	BB	BB	AA	BB	AA	BB	BB	BB	BB	BB	BB	AA	BB	BB	AA	AA	BB	BB	AA	AA	AA	BB	BB	BB
chr4H:438610134	4	59.1631	AA	BB	-	BB	BB	BB	BB	BB	BB	BB	BB	AA	BB	AA	AA	AA	AA	BB	BB	BB	BB	AA	AA	BB	BB	AA	BB	AA	BB	BB	BB	BB	BB	BB	AA	BB	BB	AA	AA	BB	BB	-	AA	AA	BB	BB	BB
chr4H:440285500	4	59.1631	AA	BB	AA	BB	BB	BB	BB	BB	BB	BB	BB	AA	BB	AA	AA	AA	AA	BB	BB	BB	BB	-	-	BB	BB	AA	BB	AA	BB	BB	BB	BB	BB	BB	AA	BB	BB	AA	AA	BB	BB	AA	AA	AA	BB	BB	BB
chr4H:442652345	4	59.1631	AA	BB	AA	BB	-	BB	BB	BB	BB	BB	BB	AA	BB	AA	AA	AA	-	BB	BB	BB	BB	AA	AA	BB	BB	AA	BB	AA	BB	BB	BB	BB	BB	BB	AA	BB	BB	AA	AA	-	BB	AA	AA	AA	BB	-	BB
chr4H:448828127	4	59.1631	AA	BB	AA	BB	BB	BB	BB	BB	BB	BB	BB	AA	BB	AA	AA	AA	AA	BB	BB	BB	BB	AA	AA	BB	BB	AA	BB	AA	BB	BB	BB	BB	BB	BB	AA	BB	BB	AA	AA	BB	BB	AA	AA	AA	BB	BB	BB
chr4H:451163946	4	59.1631	AA	BB	AA	BB	BB	BB	BB	BB	BB	BB	BB	AA	BB	AA	AA	AA	AA	BB	BB	BB	BB	AA	AA	BB	BB	AA	BB	AA	BB	BB	BB	BB	BB	BB	AA	BB	BB	AA	AA	BB	BB	AA	AA	AA	BB	BB	BB
chr4H:452967969	4	59.1631	AA	BB	AA	BB	BB	BB	BB	BB	BB	BB	BB	AA	BB	-	AA	AA	AA	BB	BB	BB	BB	AA	AA	BB	BB	AA	BB	AA	BB	BB	BB	BB	BB	BB	AA	BB	BB	AA	AA	BB	BB	AA	AA	AA	-	BB	BB
chr4H:456962792	4	59.1631	AA	BB	AA	BB	BB	-	BB	BB	BB	BB	BB	AA	BB	AA	AA	AA	AA	BB	BB	BB	BB	AA	-	BB	BB	-	BB	AA	BB	-	BB	BB	BB	BB	AA	BB	BB	AA	AA	BB	BB	AA	AA	AA	-	BB	BB
chr4H:458379273	4	59.1631	AA	BB	AA	BB	BB	BB	BB	BB	BB	BB	BB	AA	BB	AA	AA	AA	AA	BB	BB	BB	BB	AA	AA	BB	BB	AA	BB	AA	BB	BB	BB	BB	BB	BB	AA	BB	BB	AA	AA	BB	BB	AA	AA	AA	BB	BB	BB
chr4H:458771880	4	59.1631	AA	BB	AA	BB	BB	BB	BB	BB	BB	BB	BB	AA	BB	AA	AA	AA	AA	BB	BB	BB	BB	AA	AA	BB	BB	AA	BB	AA	BB	BB	BB	BB	BB	BB	AA	BB	BB	AA	AA	BB	BB	AA	AA	AA	BB	BB	BB
chr4H:460394029	4	59.1631	AA	BB	AA	BB	BB	BB	BB	BB	BB	BB	BB	AA	BB	AA	AA	AA	AA	BB	BB	BB	BB	AA	AA	BB	BB	AA	BB	AA	BB	BB	BB	BB	BB	BB	AA	BB	BB	AA	AA	BB	BB	AA	AA	AA	-	BB	BB
chr4H:461460125	4	59.1631	AA	BB	AA	BB	BB	BB	BB	BB	BB	BB	BB	AA	BB	AA	AA	-	AA	BB	BB	BB	BB	AA	AA	BB	BB	AA	BB	AA	BB	BB	BB	BB	BB	BB	AA	BB	BB	AA	AA	BB	BB	AA	AA	AA	-	BB	BB
chr4H:463006229	4	59.1631	AA	BB	AA	BB	BB	BB	BB	BB	BB	BB	BB	AA	BB	AA	AA	AA	AA	BB	BB	BB	BB	AA	AA	BB	BB	AA	BB	AA	BB	BB	BB	BB	BB	BB	AA	BB	BB	AA	AA	BB	BB	AA	AA	AA	BB	BB	BB
chr4H:463997384	4	59.1631	AA	BB	AA	BB	BB	BB	BB	-	BB	BB	BB	AA	BB	AA	AA	AA	AA	BB	BB	BB	BB	AA	-	BB	BB	AA	BB	AA	BB	BB	BB	BB	BB	BB	AA	BB	BB	AA	AA	BB	BB	-	AA	AA	BB	BB	BB
chr4H:465989932	4	59.1631	AA	BB	AA	BB	BB	BB	BB	BB	BB	BB	BB	AA	BB	AA	AA	AA	AA	BB	BB	BB	BB	AA	AA	BB	BB	AA	BB	AA	BB	BB	BB	BB	BB	BB	AA	BB	BB	AA	AA	BB	BB	AA	AA	AA	BB	BB	BB
chr4H:466671479	4	59.1631	AA	BB	AA	BB	BB	BB	BB	BB	BB	BB	BB	AA	BB	AA	AA	AA	AA	BB	BB	BB	BB	AA	AA	BB	BB	AA	BB	AA	BB	BB	BB	BB	BB	BB	AA	BB	BB	AA	AA	BB	BB	AA	AA	AA	BB	BB	BB
chr4H:467498362	4	59.1631	AA	BB	AA	-	-	BB	BB	BB	-	BB	BB	-	BB	AA	AA	AA	AA	BB	BB	BB	BB	AA	AA	BB	BB	AA	BB	AA	BB	BB	BB	BB	-	BB	AA	BB	BB	AA	AA	BB	BB	AA	AA	AA	BB	BB	BB
chr4H:467770127	4	59.1631	AA	BB	AA	BB	BB	BB	BB	BB	BB	BB	BB	AA	BB	AA	AA	AA	AA	BB	BB	BB	BB	AA	AA	BB	BB	AA	BB	AA	BB	BB	BB	BB	BB	BB	-	BB	BB	AA	AA	BB	BB	AA	AA	AA	BB	BB	BB
chr4H:469419062	4	59.1631	AA	BB	AA	BB	BB	BB	BB	BB	BB	BB	BB	AA	BB	AA	AA	AA	AA	BB	BB	BB	BB	AA	AA	BB	BB	AA	BB	AA	BB	BB	BB	BB	BB	BB	AA	BB	-	AA	AA	BB	BB	AA	AA	AA	BB	BB	BB
chr4H:471103067	4	59.9485	AA	BB	AA	BB	BB	BB	BB	BB	BB	BB	BB	AA	BB	AA	AA	AA	AA	BB	BB	BB	BB	AA	AA	BB	BB	AA	BB	AA	BB	BB	BB	BB	BB	BB	AA	BB	BB	AA	AA	BB	BB	AA	AA	AA	BB	BB	BB
chr4H:471653804	4	59.9485	AA	BB	AA	BB	BB	BB	BB	BB	BB	BB	BB	-	BB	AA	AA	AA	AA	BB	BB	-	BB	AA	AA	BB	BB	AA	BB	AA	BB	BB	BB	BB	BB	BB	AA	BB	BB	AA	AA	BB	BB	AA	AA	AA	-	BB	BB
chr4H:472305853	4	61.4642	AA	BB	AA	BB	BB	BB	BB	BB	BB	BB	BB	-	BB	AA	AA	AA	AA	BB	BB	BB	BB	AA	AA	BB	BB	AA	BB	AA	BB	BB	BB	BB	BB	BB	-	BB	BB	AA	AA	AA	BB	AA	AA	AA	BB	BB	BB
chr4H:475361007	4	61.4642	AA	BB	AA	BB	BB	BB	BB	BB	BB	BB	BB	AA	BB	AA	AA	AA	AA	BB	BB	BB	BB	AA	AA	BB	BB	AA	BB	AA	BB	BB	BB	BB	BB	BB	AA	BB	BB	AA	AA	AA	BB	AA	AA	AA	BB	BB	BB
chr4H:478353637	4	61.4642	AA	BB	AA	BB	BB	BB	BB	BB	BB	BB	BB	AA	BB	AA	AA	AA	AA	BB	BB	BB	BB	AA	AA	BB	BB	AA	BB	AA	BB	BB	BB	BB	BB	BB	AA	BB	BB	AA	AA	AA	BB	AA	AA	AA	BB	BB	BB
chr4H:484275906	4	61.4642	AA	BB	AA	BB	BB	BB	BB	BB	BB	BB	BB	AA	BB	AA	AA	AA	AA	BB	BB	BB	BB	AA	AA	BB	BB	AA	BB	AA	BB	BB	BB	BB	BB	BB	AA	BB	BB	AA	AA	AA	BB	AA	AA	AA	BB	BB	BB
chr4H:487102653	4	61.4642	AA	BB	AA	BB	BB	BB	BB	BB	BB	BB	BB	AA	BB	AA	AA	AA	AA	BB	BB	BB	BB	AA	AA	BB	BB	AA	BB	AA	BB	BB	BB	BB	BB	BB	AA	BB	BB	AA	AA	AA	BB	AA	AA	AA	BB	BB	BB
chr4H:488134311	4	61.4642	AA	BB	AA	BB	BB	BB	BB	-	BB	BB	BB	AA	BB	AA	AA	AA	AA	BB	BB	BB	BB	AA	AA	BB	BB	AA	BB	AA	BB	BB	BB	BB	BB	BB	AA	-	BB	AA	AA	AA	BB	AA	AA	AA	-	BB	BB
chr4H:490308584	4	62.222	AA	BB	AA	BB	BB	BB	BB	BB	BB	BB	BB	AA	BB	-	AA	AA	AA	BB	BB	BB	BB	AA	AA	BB	BB	AA	BB	AA	BB	BB	-	BB	BB	BB	AA	BB	BB	AA	AA	AA	BB	AA	AA	AA	-	BB	BB
chr4H:491275873	4	62.222	AA	BB	AA	BB	BB	BB	BB	BB	BB	BB	BB	AA	BB	AA	AA	AA	AA	BB	BB	BB	BB	AA	-	BB	BB	AA	BB	AA	BB	BB	BB	BB	BB	BB	AA	BB	BB	AA	AA	AA	BB	AA	AA	AA	BB	-	BB
chr4H:492501409	4	62.222	AA	BB	AA	BB	BB	BB	BB	BB	BB	BB	BB	AA	BB	AA	AA	AA	AA	BB	BB	BB	BB	AA	AA	BB	BB	AA	BB	AA	BB	BB	BB	BB	BB	BB	AA	BB	BB	AA	AA	AA	BB	AA	AA	AA	BB	BB	BB
chr4H:493915878	4	62.222	AA	BB	AA	BB	BB	BB	BB	BB	BB	BB	BB	AA	BB	AA	AA	AA	-	BB	-	BB	BB	AA	AA	BB	BB	AA	BB	AA	BB	BB	BB	BB	BB	-	AA	BB	BB	AA	AA	AA	BB	AA	AA	AA	-	BB	BB
chr4H:497922764	4	62.222	AA	BB	AA	BB	BB	BB	BB	BB	BB	BB	BB	AA	BB	AA	AA	AA	AA	BB	BB	BB	BB	AA	AA	BB	BB	AA	BB	AA	BB	BB	BB	BB	BB	BB	AA	BB	BB	AA	AA	AA	BB	AA	AA	AA	BB	BB	BB
chr4H:501332781	4	62.222	AA	BB	AA	BB	BB	BB	BB	BB	BB	BB	BB	AA	BB	AA	AA	AA	AA	BB	BB	BB	BB	AA	AA	BB	BB	AA	BB	AA	BB	BB	BB	BB	BB	BB	AA	BB	BB	AA	AA	AA	BB	AA	AA	AA	BB	BB	BB
chr4H:502030398	4	62.222	AA	BB	AA	BB	BB	BB	BB	BB	BB	BB	BB	AA	BB	AA	AA	AA	AA	BB	BB	BB	BB	AA	AA	BB	BB	AA	BB	AA	BB	BB	BB	BB	BB	BB	AA	BB	BB	AA	AA	AA	BB	AA	AA	AA	BB	BB	BB
chr4H:502677551	4	62.222	AA	BB	AA	-	BB	BB	BB	BB	BB	BB	BB	AA	BB	AA	AA	AA	AA	BB	BB	BB	BB	AA	AA	BB	BB	AA	BB	AA	BB	BB	BB	BB	BB	-	AA	BB	BB	AA	AA	AA	BB	AA	AA	AA	-	-	BB
chr4H:503451926	4	62.222	AA	BB	AA	BB	BB	BB	BB	BB	BB	BB	BB	AA	BB	AA	AA	AA	AA	BB	BB	BB	BB	AA	AA	-	BB	AA	BB	AA	BB	BB	BB	BB	BB	BB	AA	BB	BB	AA	AA	AA	BB	AA	AA	AA	BB	BB	BB
chr4H:503629636	4	62.222	AA	BB	AA	BB	BB	BB	BB	BB	BB	BB	BB	AA	BB	AA	AA	AA	AA	BB	BB	BB	BB	AA	AA	BB	BB	AA	BB	AA	BB	BB	BB	BB	BB	BB	AA	BB	BB	AA	AA	AA	BB	AA	AA	AA	BB	BB	BB
chr4H:506339722	4	62.222	AA	BB	AA	BB	BB	BB	BB	BB	BB	BB	BB	AA	BB	AA	AA	AA	AA	BB	BB	BB	BB	AA	AA	BB	BB	AA	BB	AA	BB	BB	BB	BB	BB	BB	AA	BB	BB	AA	AA	AA	BB	AA	AA	AA	BB	BB	BB
chr4H:508583473	4	63.0225	AA	BB	AA	BB	BB	BB	BB	BB	BB	BB	BB	AA	BB	AA	AA	AA	AA	BB	BB	BB	BB	AA	AA	BB	BB	AA	BB	AA	BB	BB	BB	BB	BB	BB	AA	BB	BB	AA	AA	AA	BB	AA	AA	AA	BB	BB	BB
chr4H:508998404	4	63.0225	AA	BB	AA	BB	BB	BB	BB	BB	BB	BB	BB	AA	BB	AA	AA	AA	AA	BB	BB	BB	BB	AA	AA	BB	BB	AA	BB	AA	BB	BB	BB	BB	BB	BB	AA	BB	BB	AA	AA	AA	BB	AA	AA	AA	BB	BB	BB
chr4H:509926720	4	63.0225	AA	BB	AA	BB	BB	BB	BB	BB	BB	BB	BB	AA	BB	AA	AA	AA	AA	BB	BB	BB	BB	AA	AA	BB	-	AA	BB	AA	BB	BB	BB	BB	BB	-	AA	BB	BB	AA	AA	AA	BB	AA	-	AA	BB	BB	BB
chr4H:510643274	4	63.0225	AA	BB	AA	BB	BB	BB	BB	BB	BB	BB	BB	AA	BB	AA	AA	AA	AA	BB	BB	BB	BB	AA	AA	BB	BB	AA	BB	AA	BB	BB	BB	BB	BB	BB	AA	BB	BB	AA	AA	AA	BB	AA	AA	AA	BB	BB	BB
chr4H:511793303	4	63.0225	AA	BB	AA	BB	BB	BB	BB	BB	BB	BB	BB	AA	BB	AA	AA	AA	AA	BB	BB	BB	BB	AA	AA	BB	BB	AA	BB	AA	BB	BB	BB	BB	BB	BB	AA	BB	BB	AA	AA	AA	BB	AA	AA	AA	-	BB	BB
chr4H:513006122	4	63.0225	AA	BB	AA	BB	BB	BB	BB	BB	BB	BB	BB	AA	BB	AA	AA	AA	AA	BB	BB	BB	BB	-	AA	BB	BB	AA	BB	AA	BB	BB	BB	BB	BB	BB	AA	BB	BB	AA	AA	AA	BB	AA	-	AA	BB	BB	BB
chr4H:514445147	4	63.0225	AA	BB	AA	BB	BB	BB	BB	BB	BB	BB	BB	AA	BB	AA	AA	AA	AA	BB	BB	BB	BB	AA	AA	BB	BB	AA	BB	AA	-	BB	BB	BB	BB	BB	AA	BB	BB	AA	AA	AA	BB	AA	AA	AA	BB	BB	-
chr4H:516287411	4	63.0225	AA	BB	AA	BB	BB	BB	BB	BB	BB	BB	BB	AA	BB	AA	AA	AA	AA	BB	BB	BB	BB	AA	AA	BB	BB	AA	BB	AA	BB	BB	BB	BB	BB	BB	AA	BB	BB	AA	AA	-	BB	AA	AA	AA	BB	BB	BB
chr4H:517029083	4	63.0225	AA	BB	AA	BB	BB	BB	BB	BB	BB	BB	BB	AA	BB	AA	AA	AA	AA	BB	BB	BB	BB	AA	AA	BB	BB	AA	BB	AA	BB	BB	BB	BB	BB	BB	-	BB	BB	AA	AA	AA	BB	AA	AA	AA	BB	BB	BB
chr4H:520095310	4	63.0225	AA	BB	AA	BB	BB	BB	BB	BB	BB	BB	BB	AA	BB	AA	AA	AA	AA	BB	BB	BB	BB	AA	AA	BB	BB	AA	BB	AA	BB	BB	BB	BB	BB	BB	AA	BB	BB	AA	AA	AA	BB	AA	AA	AA	-	BB	BB
chr4H:521298723	4	63.0225	AA	BB	AA	BB	BB	BB	BB	BB	BB	BB	BB	AA	BB	AA	AA	AA	AA	BB	BB	BB	BB	AA	AA	BB	BB	AA	BB	AA	BB	BB	BB	BB	BB	BB	AA	BB	BB	AA	AA	AA	BB	AA	AA	AA	BB	BB	BB
chr4H:524864313	4	66.0265	AA	BB	AA	BB	BB	BB	BB	BB	BB	BB	BB	AA	BB	AA	AA	AA	-	BB	BB	BB	BB	AA	AA	BB	BB	AA	BB	AA	BB	BB	BB	BB	BB	BB	AA	BB	BB	AA	AA	AA	BB	AA	AA	AA	BB	BB	BB
chr4H:525831217	4	66.0265	AA	BB	AA	BB	BB	BB	BB	BB	BB	BB	BB	AA	BB	AA	AA	AA	AA	BB	BB	BB	BB	AA	AA	BB	BB	AA	BB	AA	BB	BB	BB	BB	BB	BB	AA	BB	BB	AA	AA	AA	BB	AA	AA	AA	BB	BB	BB
chr4H:526921954	4	66.0265	AA	BB	AA	BB	BB	BB	BB	BB	BB	BB	BB	AA	BB	AA	AA	AA	AA	BB	BB	BB	BB	AA	AA	BB	BB	AA	BB	AA	BB	BB	BB	BB	BB	BB	-	BB	-	-	AA	AA	BB	-	AA	AA	BB	BB	BB
chr4H:530439140	4	66.0265	AA	BB	AA	-	BB	BB	BB	-	BB	BB	BB	AA	BB	AA	AA	AA	AA	BB	BB	BB	BB	AA	AA	BB	BB	AA	BB	-	BB	-	BB	BB	BB	BB	AA	BB	BB	AA	AA	AA	BB	AA	AA	AA	BB	BB	BB
chr4H:530917936	4	66.0265	AA	BB	AA	BB	BB	BB	BB	BB	BB	BB	BB	AA	-	AA	AA	AA	AA	BB	BB	-	BB	AA	AA	BB	BB	AA	BB	AA	BB	BB	BB	BB	BB	BB	AA	BB	BB	AA	AA	AA	BB	AA	AA	AA	-	BB	BB
chr4H:531362138	4	66.0265	AA	BB	AA	BB	BB	BB	BB	BB	BB	BB	BB	AA	BB	AA	AA	AA	AA	BB	BB	BB	BB	AA	AA	BB	BB	AA	BB	AA	BB	BB	BB	BB	BB	BB	AA	BB	BB	AA	AA	AA	BB	AA	AA	AA	BB	BB	BB
chr4H:531524972	4	66.0265	AA	BB	AA	BB	BB	BB	BB	BB	BB	BB	BB	AA	BB	AA	AA	AA	AA	BB	BB	BB	BB	AA	AA	BB	BB	AA	BB	AA	BB	BB	BB	BB	BB	BB	AA	BB	BB	AA	AA	AA	BB	AA	AA	AA	BB	BB	BB
chr4H:532182480	4	66.0265	AA	BB	AA	BB	BB	BB	BB	BB	BB	BB	BB	AA	BB	AA	AA	AA	AA	BB	BB	BB	BB	AA	AA	BB	BB	AA	BB	AA	BB	BB	BB	BB	BB	BB	AA	BB	BB	AA	AA	AA	BB	-	AA	AA	BB	BB	BB
chr4H:532256452	4	66.7842	AA	BB	AA	BB	BB	BB	BB	BB	BB	BB	BB	AA	BB	AA	AA	AA	AA	BB	BB	BB	BB	-	-	BB	BB	AA	BB	AA	BB	BB	BB	BB	BB	BB	AA	BB	BB	BB	AA	AA	BB	AA	AA	AA	BB	BB	BB
chr4H:533098639	4	66.7842	AA	BB	AA	BB	BB	BB	BB	BB	BB	BB	BB	AA	BB	AA	AA	AA	AA	BB	BB	BB	BB	AA	AA	BB	BB	AA	BB	AA	BB	BB	BB	BB	BB	BB	AA	BB	BB	BB	AA	AA	BB	AA	AA	AA	BB	BB	BB
chr4H:538718964	4	67.5418	AA	BB	AA	BB	BB	BB	BB	BB	BB	BB	AA	AA	BB	AA	AA	AA	AA	BB	BB	BB	BB	AA	AA	BB	BB	AA	BB	AA	BB	BB	BB	BB	BB	BB	AA	BB	BB	BB	AA	AA	BB	AA	AA	AA	BB	BB	BB
chr4H:550189502	4	68.2994	AA	BB	AA	BB	BB	BB	BB	BB	BB	BB	AA	AA	BB	AA	AA	AA	AA	BB	BB	BB	BB	AA	AA	BB	BB	AA	BB	AA	BB	BB	BB	BB	BB	BB	AA	BB	BB	BB	AA	AA	BB	AA	AA	AA	BB	BB	BB
chr4H:550929658	4	68.2994	AA	BB	AA	BB	BB	BB	BB	BB	BB	BB	AA	AA	BB	AA	AA	AA	AA	BB	BB	BB	BB	AA	AA	BB	BB	AA	BB	AA	BB	BB	BB	BB	BB	BB	AA	BB	BB	BB	AA	AA	BB	AA	AA	AA	BB	BB	BB
chr4H:551453903	4	68.2994	AA	BB	AA	BB	BB	BB	BB	BB	BB	BB	AA	AA	BB	AA	AA	AA	AA	BB	BB	BB	BB	AA	AA	BB	BB	AA	BB	AA	BB	BB	BB	BB	BB	BB	-	BB	BB	BB	AA	AA	BB	AA	AA	AA	-	BB	BB
chr4H:552174543	4	68.2994	AA	BB	AA	BB	BB	BB	BB	BB	BB	BB	AA	AA	BB	AA	AA	AA	AA	BB	BB	BB	BB	AA	AA	BB	BB	AA	BB	AA	BB	BB	BB	BB	BB	BB	AA	BB	BB	BB	AA	AA	BB	AA	AA	AA	-	-	BB
chr4H:553583597	4	69.0938	AA	BB	AA	BB	BB	BB	BB	BB	BB	BB	AA	AA	BB	AA	AA	AA	AA	BB	-	BB	BB	AA	AA	BB	BB	AA	BB	AA	BB	BB	BB	BB	BB	BB	AA	BB	BB	BB	AA	AA	BB	AA	AA	AA	BB	BB	BB
chr4H:553757993	4	69.8882	AA	BB	AA	BB	BB	BB	BB	BB	BB	BB	AA	AA	BB	AA	AA	AA	AA	BB	BB	BB	BB	AA	AA	BB	BB	AA	BB	AA	BB	BB	BB	BB	BB	BB	AA	BB	BB	BB	AA	AA	BB	AA	AA	AA	BB	BB	BB
chr4H:553941151	4	69.8882	AA	BB	AA	BB	BB	BB	BB	BB	-	BB	AA	AA	BB	AA	AA	AA	AA	BB	BB	BB	BB	AA	AA	BB	BB	AA	BB	AA	BB	BB	BB	BB	BB	BB	AA	-	BB	BB	AA	AA	BB	AA	AA	AA	-	BB	BB
chr4H:554020586	4	69.8882	AA	BB	AA	BB	BB	BB	BB	BB	BB	BB	AA	AA	BB	AA	AA	AA	AA	BB	BB	BB	BB	AA	AA	BB	BB	AA	BB	AA	BB	BB	BB	BB	BB	BB	AA	BB	BB	BB	-	AA	BB	AA	AA	AA	BB	BB	BB
chr4H:556826746	4	72.1625	AA	BB	AA	BB	BB	BB	BB	BB	BB	BB	AA	AA	BB	AA	AA	AA	AA	BB	AA	BB	BB	AA	AA	BB	BB	AA	BB	AA	BB	BB	BB	BB	BB	BB	AA	BB	BB	BB	AA	AA	BB	AA	AA	AA	BB	BB	BB
chr4H:558673770	4	72.1625	AA	BB	AA	BB	BB	BB	BB	BB	BB	BB	AA	AA	BB	AA	AA	AA	AA	BB	AA	BB	BB	-	AA	BB	BB	AA	BB	AA	BB	BB	BB	BB	BB	BB	AA	BB	BB	BB	AA	AA	BB	AA	AA	AA	-	-	BB
chr4H:560677829	4	73.6781	AA	BB	AA	BB	BB	BB	BB	BB	BB	BB	AA	AA	BB	AA	AA	AA	AA	BB	AA	BB	BB	AA	AA	BB	BB	AA	BB	AA	BB	BB	BB	BB	BB	BB	AA	BB	BB	BB	AA	AA	BB	AA	AA	AA	BB	AA	BB
chr4H:560704472	4	73.6781	AA	BB	AA	BB	BB	BB	BB	BB	BB	BB	AA	AA	BB	AA	AA	AA	AA	BB	AA	BB	BB	AA	AA	BB	BB	AA	BB	AA	BB	BB	BB	BB	BB	BB	AA	BB	BB	BB	AA	AA	BB	AA	AA	AA	BB	AA	BB
chr4H:561182708	4	73.6781	AA	BB	AA	BB	BB	BB	BB	BB	BB	BB	AA	AA	BB	AA	AA	AA	AA	BB	AA	BB	BB	AA	AA	BB	BB	AA	BB	AA	BB	BB	BB	BB	BB	BB	AA	BB	BB	BB	AA	AA	BB	AA	AA	AA	BB	AA	BB
chr4H:563097159	4	73.6781	AA	BB	AA	BB	BB	BB	BB	BB	BB	BB	AA	AA	BB	AA	AA	AA	AA	BB	AA	BB	BB	AA	AA	BB	BB	AA	BB	AA	BB	BB	BB	BB	BB	BB	AA	BB	BB	BB	AA	AA	BB	-	AA	AA	BB	AA	BB
chr4H:563100476	4	73.6781	AA	BB	AA	BB	BB	BB	BB	BB	BB	BB	AA	AA	BB	AA	AA	AA	AA	BB	AA	BB	BB	AA	AA	BB	BB	AA	BB	AA	BB	BB	BB	BB	BB	BB	AA	BB	BB	BB	AA	AA	BB	AA	AA	AA	BB	AA	BB
chr4H:563498698	4	73.6781	AA	BB	AA	BB	BB	BB	BB	BB	BB	BB	AA	AA	BB	AA	AA	AA	AA	BB	AA	BB	BB	AA	AA	BB	BB	AA	BB	AA	BB	BB	BB	BB	BB	BB	AA	BB	BB	BB	AA	AA	BB	AA	AA	AA	BB	AA	BB
[truncated: 1,991 more rows]
[truncated: 85 more columns]

## Sheet: Table S8
Table S8. DYGs identified from rachis (R1) and spikelet (R2) comparison across six developmental stages
Morex v2 id	Arabidopsis id	Cluster	CV	R1 (Rachis) TPM																								R2 (Spikelet) TPM
				DR-1	DR-2	DR-3	DR-4	TM-1	TM-2	TM-3	TM-4	GP-1	GP-2	GP-3	GP-4	LP-1	LP-2	LP-3	LP-4	SP-1	SP-2	SP-3	SP-4	AP-1	AP-2	AP-3	AP-4	DR-1	DR-2	DR-3	DR-4	TM-1	TM-2	TM-3	TM-4	GP-1	GP-2	GP-3	GP-4	LP-1	LP-2	LP-3	LP-4	SP-1	SP-2	SP-3	SP-4	AP-1	AP-2
HORVU.MOREX.r2.1HG0000020.1	AT1G68710.1	G2	0.577056	0.662107	0.0427597	0.18614	0.24929	1.30326	0.467187	0.249696	0.637102	0.910117	0.49492	0.207027	0.322761	1.53188	0.700384	0.302369	0.711663	0.446846	1.16309	0.712237	0.986684	0.632344	2.21028	0.322182	0.747764	0.869567	0.560285	0.446443	0.733471	0.403536	0.465832	0.682051	0.321116	0.66198	0.47887	0.340734	0.444134	1.75705	1.22298	0.518142	1.32405	1.03583	0.656285	0.683156	0.546047	0.906344	4.37978
HORVU.MOREX.r2.1HG0000110.1	AT2G33450.1	G5	0.607919	115.364	165.412	80.3751	83.1521	87.8946	196.502	146.013	102.907	202.502	202.579	143.421	171.888	151.378	254.231	170.33	135.274	230.918	177.332	282.141	149.548	150.332	187.104	233.864	293.951	52.6834	63.2117	44.1959	43.0874	31.3801	64.6407	45.453	47.8043	64.6163	55.2874	43.4797	55.6128	58.2931	71.9107	42.5599	39.832	57.1491	57.5688	52.6877	69.9338	55.9834	38.9357
HORVU.MOREX.r2.1HG0000440.1	AT3G48660.1	G3	3.2393	0	0	0	0	0	0	0	0	0	0	0	0	0	0	0	0	0	0	0	0	0	0	0	0	0	0	0	0	0	0	0	0	0	0	0	0	0	0	0	0	0	0	0	0.439417	1.32067	1.83879
HORVU.MOREX.r2.1HG0000870.1	AT1G53520.1	G5	0.997994	13.5412	9.76591	10.917	3.88779	36.8566	14.2647	15.5972	14.1126	32.1433	22.0726	30.561	21.4789	23.9563	24.5727	35.2609	23.6434	26.801	36.1501	42.2317	36.1269	11.35	56.0841	37.486	36.7465	1.23223	1.32779	1.08285	0.596577	3.47517	1.51502	1.38614	1.45852	3.48966	1.54012	2.18666	0.670685	1.08607	1.82042	3.11078	2.29324	1.86049	2.97603	1.05678	2.09212	3.74443	6.4057
HORVU.MOREX.r2.1HG0000880.1	NA	G7	1.54473	140.679	131.814	212.531	484.847	61.7399	233.55	112.062	153.23	36.9732	10.4677	8.44366	34.1536	11.0039	34.7991	17.3497	37.6771	60.817	13.8245	11.135	16.6999	3.54923	50.2798	9.10373	13.3418	15.7762	32.6912	61.1907	16.615	2.57631	56.5796	12.0015	54.4765	1.37583	3.57109	1.72932	9.61314	6.43807	0.000657344	7.36804	8.30081	9.59322	7.29633	1.07369	4.64192	2.11456	7.81765
HORVU.MOREX.r2.1HG0000890.1	NA	G5	0.949547	100.383	96.2727	113.433	147.084	159.287	157.455	123.332	156.833	143.431	85.9132	167.249	110.708	68.6516	138.778	249.377	167.202	192.04	149.269	238.835	295.469	66.1507	263.212	224.262	268.958	9.66795	11.2122	34.5605	6.5754	3.36121	19.8887	14.5666	35.6746	1.99925	4.40277	17.5666	8.16706	2.95115	8.8069	8.09865	17.6187	10.9763	13.0845	3.12126	7.34955	13.145	23.7316
HORVU.MOREX.r2.1HG0000900.1	NA	G8	0.944011	29.6096	39.3836	43.6139	87.58	25.1097	62.6235	30.3136	27.4065	14.6538	14.172	12.1986	11.9723	9.15124	29.1991	15.0184	18.7279	46.8313	17.1702	33.5296	23.2791	8.82836	42.532	62.0424	40.459	2.7547	7.61293	11.7934	1.40892	0.406972	10.8564	2.3307	4.93566	0.718856	0.830812	1.2097	1.70271	0.433519	2.46395	1.80043	1.5649	3.43388	3.52967	1.27349	2.92899	10.6902	16.4666
HORVU.MOREX.r2.1HG0000910.1	NA	G7	1.21822	1.86544	0.286443	2.29369	6.07801	0.846145	3.59031	2.16245	0.954403	0.372942	0.0690725	0.408177	0.106579	0.071679	0.32987	0.458434	0.456993	0.628655	0.282297	0.383278	0.731544	0.0327265	1.33729	0.692893	0.748069	0.150719	0.725653	1.05602	0.204766	0.0201766	0.854351	0.138413	0	0	0.0275191	0.0350089	0.23302	0	0.0319015	0	0.03672	0.0483301	0	0	0.0228402	0.413056	1.20217
HORVU.MOREX.r2.1HG0000930.1	NA	G7	1.76781	187.557	168.227	382.113	799.377	39.6865	220.714	117.393	107.777	19.7781	9.52518	15.701	3.70711	4.04374e-07	17.0066	7.09431	8.54591	33.5116	2.41667	16.7439	11.3125	1.38038	18.4608	43.6231	18.0186	26.5837	51.495	132.997	9.28813	0	80.4015	10.4179	44.8402	0.166489	1.66081e-05	5.89769	10.4977	5.33265	5.81023	10.2394	0.000553423	15.8161	23.5318	10.3901	16.4758	42.7599	67.5038
HORVU.MOREX.r2.1HG0001040.1	AT1G53280.1	G4	1.34862	0.487008	0	0	0.222608	0.263682	0	0	0	0	0.191461	0	0	0	0.0590002	0.0698177	0	0	0.0802551	0	0	0	0	0	0	1.06637	0.661091	0.210626	0.997938	0.481217	0.369963	0.15247	0.740824	0.0935921	0.076158	0	0.288254	0.412243	0	0	0	0.280544	0.265939	0.223613	0.275792	1.24012	1.5335
HORVU.MOREX.r2.1HG0002070.1	AT2G02100.1	G3	1.81805	0	0	0	0	0	0.368004	0.814713	0	1.04545	1.25152	0.715304	1.24732	1.20258	1.12682	1.40924	0	0.724111	0.800655	2.66843	0.415894	26.4168	0.489006	1.75968	2.62801	12.8162	10.117	15.0275	10.4926	9.28061	15.7298	6.47453	3.16991	5.8681	11.4106	4.2516	10.0373	26.0779	31.9133	22.9538	11.8378	70.9078	59.223	57.9338	36.9526	98.4292	141.584
HORVU.MOREX.r2.1HG0002170.1	AT1G22630.1	G6	0.83066	14.2212	11.5567	7.00749	8.87914	22.2413	23.6293	21.2039	15.7981	23.0219	36.1083	18.0818	12.086	16.4601	54.3261	30.1788	26.9172	55.4774	81.0769	73.9892	67.235	24.9072	82.9748	55.1918	60.4111	8.75813	9.02099	4.91533	12.9222	24.6161	8.32311	6.46159	6.43487	7.60465	11.2636	5.69857	9.38274	13.1277	15.3018	9.03995	16.8727	17.1942	9.61371	12.9827	12.7762	13.5795	27.0377
HORVU.MOREX.r2.1HG0002270.1	NA	G2	0.413782	4.26089	3.1688	0.720624	0.862845	33.4008	1.7163	2.93967	6.11963	8.00883	4.38884	3.32485	1.08585	11.1729	2.67333	4.12529	6.22971	4.18385	7.09679	4.54189	4.81771	3.86762	22.7073	5.97298	1.63862	7.57556	1.92767	3.6112	4.46248	12.9588	0.37397	3.82518	7.32103	2.89092	3.54005	5.69532	2.78723	7.63707	3.36616	13.7346	10.0231	4.33906	4.64357	7.51336	3.03007	3.36608	14.3462
HORVU.MOREX.r2.1HG0002310.1	AT3G07040.1	G1	0.451236	0.300389	0.743046	0.633532	0.496889	0.412662	0.460652	0.376553	0.561587	0.323325	1.17381	0.569549	0.417572	0.0931872	0.102312	0.433755	0.434004	0.298298	0.19137	0.0279814	0.23101	0.480167	0.222196	0.143766	0.0896438	0.13973	0.163987	0.93635	0.531763	0.771687	0.529029	0.579681	2.26702	0.368872	0.468603	1.36599	0.648442	0.3571	0.264393	0.516033	0.885321	0.678484	0.406769	0.747079	0.410908	0.443107	0.998751
HORVU.MOREX.r2.1HG0002320.1	AT1G50180.1	G3	0.483335	7.99941	3.30546	1.09691	1.5295	10.2895	2.78803	2.07087	2.50066	11.2904	4.07568	0.569547	1.3733	5.1477	1.61021	1.02065	4.45651	2.62801	4.97598	1.55564	2.45985	3.73497	6.57676	1.19386	1.74606	5.62219	2.95171	1.39808	1.79323	10.0658	2.8641	1.7071	1.93433	1.0486	4.23679	0.692074	1.73951	5.16973	5.53437	4.39829	5.84848	4.8643	5.11631	3.07705	2.79468	4.65184	21.1412
HORVU.MOREX.r2.1HG0002870.1	NA	G8	0.588085	3.33378	3.46207	3.4365	1.26707	6.28308	2.0688	1.21552	2.16778	3.11151	1.92376	1.93152	1.76694	4.01276	2.82814	2.7391	2.26082	2.04009	2.20706	2.05878	2.36997	1.51898	5.66243	1.69804	2.1368	0.999224	1.00214	0.891998	1.0906	1.1116	0.46817	0.481452	0.418085	1.659	0.707857	0.441429	0.202749	1.26575	0.814398	0.359183	1.50853	0.389579	0.363325	0.453833	0.47014	0.440806	1.3328
HORVU.MOREX.r2.1HG0003030.1	ATCG00130.1	G6	0.681029	19.7239	45.1879	28.9783	17.4256	23.7043	71.2144	46.2447	47.3012	18.0554	71.4395	64.8118	43.884	37.0933	49.3575	52.2141	86.9752	82.8652	63.6128	73.5273	79.7324	104.743	94.2029	128.989	103.882	7.40903	12.9645	13.8699	11.7632	12.8074	33.4551	7.60164	36.9986	20.1455	25.1303	18.6588	17.4243	15.9185	16.3115	23.0275	29.758	34.7023	23.6135	29.9204	30.6144	26.3689	11.0653
HORVU.MOREX.r2.1HG0003040.1	AT1G56280.1	G7	0.539834	99.7176	156.459	83.7532	74.0624	57.5824	77.9321	57.734	64.3539	63.7766	51.7341	28.7186	55.4815	42.5237	33.0456	14.9786	33.3814	17.5106	20.4778	14.0239	18.6617	18.2194	18.768	14.2004	21.0973	51.4729	44.705	21.9932	44.4448	45.4485	43.437	31.7309	25.4891	31.24	46.7724	24.0444	54.5537	50.7392	49.2991	33.3024	38.0156	39.0581	41.2382	26.8876	31.0768	36.1397	41.6952
HORVU.MOREX.r2.1HG0003280.1	AT4G35350.1	G2	0.958082	0	0.54534	0.0800938	0.0725919	0.0576722	0.0878153	0.0251703	0.119402	0	0	0.0505398	0.026202	0.372272	0.0392526	0.12492	0.0268246	2.72486	0.160351	0.10283	0.396412	1.02475	1.74111	1.89055	1.18252	0.0500661	0.0604662	0.162474	0.138419	0.0788681	0.100264	0.322469	0.989306	0.0313621	0.104089	0.259843	0.10158	0.600347	0.26764	0.147966	2.00116	0.727378	1.95948	0.158857	0.682106	0.75209	1.38921
HORVU.MOREX.r2.1HG0003340.1	AT2G38870.1	G8	1.02344	7305.73	9925.09	4800.2	7544.08	3345.78	7110.86	4150.17	5711.91	3793.86	2992.92	1864.37	4747.87	2205.08	3815.62	3037.85	2799.89	3144.25	2806.34	4935.46	2542.78	976.355	2791.64	5609.34	5935.43	729.985	709.339	555.426	505.888	337.272	843.769	449.578	274.164	220.829	301.23	214.482	241.169	131.342	234.31	239.587	222.664	222.185	304.005	111.864	154.72	229.19	53.3084
HORVU.MOREX.r2.1HG0003350.1	AT2G38870.1	G8	0.957385	6368.58	6295.78	6182.25	4692.88	2347.39	4821.02	4106.36	4514.24	2895.29	2007.63	2395.96	4090.04	1700.92	2958.86	3052.94	2211.93	2621.76	2416.22	4076.21	2719.5	1332.51	2789.82	4666.55	3850.4	614.285	745.425	1028.33	446.187	380.159	762.318	474.26	334.469	220.564	273.586	403.762	275.505	114.61	252.419	287.65	240.607	270.222	429.085	110.841	225.075	201.074	75.1588
HORVU.MOREX.r2.1HG0003410.1	NA	G3	0.825001	2.26641	1.10274	1.55155	0.980156	2.04103	0.927815	1.08934	1.49686	1.28718	0.806633	0.760143	0.320527	0.346142	1.05204	1.81042	1.16863	0.66903	1.25839	0.818594	1.62034	0.904134	3.29212	0.743592	1.65762	1.33404	1.34331	1.37847	1.89845	1.06736	1.42739	1.3981	0	0.45954	1.67715	0.561421	0.939421	2.5448	1.90699	2.35194	2.23086	2.36044	2.13777	2.40971	2.13709	2.69663	13.4212
HORVU.MOREX.r2.1HG0003500.1	AT3G21620.1	G4	0.50004	0.996725	0.357603	0.384287	0.962281	2.55944	0.870311	0.882862	1.03151	1.18242	1.04494	0.398866	0.40198	2.21431	1.60774	0.658528	1.43784	0.854229	2.24057	0.867763	1.08664	1.60347	1.43893	0.620368	1.21229	3.09973	2.11019	1.56755	2.06948	2.47031	2.18773	2.205	1.53851	1.84076	2.29134	1.3025	0.988299	3.62148	3.4539	1.90782	3.04143	1.95347	2.22716	2.38039	1.58931	2.61825	6.66153
HORVU.MOREX.r2.1HG0003600.1	AT2G37660.1	G5	0.720082	15.4322	7.38781	7.79291	9.13558	48.8444	11.8676	17.2119	19.4728	40.8521	25.8612	34.3735	15.8401	24.7824	31.5677	65.6763	35.9805	36.9024	58.1495	50.3006	77.7331	21.5247	43.5343	62.3462	52.8286	11.8633	6.97968	9.98957	8.6544	11.3526	4.91138	10.0556	18.8809	11.6912	8.00511	13.0089	6.69309	9.33072	9.74961	11.5109	18.946	10.2319	10.2527	9.21434	11.7522	10.8467	16.2411
HORVU.MOREX.r2.1HG0003620.1	AT5G02160.1	G5	1.00998	2.0302	0.689629	0.192096	0.608534	1.75403	7.45559	4.56517	1.16987	4.9886	4.55679	3.49826	6.09086	3.4176	10.4623	6.55572	6.5856	5.44386	9.28034	6.27163	5.19276	3.15845	8.67571	4.01873	18.6279	0.327976	0.0862501	0	0.325434	0.203816	0.623367	0.551465	0	0.456284	0.222031	1.01094	0.604584	0.445771	1.10201	0.338203	1.1592	0.794553	0.530553	0.542505	1.38023	0.561728	2.2125
HORVU.MOREX.r2.1HG0004200.1	AT2G28900.1	G8	0.484419	448.958	422.038	411.068	324.336	234.013	429.929	527.69	424.219	440.871	349.498	592.776	411.583	253.684	390.07	627.092	449.387	273.325	295.8	300.297	479.834	136.257	194.276	212.025	368.534	183.591	154.112	258.381	161.82	144.211	160.66	377.752	190.36	88.9141	125.077	271.843	154.59	87.5646	152.372	124.934	197.535	122.402	161.786	101.466	112.969	92.8818	147.307
HORVU.MOREX.r2.1HG0004210.1	NA	G6	0.917953	4058.65	904.055	661.504	1338.13	488.808	8097.05	1768.18	376.477	3364.03	1317.06	811.026	14434.7	398.557	2616.37	518.81	2621.5	3076.71	1197.12	745.59	1386.08	829.553	2013.06	1972.6	20057.7	1045.89	919.343	91.4241	146.685	123.462	884.243	407.767	40.3335	259.21	280.432	160.674	1223.93	387.432	566.53	134.573	487.952	485.179	209.561	425.532	3008.53	584.951	2834.97
HORVU.MOREX.r2.1HG0004430.1	AT3G55370.1	G2	1.21295	0	0	0	0	0	0.0285865	0	0	0.0259897	0.222311	0	0.130558	0.491369	0.0572329	0.0402417	0.0791743	2.49085	2.6383	0.128786	0.910425	2.9527	2.03588	0.295195	0.647613	0.0250605	0.0595437	0	0	0.810823	0.0490401	0.367249	0	0.663813	0.360408	0.309143	0.953461	0.46353	0.99844	1.03654	1.89703	1.55286	1.44042	0.721066	1.3815	1.66555	5.40807
HORVU.MOREX.r2.1HG0004660.1	AT3G26760.1	G3	1.20021	0	0	0	0	0	0.0671414	0	0	0	0.150272	0	0.0927041	0	0.0226562	0	0.0637655	0.243402	0.446419	0	0	0.185906	0.163354	0.0521855	0.0370633	0.0888624	0.0939514	0.0756913	0.0833669	0.471051	0.349383	0.250359	0	0.264482	0.335248	0.074185	0.283802	0.775368	0.55497	0.522759	0.297514	1.06653	0.981907	0.436861	0.81815	1.35209	1.09684
HORVU.MOREX.r2.1HG0004760.1	AT2G39570.1	G8	0.464731	2.94088	1.04221	0.523794	1.25422	14.9765	1.64656	1.33432	2.71447	6.90434	2.54684	1.24938	1.91843	2.84752	2.1352	2.26474	3.40499	1.71828	5.48309	3.37758	3.47223	0.516775	7.92232	2.80654	2.12187	2.34346	1.05212	1.29054	1.1108	2.22006	0.657849	1.07543	1.32277	1.00876	1.64419	0.697447	0.595785	3.30874	1.91934	3.46925	2.89428	1.07992	2.54425	2.2158	2.20158	1.6423	6.24933
HORVU.MOREX.r2.1HG0004830.1	AT5G02560.1	G1	0.580797	327.43	324.682	251.898	398.003	121.037	299.347	254.245	158.222	308.139	329.647	158.878	221.302	288.289	226.43	123.304	165.265	230.06	190.637	130.87	122.34	283.602	107.457	150.422	186.192	1527.51	901.963	419.785	713.501	617.724	773.615	581.123	237.857	596.026	730.238	374.437	616.935	808.461	908.878	295.955	407.033	769.005	604.069	636.25	715.446	847.489	836.97
HORVU.MOREX.r2.1HG0004860.1	AT5G02560.1	G4	0.40904	862.851	1178.82	1160.91	1233.84	429.756	1040.53	978.804	600.287	873.832	1195.72	518.626	635.78	1023.44	1057.31	485.805	571.554	965.481	748.363	603.563	453.042	866.956	495.628	582.402	690.113	2315.73	2153.04	1051.93	1769.81	1609.73	2095.55	1532.99	468.951	1441.07	1999.94	912.306	1508.74	2210.35	2501.11	811.092	990.94	2124.09	1353.72	1728.49	1708.9	2436.44	2060.75
HORVU.MOREX.r2.1HG0004870.1	AT3G53620.1	G1	0.635791	19.0957	18.0776	10.1439	32.2547	16.1569	12.2232	9.62247	12.3953	16.2142	17.6116	5.63625	9.0155	30.9486	16.2565	6.4425	9.8617	55.4528	45.3632	15.7139	22.1275	54.3899	29.26	28.3137	31.0307	149.444	83.6266	63.1611	105.254	93.5148	86.9886	59.2432	57.7876	91.8557	95.9536	41.8732	48.4629	112.75	95.6687	74.6439	57.0612	84.2663	96.0921	71.1866	84.1868	73.2981	94.1315
HORVU.MOREX.r2.1HG0005440.1	NA	G4	0.42644	3.09514	3.6871	1.89187	2.98537	5.26985	2.32464	2.18389	3.36576	4.00466	3.69199	1.66569	2.8159	3.63116	2.55404	2.60064	3.77744	2.6964	4.61838	2.07964	4.1547	4.53285	3.23631	1.80238	2.03275	5.93694	4.82608	4.14117	4.8289	8.56887	4.76526	3.90477	6.00153	6.64391	7.07588	4.56688	5.11904	9.34829	6.04627	8.90351	10.1435	7.28402	8.50908	5.54281	6.90408	7.24388	11.6201
HORVU.MOREX.r2.1HG0005560.1	AT4G22120.1	G4	0.53335	3.80441	2.67078	2.71369	3.58419	6.90161	2.65095	2.877	2.79827	2.01321	2.6869	1.43214	2.05012	6.90647	4.09396	1.94446	3.39194	5.06808	6.24681	3.10091	4.98955	7.83979	8.81628	4.10334	5.23196	6.75167	5.26095	6.52012	5.99393	14.6801	5.98805	7.60099	5.51733	5.02481	7.30086	4.78243	5.61767	11.1642	8.48125	10.1438	8.69146	8.93689	8.37685	7.34066	7.74833	11.9911	22.7188
HORVU.MOREX.r2.1HG0005570.1	AT1G07670.1	G4	0.444685	3.51761	1.98265	2.51358	2.20448	8.2674	2.30752	3.16583	3.44679	4.85936	3.20309	2.44793	2.15367	3.19985	2.74608	2.66281	3.56236	2.37542	3.338	2.16307	3.37597	3.04667	5.64745	2.60685	3.20561	4.68126	4.10564	5.60293	4.77441	5.17484	4.40058	5.09223	5.63703	3.8162	6.5678	6.24835	5.0486	10.7913	6.4924	7.12175	8.69185	5.88691	6.45725	5.67909	6.11035	7.1192	15.4842
HORVU.MOREX.r2.1HG0005840.1	NA	G3	0.897029	0.42486	0	0	0	0.81977	0	0	0	1.07663	0.657347	0	0	0	0	0.548683	0	0.580219	0.645674	0	0.657663	0	0	0.82765	0.638394	0.476222	0	0	0	1.09066	0	0	0	0	0.536837	0	0	1.7437	0.590049	2.37127	0	0	0	0.46947	0	0	1.26903
HORVU.MOREX.r2.1HG0006180.1	AT3G53540.1	G4	0.409427	4.18916	3.48467	3.47036	4.49183	7.33625	2.98534	2.57337	3.92815	3.36231	4.44067	1.81449	3.16319	5.2544	4.91725	3.76791	5.23551	7.53052	11.0634	5.3631	7.84126	9.87315	11.559	4.5663	5.64307	8.27532	7.27767	5.41553	7.91298	12.7839	6.56157	4.23802	5.4642	7.01013	8.61635	5.58826	7.50147	12.4995	9.57994	13.7909	9.953	11.3581	11.3728	9.3081	9.44266	11.3724	18.0673
HORVU.MOREX.r2.1HG0006660.1	AT4G13460.1	G3	0.4021	1.26173	0.412214	0.248401	0.767195	2.08745	0.549191	0.405449	0.56196	1.4154	0.716435	0.332255	0.552388	1.37085	0.745151	0.272151	0.739551	0.494118	1.08015	0.453217	0.49385	1.00914	2.2549	0.481614	0.697852	2.23406	1.05579	0.416398	1.02753	1.50384	0.805555	0.851678	0.114354	0.989372	0.904651	0.211238	0.660035	1.73919	1.77405	0.876245	1.08601	1.30364	1.18754	0.750596	0.941183	1.16224	3.57095
HORVU.MOREX.r2.1HG0006680.1	AT2G28690.1	G2	0.828373	0.870338	0.20757	0	0.0309524	0.858121	0.745963	0.519102	0.46203	1.65954	0.598312	0.429653	1.47389	0.699915	0.987333	0.644717	1.32084	1.09904	1.85557	0.491048	1.4325	0.893702	2.56227	0.750735	2.49271	0.0970574	0.0497942	0.117475	0.0910716	0.204376	0.154437	0.204619	0	0.285427	0.0976947	0.0390892	0.0886302	0.269717	0.557717	0.141017	0.790585	0.42616	0.122127	0.22175	0.602072	0.498589	3.33774
HORVU.MOREX.r2.1HG0006720.1	AT3G46130.1	G2	1.73692	0	0	0	0	0	0	0	0	0	0	0	0	0	0.0303841	0	0	0.679487	0	0.0395399	0.0522025	1.458	0.0530608	0.157924	0.294359	0	0.0620856	0.050599	0	0.0942897	0	0.269318	0	0.0987715	0	0.0511472	0.052579	0	0	0	0	0.296301	0	0.0276727	0.153559	0.659387	1.23812
HORVU.MOREX.r2.1HG0006900.1	AT5G18750.1	G1	0.452981	3.28123	2.36374	3.99511	4.12104	6.38849	2.03095	2.4466	4.14245	1.56367	2.63588	4.59676	2.05526	1.93623	2.20733	3.89054	4.08014	3.20218	4.17203	2.3552	4.59891	3.25049	2.99425	3.25152	2.54079	6.43112	6.15354	10.1266	6.30872	10.4088	4.36651	5.75151	16.3042	9.02301	6.86251	8.89863	4.97719	7.78679	5.42901	12.9453	10.3324	6.10041	7.24187	7.52237	7.68252	6.42795	8.68295
HORVU.MOREX.r2.1HG0007230.1	AT3G53810.1	G8	0.488211	1.39493	1.37239	1.08447	0.588945	2.55911	1.78409	2.31054	1.34391	1.53361	1.81216	3.63542	1.08351	1.66354	0.460633	2.79839	2.00319	1.03974	0.266305	0.24157	0.652167	1.21346	1.27199	0.716181	0.780469	0.377681	0.361189	0.686107	0.194585	0.277127	0.46811	0.819918	2.84497	0.66814	0.259699	2.58788	0.679252	0.630561	0.478387	0.510475	1.48724	1.09598	0.238748	0.901351	1.02167	0.709157	0.666948
HORVU.MOREX.r2.1HG0007390.1	NA	G8	0.418249	2.63984	3.28702	1.78579	1.63554	5.36691	3.73477	4.01935	5.6533	5.81535	3.76549	3.64162	3.48043	1.47065	3.67949	5.85122	4.42969	3.19696	3.62752	2.66382	3.46338	4.47933	4.45809	2.52696	2.92078	1.76158	1.45024	1.65019	1.89894	2.03605	1.21394	2.86513	0.750036	0.888474	1.69287	1.24311	1.32462	0.574612	2.21645	2.79522	3.49542	2.04811	1.54531	1.68617	1.88566	1.90005	2.92715
HORVU.MOREX.r2.1HG0008140.1	AT2G28610.1	G1	1.02344	0	0.216534	0.106878	0.094898	0.192676	0.0744525	0.0314857	0.0518475	0.0692439	0.539578	0.0626946	0.277559	0	0.0752077	0	0	0.155825	0	0	0.0429206	0.0418353	0.136138	0	0.436939	9.08854	6.44597	3.80405	3.70747	2.80626	11.446	6.57569	1.96649	8.8874	8.59044	4.98476	8.82051	8.2399	6.69534	4.40603	4.43108	7.26265	6.33645	5.65256	7.61815	10.286	4.98565
HORVU.MOREX.r2.1HG0008870.1	AT3G49290.1	G2	0.579765	0.370532	0	0.0472481	0.231778	2.09377	0.324072	0.217155	0.141552	0.329346	0.421526	0.063669	0.121057	0	0.193962	0.283508	0.359025	0.215791	0.530419	0.151071	0.322042	0.584988	1.57919	0.0701655	0.234737	0.341911	0.118094	0.270476	0.235978	0.365293	0.061022	0.248863	0	0.251729	0.183488	0.0787149	0.0380442	0.371501	0.282564	0.128215	0.382643	0.188639	0.471746	0.225765	0.210134	0.152496	1.25176
HORVU.MOREX.r2.1HG0008950.1	AT2G36310.1	G7	0.698851	11.0623	12.4058	7.81321	6.37063	17.4458	9.90989	10.7942	9.18785	10.8638	6.51662	6.90944	7.44445	8.7351	5.70871	3.93886	5.43671	1.81368	2.70089	1.7384	2.91407	1.11043	2.14848	2.0712	2.08153	3.9224	3.52766	3.52571	2.26142	3.63749	3.64067	4.15092	3.79773	3.82449	2.65232	2.96616	3.52394	3.25662	3.30836	1.6642	3.02229	2.31577	2.10082	1.60418	1.64832	1.47637	3.9011
HORVU.MOREX.r2.1HG0009050.1	AT1G58290.1	G5	0.748201	11.1809	5.29086	2.34772	3.59206	47.3369	8.80102	5.00042	8.71653	24.7976	13.789	5.28109	8.40507	18.3803	16.8684	11.2824	13.8108	11.2315	21.8566	14.1634	14.7373	7.88396	49.3659	11.7109	14.6595	3.24952	1.81668	1.69874	1.74965	5.74202	1.82717	1.92815	2.61082	2.46564	2.95192	2.03238	1.57402	5.07518	4.89742	4.45273	4.93071	3.90594	3.8811	2.26352	3.26899	4.39062	9.81978
HORVU.MOREX.r2.1HG0009420.1	AT2G38870.1	G7	1.21618	5.2412	5.24736	1.91609	2.05168	0.786133	1.15253	1.30713	3.1768	0.674892	1.3474	0	0.94284	0.64649	1.40564	1.37365	0	1.16808	0.692923	1.25576	0.681921	0	1.46794	4.05356	1.2583	0.53416	0	0	0	1.12807	0	1.14279	0	0	0	0	0	0	0	0.792424	0	0	0	0	0	0	0
HORVU.MOREX.r2.1HG0009440.1	AT2G38870.1	G7	1.08021	60088.9	113986	62475.7	52994.1	26380.2	72907.2	51018.1	46257.3	28803	30882	25933.8	36924.6	13759.7	35482.2	31529.9	18310.1	28232.4	22899.1	47841.8	24218	8304.52	23558	46093.7	46944.7	5095.04	6723.76	6396.62	3985.68	1466.08	6716.55	4906.92	3025.1	1957.78	2283.08	2446.28	1775.88	669.998	1817.25	2083.61	1469.32	1282.35	2278	590.391	950.952	1488.23	301.894
HORVU.MOREX.r2.1HG0009530.1	AT4G37070.2	G6	1.11538	35.5444	70.5041	26.1099	37.0819	60.6196	40.4434	26.8673	34.2333	24.4333	9.43598	10.8238	13.1277	20.7082	27.7769	35.6876	17.7373	49.0744	27.8549	43.8996	28.4582	17.4386	84.9916	83.5813	92.9296	3.5416	3.68912	5.78132	2.08787	0.757515	3.69803	2.70208	2.43063	1.65058	0.872824	1.588	1.42493	0.667228	1.71436	1.27063	1.81167	2.21823	1.71806	0.841907	1.17435	3.11671	3.73845
HORVU.MOREX.r2.1HG0009630.1	AT3G10960.1	G5	0.866373	0.326495	0.0956384	0.0227302	0.231678	0.581885	1.1616	0.6414	0.564263	0.900579	0.716833	0.221627	0.743817	0.509505	1.08594	0.363222	0.666281	0.799454	0.954742	0.957219	0.693187	0.395905	1.25469	0.663927	1.49206	0.0290444	0.0342087	0.036306	0.0198676	0.0451836	0.114103	0.133813	0.137879	0.0549568	0.193981	0.0883298	0.216007	0.159411	0.18861	0.0641665	0.0405726	0.175885	0.187073	0.0799335	0.193935	0.131884	0.167897
HORVU.MOREX.r2.1HG0009940.1	AT2G37080.1	G3	0.443756	14.7061	8.75409	6.36167	13.0852	23.9944	7.29687	8.99156	13.2229	12.1446	8.05874	3.7924	3.99018	11.7609	7.19545	6.24316	9.68324	6.26665	11.4261	5.39505	10.9684	6.34578	11.3258	5.78611	7.7064	20.4292	13.7997	10.0893	17.3638	9.10939	10.5725	15.8647	9.56573	10.6354	14.0453	7.24095	10.6378	22.4996	17.2185	14.2208	22.4515	14.3864	17.6736	13.7691	13.1968	20.7358	46.1086
HORVU.MOREX.r2.1HG0010090.1	AT3G45600.1	G4	0.545391	4.92141	1.89732	1.50449	3.59441	8.27384	3.81185	3.94982	4.34238	11.5372	7.84192	2.35276	4.78366	12.1781	5.12638	1.53309	4.26077	5.02679	8.23873	3.19083	3.37548	8.76433	5.51134	4.62521	5.51243	18.7576	9.74899	9.21032	12.6393	10.881	10.109	12.6823	8.40977	18.0316	10.6692	6.1443	10.3285	17.6849	17.4829	9.27324	13.1661	12.266	12.9214	12.3186	14.7418	14.3025	32.9542
HORVU.MOREX.r2.1HG0010980.1	AT5G03110.1	G2	0.596593	0.586291	0.344931	0.457566	0.342163	1.62104	1.51784	1.12163	0.69086	3.35668	1.57591	1.76267	2.92963	3.61066	4.01729	3.77092	4.15473	4.49496	4.69772	4.08521	4.14739	2.35823	9.03811	5.30488	13.9525	3.16932	2.52074	2.24783	1.92929	0.952246	2.78786	3.12126	1.39113	1.57028	2.22468	3.13977	2.73249	2.87797	4.88557	3.13686	3.69046	3.65529	3.34216	3.52508	4.76746	4.00166	9.62452
HORVU.MOREX.r2.1HG0011160.1	AT3G14920.1	G2	0.854654	0.023366	0.0325338	0.191547	0	0.0342059	0.170075	0.0432551	0.0464645	0.0459253	0.208354	0	0.0933845	0.164978	0.328422	0.0471574	0.171433	0.634366	0.554242	0.352482	0.51996	1.20389	1.24925	0.764947	1.94291	0.460311	0.436823	0.131542	0.469135	0.151377	0.425174	0.275257	0.143098	0.245139	0.399924	0.238643	0.345036	0.577098	0.737314	0.310811	0.539716	0.756275	0.611814	0.438525	0.731188	1.0691	1.21158
HORVU.MOREX.r2.1HG0011190.1	AT5G16010.1	G6	1.48689	0.197657	0.0769271	0.0573985	0.0711438	1.19405	2.00369	2.04258	0.347055	2.22377	2.79333	2.5332	0.333992	0.770594	5.27873	2.95021	1.49632	6.87927	5.7045	7.10611	5.97953	5.40464	11.2217	9.96354	11.4248	0.0707979	0.113638	0	0.0495688	0.14196	0.249767	0.10812	0	0	0.0736201	0.141623	0	0	0.838521	0.207996	0.10351	0.467722	0.993313	0.1512	0.344553	1.01579	1.33638
HORVU.MOREX.r2.1HG0011240.1	AT1G62670.1	G1	0.417194	0.511775	0.186413	0.524082	0.590411	1.6156	0.250229	0.55656	0.85065	0.474149	0.29477	0.874529	0.183288	0.374728	0.473819	0.771505	0.783851	0.265358	0.76211	0.384139	1.00399	0.495903	0.420806	0.244615	0.340386	0.462312	0.475037	1.60358	0.440421	0.596846	0.300635	0.665062	4.18012	0.4556	0.461146	1.3591	0.474221	0.669508	0.443043	0.953848	0.734701	0.339787	0.671147	0.524899	0.680422	0.322286	0.793824
HORVU.MOREX.r2.1HG0011570.1	AT3G47990.1	G8	0.62071	2.61808	0.735973	0.889941	0.675162	8.81102	0.139074	0.352218	0.902993	2.38373	1.06452	0.238337	0.235396	1.73736	0.355322	0.416602	0.241053	0.275855	1.24121	0.348704	0.425444	0.418166	3.3666	0.855079	0.607628	1.27907	0.438472	0.445247	0.45777	1.59519	0.235947	0.230302	0	0.141003	1.21952	0	0	1.45463	0.537487	0.810326	1.24648	0.526188	0.143793	1.00135	0.601899	0.458429	3.76606
HORVU.MOREX.r2.1HG0011680.1	NA	G4	0.968847	0.735778	0.249735	0.146383	0.7913	0.697158	0.234606	0.221942	0.398556	0.448616	0.347165	0.132644	0.356232	0.0217101	0.26344	0.110323	0.464902	0.215529	0.319046	0.0233946	0.24176	0.951736	0.99228	0.200372	0.202591	8.23709	3.09861	3.5697	4.14584	8.05393	5.42311	5.53271	3.54925	3.42103	3.63075	3.09021	3.82912	5.33497	5.21372	5.65509	8.04552	3.67802	4.25403	3.22621	3.86843	2.33229	14.5656
HORVU.MOREX.r2.1HG0011850.1	NA	G5	1.05448	0.0746194	0.190754	0.463856	0.0882218	0.33307	0.902429	0.666386	0.143978	1.31372	1.48539	0.751142	1.64188	0.720322	1.04262	0.498178	0.940885	2.43291	1.30648	1.90038	1.16725	0.693653	1.15775	0.838837	1.67248	0.0896824	0	0.125173	0	0.0770673	0.085851	0	0	0.120072	0.0918192	0	0.237377	0.344137	0.404736	0.275036	0.123905	0	0.221569	0.0701942	0.0960791	0	0.491185
HORVU.MOREX.r2.1HG0011860.1	NA	G4	0.875715	0	0	0	0.185653	0	0.196621	0	0.294847	0	0	0	0.169909	1.11501	0	0	0	0.399097	0.198456	0	0.449965	2.9697	0	0.240636	0.110103	0.662018	0.842765	2.9403	1.22622	1.28275	0	0.729716	0	0	0.700422	0.51889	1.51951	1.35479	0.575211	0.764252	2.19799	2.02806	1.02124	2.66401	1.40877	0.652053	2.72415
HORVU.MOREX.r2.1HG0012100.1	AT3G55950.1	G2	0.569117	0.494411	0.35131	0.135132	0.345921	0.852568	0.698805	0.410717	0.325059	0.58299	0.689045	0.266183	0.972644	1.22447	0.744534	0.240694	1.02176	1.38485	0.970356	0.626097	0.64472	1.8622	2.1285	0.75333	2.03117	0.582421	0.448378	0.140223	0.430512	0.197687	0.476011	0.424455	0	0.535084	0.637609	0.21513	0.83181	0.530528	0.785059	0.502546	0.775241	0.730067	0.614191	0.389046	0.778977	0.967781	1.7813
HORVU.MOREX.r2.1HG0012390.1	AT5G20090.1	G1	0.643164	0.145196	0	0	1.3296	1.39029	0.200669	0	0	0.194458	0	0	0	0	0	0	0.392735	0	0.406105	0	0.459213	0.934931	0	0.246514	0	0.337732	0.287029	1.75597	0.752541	0.328767	0.346854	0.932921	0	0	0.357643	0.531275	0.443183	0	0.19565	0	0.249359	0.17264	0.208503	0.430851	0.31968	0	0
HORVU.MOREX.r2.1HG0012470.1	AT2G46800.1	G8	0.472382	85.9554	45.6877	33.3717	50.0078	134.201	61.7463	32.6048	43.9642	75.9782	38.2852	17.8869	40.9208	43.3405	32.7013	16.796	32.7543	28.025	33.6522	24.6044	24.0003	15.6452	31.9618	32.0455	30.7808	29.902	19.6761	15.9032	18.8614	24.4024	20.1171	11.8331	15.7212	14.5415	22.4402	12.7552	18.0675	32.0072	22.5272	27.8445	22.4224	27.8042	30.8973	17.0332	23.7883	23.9419	43.57
HORVU.MOREX.r2.1HG0012680.1	AT1G70520.1	G2	1.3712	0	0	0	0	0	0	0.0242305	0	0	0.124729	0	0.0126662	0	0.0376294	0.0494182	0.0785759	0.533092	0.608619	0.187856	0.618504	3.11572	1.46317	1.44344	1.33937	0.0240494	0.0291071	0	0.0331958	0.075133	0.024445	0.0702951	0	0.061231	0.20229	0.353114	0.231765	0.445279	0.392267	0.59909	0.697617	1.10956	0.385897	1.37817	0.703083	0.89332	2.75081
HORVU.MOREX.r2.1HG0012760.1	AT4G01995.1	G6	0.429551	4.69742	5.78079	1.14604	2.91382	7.92785	4.42013	4.57522	5.58025	9.18215	7.89832	5.35325	5.63361	6.90633	6.23518	7.39013	6.31667	7.05364	9.25262	6.39629	7.78211	6.55589	14.8928	8.12544	7.924	2.94277	2.15663	2.22318	2.75799	4.64407	2.7332	2.69341	2.59729	3.1564	2.4079	2.40664	3.10978	3.86003	3.88107	4.22869	4.74834	4.02868	3.04453	3.11022	3.41641	5.26381	8.08623
HORVU.MOREX.r2.1HG0012780.1	AT3G13980.1	G2	0.80562	0.321288	0.118517	0	0.0522449	0.160544	0.153043	0.106343	0.0431662	0.169894	0.275539	0.214357	0.198633	0.02601	0.352087	0.0879253	0.436615	0.753756	0.70656	0.256048	0.505422	1.96724	0.963212	0.64956	1.13148	0.439061	0.107708	0.137149	0.230037	0.348311	0.24033	0.328187	0	0	0.224903	0.306656	0.262786	0.256163	0.609347	0.611537	0.389821	0.521298	0.555008	0.623072	0.80991	0.427702	1.39265
HORVU.MOREX.r2.1HG0012950.1	AT2G47240.1	G4	0.734289	20.0174	43.2756	19.1553	17.9741	18.5137	12.7072	6.90176	11.8293	2.29439	3.43814	1.45578	3.03068	0.814554	1.32872	0.795121	1.37023	1.5529	0.713028	0.453794	0.814085	7.46287	0.654799	1.50188	1.41865	22.31	20.2448	44.0266	31.1983	15.7107	43.1927	25.7341	37.1252	25.3149	28.6764	26.7636	29.529	34.9863	20.2936	48.5372	26.7938	30.6868	33.5653	28.2153	36.9185	35.8331	42.9043
HORVU.MOREX.r2.1HG0013700.1	NA	G7	0.416042	3.07825	3.90876	3.71102	2.71981	1.16194	4.12714	3.3957	1.7523	1.49849	1.5696	0.894556	2.49596	0.902169	0.848736	0.391158	1.47123	1.86524	1.07324	0.324539	1.33796	2.88925	1.20251	0.941795	0.445868	4.17666	3.29634	2.07384	3.04686	1.61985	2.45893	2.29776	2.28785	1.39664	0.612162	0.891392	3.01064	0.350691	1.85258	1.54029	2.44832	1.50765	1.44893	1.16944	1.1931	0.704829	2.41298
HORVU.MOREX.r2.1HG0013750.1	AT3G62760.1	G5	0.832787	46.6043	38.4009	15.9923	18.8108	83.0459	86.0143	39.6163	28.1788	165.237	114.761	52.971	75.0937	94.5486	158.925	57.8152	59.166	140.544	121.147	127.887	64.3697	52.64	109.77	86.2428	138.659	11.2868	5.5258	2.27255	2.13514	6.83796	12.5794	5.18823	5.39721	16.0532	15.6015	7.23218	7.8774	15.0662	31.1969	9.9539	10.2084	26.3004	28.6141	16.2559	22.5153	28.2863	50.3518
HORVU.MOREX.r2.1HG0013790.1	AT5G26770.1	G4	0.546097	7.99265	5.38114	3.55658	8.81344	12.1166	5.63572	5.57241	6.63244	4.4039	6.19823	2.88559	2.81332	11.2715	6.10109	3.39228	5.80107	6.4409	9.80626	4.50577	5.93527	8.23866	8.62143	5.23306	6.14292	26.0793	15.041	17.9862	16.7556	24.0356	13.4261	16.9809	18.1906	13.456	17.5011	10.8635	11.3805	25.5055	16.707	21.5204	19.3049	17.7097	15.9736	14.5099	15.6928	19.0555	35.4476
HORVU.MOREX.r2.1HG0013800.1	AT3G62020.1	G4	0.691008	7.10169	7.13825	5.07892	4.87487	5.47237	10.9523	11.5683	7.96157	13.0049	18.6823	4.15416	7.17977	12.2091	9.18469	2.26794	3.71171	6.28177	5.25485	1.78655	1.86688	9.49698	2.08544	2.19688	2.87624	32.0699	28.4964	14.6962	28.5325	18.2478	15.5844	20.1534	9.04685	16.0078	22.2154	14.6225	19.6086	25.4792	25.3641	13.8487	17.172	26.992	18.8004	20.6848	21.2434	40.4245	43.4654
HORVU.MOREX.r2.1HG0014060.1	AT2G47000.1	G8	0.427203	7.10334	2.25767	4.60886	4.52641	24.6049	7.08915	7.22191	4.36377	9.36518	3.72835	2.58331	5.84112	7.53052	4.92529	3.27802	6.05545	3.1255	4.81572	1.80914	4.25163	1.77107	6.03508	1.87853	5.55766	5.9729	3.83037	3.30022	3.96969	3.95028	3.22341	6.75293	2.33232	3.20423	3.47971	2.84681	4.56231	7.31226	6.40278	5.06057	6.39188	3.89397	3.54354	3.67121	4.78022	4.89396	16.1453
HORVU.MOREX.r2.1HG0014140.1	AT1G48320.1	G7	0.480498	19.7862	21.1169	18.468	10.6667	11.9568	12.2749	16.9105	15.3215	14.8045	11.8342	11.7408	15.2023	12.4378	10.4436	8.55089	8.68424	8.79743	8.07078	9.57084	9.6442	5.37329	4.83222	5.98721	8.76143	8.73238	7.59591	5.85493	5.73785	9.96595	5.45436	7.72159	5.9595	4.22458	6.43617	5.70364	7.08901	2.89621	4.72326	8.37626	6.03988	3.9413	5.58276	4.90625	7.10048	4.25973	3.93041
HORVU.MOREX.r2.1HG0014180.1	AT1G48330.1	G6	1.77343	0	0	0	0	0	0	0	0	0	0.228052	0	0	0	0.149301	0.184315	0.200632	0.831166	0.415628	0	1.17208	0.23916	1.02647	2.14688	2.17851	0	0	0	0	0	0.1771	0	0	0	0	0	0	0.177188	0	0	0	0	0	0	0	0.453099	0.609889
HORVU.MOREX.r2.1HG0014310.1	AT1G07660.1	G4	0.546057	267.779	220.893	329.162	491.6	97.1042	393.273	278.77	115.551	180.331	292.117	144.013	267.189	157.806	325.476	83.3044	148.577	373.862	214.06	135.754	105.091	226.136	101.832	138.802	256.918	904.944	1007.15	337.775	817.15	462.384	829.799	566.322	84.9581	572.675	777.376	252.048	609.183	688.778	981.331	232.158	274.141	901.981	525.317	536.723	631.465	1097.57	531.855
HORVU.MOREX.r2.1HG0014340.1	AT1G09200.1	G1	0.657737	18.1447	48.4806	41.757	71.917	8.75876	35.9975	48.2163	36.1415	18.4284	40.8492	29.8908	28.4224	29.1078	32.4035	23.8924	19.0156	56.9741	30.798	25.554	18.5025	43.7854	16.8069	37.1351	38.3734	126.518	265.666	132.881	207.52	63.3772	131.812	141.781	71.8042	121.075	112.044	100.802	112.674	101.584	132.045	62.9713	58.75	92.3665	79.1192	128.727	106.053	99.0512	66.8695
HORVU.MOREX.r2.1HG0014350.1	ATCG00820.1	G5	0.660592	83.8605	278.63	412.388	266.731	274.842	616.209	1011.4	652.565	74.7936	556.017	2638.41	694.611	225.001	684.54	2091.51	918.556	752.4	355.912	542.081	906.054	961.39	506.072	1651.98	1457.77	24.0963	120.887	378.923	136.692	44.1911	355.707	232.808	821.853	178.495	208.725	1297.71	433.418	162.512	154.153	89.1106	439.077	242.124	187.084	296.705	174.78	183.081	58.7984
HORVU.MOREX.r2.1HG0014380.1	ATCG00840.1	G6	0.993584	0	1.09482	0.522741	0.608495	0.362015	0.911447	2.19763	0.993814	0	1.73646	0	0.775816	0	0.22989	0.912227	1.85914	0.613073	0	0.6366	0.365326	1.87149	0.805453	5.57393	1.51432	0.244075	0	0	0	0	0	0.317792	0	0	0.275013	0.432276	0.673423	0	0.304051	0	1.15413	0.78863	0.322603	0.248086	0.240234	0.983071	0
HORVU.MOREX.r2.1HG0014420.1	AT1G09530.1	G8	0.530093	8.11511	8.07363	6.73041	5.01838	9.91195	10.1166	11.4402	5.81552	5.19419	3.44133	4.50577	5.74786	3.92001	5.91412	7.5408	5.37486	3.07284	3.93652	3.67382	4.18425	1.7051	8.20332	3.78212	8.83915	1.99354	2.19133	3.13193	1.90417	0.823036	3.15078	4.36582	1.56729	1.52152	1.67729	2.56887	2.61804	2.54121	3.12548	1.2825	2.51979	1.99064	2.62826	2.06528	2.19002	2.92452	5.38324
HORVU.MOREX.r2.1HG0014740.1	AT5G17540.1	G3	0.492281	0.527192	0.748116	0.747418	0.427247	0.832481	0.819777	0.404853	0.408267	0.70525	0.787673	0.269273	0.823689	0.224378	0.668372	0.287938	0.607143	0.513514	0.551229	0.321577	0.364276	0.411278	1.54071	0.151592	0.668925	1.33385	0.737869	0.965803	1.56287	0.469336	1.37227	1.1538	0	0.655705	0.657824	0.255291	0.871632	0.639455	1.39761	0.258489	0.858116	1.10174	0.847073	0.629525	0.726753	1.43699	2.60003
HORVU.MOREX.r2.1HG0014880.1	AT3G05170.1	G4	0.411572	1.42142	0.416081	0.404883	1.62396	3.31278	1.01017	1.03283	0.708567	1.02058	0.739411	0.38781	0.602401	2.86888	1.20481	0.479309	1.30484	0.653525	1.06107	0.768162	0.523292	0.741303	0.965776	0.564749	0.843502	2.72237	1.8035	0.918219	1.77975	1.91343	1.4468	1.02373	0.83093	2.36962	1.71054	0.317895	1.19884	2.54735	2.61693	1.71403	1.44582	1.90618	1.6733	1.98095	1.68836	2.04855	4.07784
HORVU.MOREX.r2.1HG0015010.1	AT1G72330.1	G6	0.565513	8.87191	9.97174	5.74451	8.51338	41.0597	23.2246	18.7987	22.2895	47.6307	37.0941	40.5435	34.6532	49.5092	35.4933	53.2169	52.835	78.3082	46.1736	58.4298	51.7762	49.4515	66.1417	60.1558	70.2992	9.85208	11.8901	13.2678	12.5132	12.9316	20.866	15.3779	14.3214	20.4769	20.3957	29.9202	23.3339	28.8593	20.8702	31.3763	33.9525	26.722	23.3983	28.3215	24.1436	22.5364	27.5835
HORVU.MOREX.r2.1HG0015020.1	AT1G06650.2	G5	0.627491	4.59921	1.71123	1.92901	1.74709	10.0133	10.1691	8.15148	6.05029	21.2602	15.9417	7.56507	20.2676	15.4867	9.81887	3.51138	12.5426	7.63674	6.8645	6.29758	5.34891	5.86719	8.3674	3.79311	7.07052	4.05315	2.65871	1.11464	2.71683	4.89999	5.51134	4.8951	2.9628	5.11411	5.64204	3.81483	8.10129	4.14539	7.11065	4.28811	7.66033	3.24423	3.75733	3.08766	3.5898	1.96625	3.77533
HORVU.MOREX.r2.1HG0015130.1	AT2G38870.1	G7	0.560213	2.67229	0	0	0.47654	0	0.943306	0	0.750997	1.30594	0.535551	0	0	0	1.11234	0	0.453675	0	0.522918	0	0	0.617077	0.648747	0	1.28347	0	0.353481	0	0.612412	0.435174	0.408983	0.472881	0	0	0	0	0	0.44882	0	0	0.577961	0.789623	1.03173	0.379116	0	0.533201	0
HORVU.MOREX.r2.1HG0015850.1	AT2G35840.1	G4	0.467368	0.0522703	0	0.174569	0.211922	0.605074	0.708465	0.330907	0.20654	0.892983	0.489789	0.626017	0.399194	1.15549	0.384777	0.620251	0.355429	0.645855	0.512072	0.542511	0.579779	1.28888	0.537466	0.354017	0.434279	0.587522	0.686892	0.906414	0.625246	0.811308	0.943396	0.464866	0.626703	0.34795	0.849286	0.856424	0.583436	1.64228	1.08658	1.50873	1.01071	0.818679	1.13218	1.00299	1.09227	1.33884	1.54923
HORVU.MOREX.r2.1HG0016320.1	AT2G47940.1	G6	0.429606	5.77081	8.90605	4.90898	2.76372	20.1862	3.5989	3.7635	5.52614	8.32171	6.94159	6.50154	4.36077	5.93718	8.05321	10.3295	8.33325	12.424	16.0705	11.8194	11.8174	8.14967	19.7252	15.0957	12.8994	4.27316	2.88516	5.83893	4.03267	8.61943	3.30975	2.83344	4.2171	5.11488	4.64979	4.54772	2.7482	6.04987	5.06841	8.04793	5.99764	5.99086	5.84181	4.98785	5.85019	7.21345	12.8135
HORVU.MOREX.r2.1HG0016400.1	AT1G09200.1	G1	0.571019	98.6821	117.834	164.925	275.886	51.4865	142.014	184.832	126.984	98.0042	168.842	137.924	125.601	102.245	143.088	106.499	87.2713	245.6	135.044	104.567	80.7296	186.114	83.8902	162.236	159.08	437.59	671.37	404.626	615.799	232.953	456.721	473.254	202.433	455.116	478.91	414.822	463.808	403.928	536.648	225.724	230.136	491.894	346.172	505.039	419.593	472.907	281.69
HORVU.MOREX.r2.1HG0016410.1	AT1G07660.1	G4	0.491178	291.986	253.067	310.253	520.867	122.221	380.975	252.704	159.448	236.602	338.961	150.133	316.53	210.786	343.112	104.419	167.537	380.696	246.816	170.871	96.1806	227.102	125.957	174.208	281.704	883.97	963.228	324.91	806.663	672.233	814.014	438.732	85.5253	589.35	777.932	289.889	611.083	683.062	914.6	265.782	260.58	810.833	539.712	578.33	630.165	923.464	570.544
HORVU.MOREX.r2.1HG0016480.1	AT3G23570.1	G1	0.640765	0.614133	0.968431	0	0.743049	0.861524	0.534225	0.463207	0.457209	1.0907	0.783743	0.329225	0.88066	1.43344	0.563903	0.295074	0.447807	1.33491	0.448816	0.366655	0.252736	0.557501	0.665975	0.812161	0.679934	2.58167	2.18701	3.51254	2.37454	1.9273	1.49961	2.58966	6.09562	1.73362	2.99803	2.41018	1.75871	3.53813	1.80269	3.28265	2.56884	1.44401	1.92972	2.16355	3.06269	1.38269	2.09348
HORVU.MOREX.r2.1HG0017110.1	AT5G06730.1	G6	1.34001	0	0	0	0.252126	0.665475	0.827111	0.209004	0.207626	1.2626	0.134348	0.0522052	0.647647	0.60869	2.61024	0.149227	1.60334	0.942921	0.250871	0.346776	0.238451	0	5.6229	0.0456162	0.295406	0	0.0211012	0.0681307	0	0	0.290887	0.0771829	0	0	0	0	0.14072	0.0482308	0.0310643	0.154671	0.26088	0	0	0	0	0	0
HORVU.MOREX.r2.1HG0017120.1	AT5G45400.1	G8	0.873309	2.20781	1.27637	0.230945	0.648389	7.43471	0.28961	0.36879	0.979305	1.74216	0.56939	0.120839	0.327899	0.582514	0.612586	0.401529	0.524732	0.11734	0.834004	0.500801	0.32434	0.107799	1.05297	0.452145	0.318472	0.858089	0.430966	0.283636	0.659432	0.565873	0.139466	0.150251	0.215949	0.509101	0.280234	0.147199	0.0852713	0.701107	0.430423	0.569259	0.24961	0.341698	0.420135	0.185525	0.353414	0.262142	0.492113
HORVU.MOREX.r2.1HG0017680.1	NA	G6	0.781976	0.101237	0	0	0.127934	2.30662	0.891739	0.532853	1.0237	1.07381	0.934803	1.33138	0.357945	0.869501	0.601698	1.42874	1.6243	1.14941	1.0978	0.131633	0.964697	0	4.97747	2.11599	1.57636	0.118996	0.197827	1.51393	0.17078	0.32223	0.497788	0	0	0	0.376332	0	0.436443	0	0.430058	0.720944	0.866781	0.357234	0.140165	0.380704	0.592648	0.780413	1.50333
HORVU.MOREX.r2.1HG0017880.1	AT5G27690.1	G1	0.617144	15.1782	10.1853	9.942	28.9779	8.21996	23.7742	23.1246	14.0588	9.08024	38.9883	20.8569	26.4147	13.624	13.414	4.31326	10.6822	10.3293	4.71228	0.960207	4.62819	6.20043	5.94034	1.49849	2.293	21.9122	15.5305	15.9569	14.461	15.8581	28.6325	37.9585	39.5206	16.2277	13.9287	27.0818	28.4795	7.37188	18.5163	7.33782	19.0857	6.19614	5.97164	3.78323	6.82644	3.14772	3.31697
HORVU.MOREX.r2.1HG0017920.1	AT5G40020.1	G2	1.09268	0.0574265	0	0.0592053	0	0	0.287621	0.106621	0.115792	0.114911	0.183316	0	0.266766	0.0343632	0.110569	0.118762	0.154639	2.11185	0.431728	0.0751154	0.143046	1.09224	1.36203	0.827905	2.26025	0.146005	0.115992	0.0459918	0.0511841	0.0880446	0.0711144	0.0671627	0	0	0.03729	0.272708	0.299069	0.54518	0.465514	0.376097	0.975165	0.379125	0.506377	0.103475	0.545684	0.566844	0.926533
HORVU.MOREX.r2.1HG0018130.1	ATCG00280.1	G6	1.31242	0.304421	0	1.44125	0	0.56624	0	0.979941	0	0	0	0	1.4577	0	0	1.23782	0.415357	0.836849	0	0.908453	0	2.21047	1.16464	2.09557	0.468227	0	0	0	0	0	0	0	0	0	0	0	0	0	0	0.572507	0	0	0.464357	0	0	0	0
HORVU.MOREX.r2.1HG0018750.1	AT1G07660.1	G1	0.436803	190.13	193.67	219.334	277.878	53.0429	325.359	248.397	53.7572	166.281	227.14	126.288	330.548	162.191	202.183	104.097	140.73	368.465	168.075	125.865	85.3289	359.811	162.297	125.507	201.334	800.225	627.919	286.446	433.545	210.931	622.702	445.669	16.8801	537.789	379.99	309.497	493.885	453.043	500.223	141.448	209.291	610.644	208.564	415.275	434.129	629.504	305.79
HORVU.MOREX.r2.1HG0018760.1	AT1G09200.1	G4	0.520944	207.161	252.393	295.06	427.023	107.11	309.622	306.941	186.649	249.392	426.187	278.14	303.68	328.913	342.978	226.193	190.715	457.893	291.263	263.583	211.588	358.603	164.595	332.988	417.653	893.818	1230.55	554.613	908.038	522.59	881.181	744.985	342.62	855.011	928.786	619.885	854.188	947.508	1061.51	412.949	432.736	903.532	756.65	892.251	963.316	945.392	686.224
HORVU.MOREX.r2.1HG0018860.1	NA	G4	0.867013	1.95757	0.917209	1.37742	1.95213	2.76938	0.802781	1.86256	2.34112	0.729734	0.4196	0.675351	0.671884	1.06233	0.470284	0.827534	0.387931	0.471398	1.01912	0.371365	0.372214	3.80049	0.385914	0.484043	0.439672	8.09829	6.41817	14.3351	7.54112	10.0856	6.68874	11.0505	15.2542	11.8254	10.925	13.5981	7.9181	13.8504	8.35448	15.3962	11.9078	13.0938	11.2667	11.4152	13.4671	9.77969	13.146
HORVU.MOREX.r2.1HG0019150.1	AT1G52870.2	G5	0.417089	11.0933	10.858	5.0906	5.55514	15.3048	6.95745	5.40839	9.18329	15.6689	11.5665	6.28202	8.15021	13.6274	8.0973	7.25168	8.48286	10.1641	12.327	11.4796	9.57831	8.20255	12.035	9.36159	10.5777	4.62851	3.35658	2.55259	3.9838	6.09154	2.81574	3.54259	2.25219	4.10524	4.61365	3.60352	3.97684	5.29797	4.31328	5.50358	5.43418	4.52636	4.8978	4.51145	4.30985	4.34645	5.33158
HORVU.MOREX.r2.1HG0019190.1	AT3G03050.1	G8	0.683812	9.84509	2.77662	2.42328	3.7933	14.7434	5.61028	4.56434	6.22059	10.6171	3.40012	1.25822	3.63847	7.77559	7.1283	2.89016	7.67687	3.55224	6.48532	4.5798	5.68106	1.09058	8.54417	2.79587	9.62952	2.13426	1.14483	0.688865	1.02963	0.805533	1.02617	1.39145	0.398028	0.820855	0.899618	0.367434	0.907306	2.15002	2.97955	1.11708	1.62379	1.24089	1.46482	0.996657	1.5779	0.848842	4.10306
HORVU.MOREX.r2.1HG0019450.1	NA	G2	0.837567	1.26005	0.242493	0.462179	1.12266	1.35319	0.966146	0.954684	0.723629	1.14411	1.78834	0.565284	1.69726	2.25789	0.488409	0.289343	1.2767	5.26245	2.5651	1.61752	1.18364	4.59648	1.88288	2.67283	2.98625	1.41804	0.496436	0.503256	0.315233	1.95517	0.838884	0.944572	0	0.293298	0.753111	0.441641	1.04794	0.582718	1.7703	1.07588	1.36605	3.71903	1.85448	1.69442	2.99337	5.47792	5.12209
HORVU.MOREX.r2.1HG0019640.1	AT1G02400.1	G7	0.694347	2.16663	2.13224	2.78905	7.3237	4.53804	1.12559	0.650403	0.995097	2.06769	0.630107	0.187455	0.921056	1.07938	0.604535	0.291129	0.800265	0.300176	0.699771	0.165723	0.767135	0.0579864	0.602752	0.218918	0.17883	2.03349	2.45906	1.87699	2.69628	1.10319	1.33974	0.520616	1.56673	0.581893	0.775593	0.297124	1.02595	0.705084	0.583797	1.05541	1.02054	2.69705	1.40576	1.6625	1.32005	2.6796	2.26371
HORVU.MOREX.r2.1HG0019700.1	AT1G56670.1	G3	0.733978	0.297694	0	0.127948	0.499111	0.574519	0.116066	0.13971	0.286212	0.12298	0.128247	0.0805233	0.187832	1.38503	0.170226	0.0986049	0.150393	0.190443	0.256419	0.0824748	0.133925	1.42767	0.19213	0.457655	0.293807	0.554241	0.334745	0.439066	0.495807	0.63939	0.280273	0.364712	0.197174	0.174926	0.457589	0.204659	0.245876	0.425538	0.30894	0.326623	0.229929	0.543134	0.613388	0.462971	0.446995	1.05191	1.66359
HORVU.MOREX.r2.1HG0020150.1	NA	G3	0.645853	0.205549	0	0	0.559049	2.09038	0.284926	0	0	0.275169	0.962956	0	0	0	0.639872	1.33922	0	0	0.603372	0.572824	0.649829	0	1.47053	0	0.316836	0.235693	0.833838	0	0	0	0.248012	0	0	0	0.514018	0	0.314462	1.02153	0.276775	0	2.48652	0.246046	0.298896	1.72889	0.454084	0	2.3121
HORVU.MOREX.r2.1HG0020430.1	AT1G07110.1	G5	0.478769	1.76021	2.25942	0.720582	0.696017	8.23105	2.18583	1.31065	2.13068	4.32018	4.30705	3.58536	1.86427	3.42621	3.74449	4.0377	4.30823	5.64672	6.6404	3.79209	6.38287	2.33089	9.76407	3.32901	3.89104	1.69849	1.07232	0.96517	1.59147	2.98112	0.912049	1.10642	1.9766	1.67921	1.87166	1.60104	1.00594	2.78845	2.39017	2.38643	2.75455	2.68384	2.06731	1.92737	2.268	2.78329	4.1649
HORVU.MOREX.r2.1HG0020490.1	NA	G4	1.08436	0.0291604	0.630853	0.114956	0.173978	0.129253	0.164339	0.0717441	0.114993	0.0385173	0	0	0	0	0.0278198	0	0	0.0431585	0.0797003	0	0	1.05686	0	0	0.0464351	4.23909	2.96375	1.58057	1.81913	1.05753	4.93938	2.37975	0.669915	3.68214	3.91322	0.957043	3.45512	4.136	4.45196	0.858025	2.00622	4.30795	2.73763	1.45355	4.30959	3.54269	8.913
HORVU.MOREX.r2.1HG0020530.1	AT2G30230.1	G4	1.10291	0.119101	0	0.125488	0.293551	0.0883881	0.610113	0.504317	0.477438	0.859532	1.20229	0.318526	0.498643	3.12408	0.713373	0.228668	0.325268	2.82584	3.3862	1.54659	1.28129	19.2993	3.06618	3.27805	4.40056	2.4167	1.07098	0.598216	0.664375	14.4047	17.5047	6.58225	1.14351	24.9857	36.8242	8.44902	19.0963	34.9669	28.294	21.086	15.1445	30.8474	31.0495	20.863	25.3755	22.036	40.8665
HORVU.MOREX.r2.1HG0020560.1	AT5G01790.1	G2	1.0001	0.384988	0.105265	0	0.0477223	0.115717	0.376367	0.517775	0.0786287	0.0515295	0.30638	1.0305	1.5308	0.0476921	0.36589	0.357404	0.471507	0.699001	0.265702	0.405758	0.58669	1.1968	1.44181	0.676218	6.61163	0.693938	0.575076	0.307577	0.350913	0.399565	1.22197	1.79158	0	0.447542	0.399455	1.58737	3.11336	0.790951	1.40654	0.731311	1.05524	1.32379	0.747686	1.05491	4.64927	1.7814	5.4137
HORVU.MOREX.r2.1HG0020940.1	AT4G24670.1	G5	1.13136	1.30095	0.938457	0.368274	0.624663	5.48566	7.07699	4.31135	2.46587	8.5604	7.75542	5.3837	6.23859	5.04162	15.3486	5.958	8.65599	11.4176	7.34329	11.2028	8.42831	1.34234	14.1665	4.22995	10.5531	0.226201	0.048742	0.0524385	0.057183	0.0967721	0.641487	0.439889	0.202385	0.315077	0.169226	0.4317	0.252801	0.324959	0.966008	0.307334	0.495764	0.32901	0.919907	0.157729	0.244057	0.722655	0.456229
HORVU.MOREX.r2.1HG0021180.1	AT4G20140.1	G3	0.542079	0.627744	0.756793	0.71949	0.642244	1.37159	0.416141	1.28435	0.895051	0.283061	0.842195	1.33902	0.408304	0.458351	0.631086	0.672808	0.84702	1.20627	0.974809	0.268234	1.25137	0.590897	1.32796	0.747267	0.81798	0.850595	1.14637	1.23097	0.683941	1.14756	0.544612	1.43375	0.565043	0.563066	0.600707	1.29011	0.839048	1.02348	1.03786	0.656307	1.52265	1.15145	1.07558	0.942358	0.717487	2.58953	4.09948
HORVU.MOREX.r2.1HG0021770.1	AT3G15630.1	G2	0.726365	0.433605	0	0	0.34481	0	0.902445	0.811475	0	1.86669	2.2727	0	4.43403	0.405172	1.54655	0.422622	1.71462	1.13567	2.41633	1.334	1.3755	1.4378	0.557814	0.443745	2.77074	0.491494	0	0	0	0.156866	0	0.74901	0	0.287408	0.18011	0.829242	0.631921	0.187078	0.909549	0.534913	1.48819	0.750206	1.66824	2.38899	2.23903	1.49452	1.65112
HORVU.MOREX.r2.1HG0021810.1	AT3G15630.1	G5	0.575009	33.1239	19.911	15.4884	23.6277	28.2119	115.5	59.7615	43.1499	132.692	119.861	68.706	181.336	79.6202	103.346	77.3816	122.836	50.5995	144.589	111.551	120.997	79.9096	49.2269	61.0808	121.489	18.2067	20.9989	8.5472	7.72657	38.1963	50.2851	20.2939	9.09741	45.6102	43.4758	29.8882	50.5841	48.4094	76.2231	70.8295	121.15	52.2129	199.001	155.514	121.871	52.5564	30.4268
HORVU.MOREX.r2.1HG0021820.1	AT3G15630.1	G8	0.555983	3.37734	5.45946	4.72528	5.02717	3.0889	36.1055	13.144	5.06079	8.19519	15.5637	10.6494	39.522	8.01209	19.4918	9.77119	16.7504	2.60438	9.27553	8.6073	9.7712	4.3545	4.90041	4.43241	5.70888	2.11327	3.84127	2.41075	0.883037	1.88803	15.6271	3.16053	3.03247	6.98534	5.35336	5.37054	15.1556	4.48521	17.5349	7.63848	19.7841	2.94375	15.9727	10.4095	8.65357	5.41611	2.56611
HORVU.MOREX.r2.1HG0022010.1	AT1G32583.1	G1	1.07873	0.814829	0.103094	0.570525	1.13958	0	0.373358	0.528136	0.0785821	0.0511763	0.120535	0.19339	0.149324	0.235582	0.0367669	0.0408328	0	0	0.0527357	0.0511727	0	0	0.0685482	0.116646	0.12025	2.64733	4.64165	2.78043	4.65491	1.66241	2.72206	2.69453	1.47761	1.45343	1.4222	1.62773	2.52418	2.11775	2.09898	0.365064	1.18642	0.986483	0.664572	1.23178	1.68023	0.742931	0.918225
HORVU.MOREX.r2.1HG0022050.1	AT4G13395.1	G8	0.908363	2.09528	0	4.93859	3.34077	2.22766	5.00945	4.68705	2.032	8.94617	6.51441	2.04886	7.26239	2.92965	4.12033	3.44378	2.34044	1.06038	5.80432	4.46263	4.21954	0	0	0.340705	0.146961	1.09724	1.34335	0.687671	0.673137	1.13446	1.37362	0.756239	0	0.305455	0.237223	1.09285	0.873991	0.23422	2.05082	1.03844	0	0.91099	0.551501	1.18661	1.47068	0.583581	0.797964
HORVU.MOREX.r2.1HG0022580.1	NA	G7	1.18023	0	0	4.53726	0	1.42095	0.323721	0	1.10241	0	0	0.695967	0	5.8068	0.277888	0	0	0	0	0.479216	0	0.625346	0.437227	0	0	0	0	0	0	0	0	0	0	2.0982	0	0.870585	0	0.313102	0	0	0	0.31364	0.66657	0	0	0	0
HORVU.MOREX.r2.1HG0022720.1	NA	G6	0.691507	0.380284	0	0	0	6.11726	0.558377	0	0	0.463098	0	4.11547	1.22983	2.64278	0	0.66996	0	1.49416	0.818619	0	0	4.53761	3.30541	0	0	0	0	0.949312	0	3.37557	1.25211	0	5.65836	2.10921	0	0	0	0	1.51903	2.14432	0	0	1.89105	1.82672	0	2.56574	0
HORVU.MOREX.r2.1HG0022730.1	NA	G6	0.63316	0	0	0	1.43932	0.994779	0.708001	1.96175	0	0	0	1.31202	0	2.58063	0	0	0	0	0	4.21868	0.802938	3.79006	1.92377	1.49539	0.397792	0	0	0	1.79301	0.646535	1.20307	3.1057	0	0	0.657193	1.03346	0	2.18933	0	2.01758	0	0	0	2.83672	0	0.831704	0
HORVU.MOREX.r2.1HG0023330.1	AT1G52080.1	G4	0.403646	0.321976	0.251727	0.929249	0.437619	0.481986	0.235296	0.243678	0.577891	0.334139	0.152982	0.0671033	0.31711	0.603033	0.171451	0.225778	0.350824	0.733627	0.663621	0.273789	0.57199	1.26912	0.401356	0.227613	0.251916	0.425794	0.361979	0.527606	0.371629	0.53018	0.426354	0.514999	1.16525	0.334133	0.607145	0.573212	0.852225	0.426716	0.457558	1.79781	1.45951	0.68195	0.820897	0.803734	1.02102	0.640716	1.19053
HORVU.MOREX.r2.1HG0023530.1	AT1G51950.1	G7	0.697793	168.027	93.1819	70.5344	111.86	136.634	83.9417	64.8833	100.21	92.6294	65.1518	31.61	69.2858	44.9125	57.7724	24.8402	44.9157	18.4004	26.2212	17.927	18.5329	9.12749	14.8295	15.6381	24.7087	67.1043	44.5192	17.9229	54.4719	70.516	35.4104	28.7125	11.6022	22.9298	33.4254	14.5213	25.637	29.5477	42.6832	19.7587	21.642	21.9422	27.9372	17.499	20.0255	37.5697	17.7435
HORVU.MOREX.r2.1HG0023550.1	AT4G29130.1	G8	0.438046	31.1538	28.7445	23.0085	22.5012	58.9906	26.8244	31.5996	41.6714	53.1912	44.1954	43.455	44.5378	42.3693	32.7028	34.6289	48.3763	29.9273	33.5429	27.9785	49.3623	12.7598	21.8789	22.8511	26.3929	16.3962	14.2956	12.0562	11.549	25.3633	14.8391	19.6861	23.3836	14.6058	23.9346	19.2242	22.5223	21.3528	17.466	20.8661	31.0629	15.3966	20.1462	11.6411	12.8071	13.04	14.6217
HORVU.MOREX.r2.1HG0023610.1	AT3G16490.1	G8	0.842741	3.52828	3.58008	4.31675	4.48994	2.46421	5.18917	4.07246	4.60718	2.22592	2.08895	2.2058	6.2683	1.88031	4.85259	2.47267	4.90506	1.00386	1.56517	3.2594	2.68394	0.78183	3.16139	1.20352	1.46726	0.408979	0.473197	0.375884	0.606549	0.196156	0.569219	0.589574	0.773949	0.338862	0.420579	0.59753	0.838566	0.553044	0.725109	0.306283	0.929104	0.29539	0.339504	0.208673	0.45975	0.368809	0.651203
HORVU.MOREX.r2.1HG0023660.1	AT4G29240.1	G8	0.432542	4.29777	2.18103	1.6253	2.20405	9.75176	2.58417	2.33068	2.15564	4.56359	1.85948	0.861289	2.57408	6.5496	3.50866	1.20825	2.06749	3.05335	3.41826	2.03455	1.89956	1.27342	3.76166	2.0997	4.17636	2.45412	1.41775	1.05482	1.21011	1.3857	1.053	1.29737	0.36247	1.21822	1.07507	0.402154	0.752758	2.20993	2.44236	1.30168	1.37562	1.61931	1.84484	0.851689	1.23201	1.95555	4.01157
HORVU.MOREX.r2.1HG0023820.1	AT1G71695.1	G8	0.419948	2.82682	2.78221	1.26097	1.23881	5.64848	1.79063	1.05967	1.87506	2.96004	1.3138	0.368104	1.19309	3.16039	1.60291	0.797808	1.35933	0.924305	1.65079	1.12792	0.927133	1.06399	2.22906	1.56986	1.39221	1.49284	0.756915	0.33633	0.947761	0.886372	1.12865	0.958716	0	1.26796	1.17058	0.232306	0.790268	1.16125	1.18339	0.725483	0.731998	0.795969	1.03136	0.671452	0.701706	0.802093	2.51477
HORVU.MOREX.r2.1HG0024150.1	AT5G57010.1	G3	0.40116	0.529281	0.328096	0.567359	0.455674	0.289576	0.472414	0.283384	0.50594	0.528572	0.417367	0.216284	0.516819	0.185428	0.137894	0.305521	0.256702	0.420911	0.268129	0.276631	0.360099	0.604844	0.209086	0.367738	0.309296	0.47173	0.605949	0.640164	0.420668	0.492812	0.416422	0.696774	0.493769	0.788878	0.57935	0.444052	0.776913	0.42298	0.383127	0.393005	0.765501	0.629533	1.07916	0.702163	0.635511	0.784759	1.31584
HORVU.MOREX.r2.1HG0024240.1	AT1G10970.1	G6	0.837002	2.2531	0.287555	0.446664	1.14073	4.62691	1.31581	1.39384	1.28165	2.86551	0.820786	1.44105	0.921847	3.10714	2.84339	1.66186	2.3073	6.41722	4.40261	3.51641	4.87518	6.89826	9.13064	3.99143	4.58708	0.503438	0.210967	0.583141	0.239835	0.398579	0.463417	0.65527	0.8385	0	0.433744	0.773388	0.67432	1.13207	1.01717	0.580199	2.67358	1.54053	2.81649	1.60403	1.78728	3.00689	7.55269
HORVU.MOREX.r2.1HG0024490.1	AT2G25970.1	G3	0.712054	0.18593	0	0	0.499977	4.94562	0	0	0.790936	0.249472	0	0.49916	0.221465	0.25825	0.190856	0	1.52229	0.517653	0	0.510485	1.1763	0.617945	0.985831	1.15766	0.573455	0	0.373962	1.00262	0	0.661408	0	0.245257	0	0	0.462364	1.41665	0.568093	2.96371	0	0.337186	3.84715	0.44428	0.268716	1.1527	1.22973	0	1.29499
HORVU.MOREX.r2.1HG0024550.1	AT5G24970.2	G5	0.628825	0.0841647	0.843738	0.54027	0	0.288022	0.380605	1.03491	0.171158	0	0.26615	2.10954	1.07543	0.0953564	0.206716	0.362806	0.226966	1.67994	0.124287	0	0.562711	0.414418	0.170786	0.24347	0.601262	0	0.0866466	0.140755	0	0.0826619	0.742599	0	0	0.50264	0.47347	0.836542	1.40691	0	0.111393	0.426613	0.165868	0.481838	0	0.345726	0.358691	0.272789	0.349732
HORVU.MOREX.r2.1HG0024570.1	AT4G18960.1	G3	2.32471	0	0	0	0	0	0	0	0	0.0394641	0	0	0	0	0.0316622	0.0350411	0	0	0.0408894	0	0.103729	0	0	0	0.0510272	0.0373285	0	0.205472	0	0	0	0	0	0	0.039833	0	0	0.0347192	0	0	0.0551785	1.98475	2.06723	2.49991	2.75524	6.54122	0.084559
HORVU.MOREX.r2.1HG0025060.1	AT5G37770.1	G1	0.445638	2.58522	0.772502	2.69313	1.57004	2.70587	4.48209	4.62846	2.07614	9.74555	6.00209	4.0552	5.00743	1.76913	4.34779	3.27649	3.71347	3.79221	3.61188	3.91894	3.90564	4.35726	2.61311	4.07538	6.50634	14.7168	6.88298	7.90228	6.00564	10.4188	10.8986	10.0217	7.44242	6.69317	13.9442	8.41263	10.7371	8.64096	8.05357	7.64901	8.92485	6.30571	10.6043	6.63609	8.52472	5.37293	10.407
HORVU.MOREX.r2.1HG0025340.1	AT1G79890.1	G4	0.538322	1.01107	1.53539	1.4604	1.40182	1.42832	0.893656	0.76749	1.26087	0.469099	0.751503	0.810149	0.688892	0.431737	0.90829	0.73283	1.08947	1.07966	1.45334	0.712326	1.36191	1.48424	2.08345	0.983946	1.03071	2.8424	1.98584	2.93454	2.55465	3.36872	2.40587	2.15722	3.50224	3.7094	2.48233	2.58854	2.344	3.44355	2.6364	3.43428	3.6854	3.23642	3.25812	2.60035	3.50047	3.69533	5.39472
HORVU.MOREX.r2.1HG0025520.1	AT3G21090.1	G4	1.10752	0.182882	0.386475	0.0916675	0.112496	1.04132	0.0421387	0.0826976	0.184137	0.0593231	0.197517	0.0241524	0.0985641	0.547744	0.056209	0.00971482	0.012673	0.0974521	0.0747296	0.0355514	0.0156976	0.996148	0.143989	0.0537716	0.0918142	5.71821	3.7804	2.76624	4.95015	4.45818	3.81264	3.19383	2.39228	4.93513	4.55005	1.69932	3.23496	9.76145	5.68437	3.58364	4.1039	5.93617	4.34035	4.84626	4.84883	7.95696	15.3136
HORVU.MOREX.r2.1HG0025670.1	AT4G29100.1	G2	0.624969	0.14052	0.0972881	0	0.0426665	0.99071	0.351672	0.580562	0.174115	0.639825	1.61025	0.31464	0.790678	4.92276	1.26564	0.60816	1.03445	4.12709	4.63902	0.749645	1.52409	4.39496	2.86004	1.04753	1.11427	0.992913	0.337164	0.195136	0.507926	1.8834	0.364202	0.61927	0.607325	1.65695	0.947833	0.706718	0.925276	1.97754	2.83943	2.41045	2.46441	2.42604	2.52542	1.93125	1.99421	1.73728	3.85517
HORVU.MOREX.r2.1HG0025700.1	AT5G01970.1	G3	0.452993	6.78079	4.43809	4.38314	6.03528	9.35998	5.10533	5.61078	8.03711	6.2987	4.63021	4.36736	4.6336	5.9922	4.1018	5.21362	6.66504	7.77788	7.73708	4.79183	6.79691	10.0244	9.84727	5.34703	4.66434	7.59924	6.597	9.76597	8.91539	8.39374	7.76463	7.05047	5.1276	7.68754	10.8186	7.38051	11.8789	14.5472	10.0599	13.3905	13.4735	14.758	13.6136	12.8363	13.4885	18.1848	22.9103
HORVU.MOREX.r2.1HG0026090.1	AT4G30100.1	G3	0.427575	4.20586	1.62933	1.36056	1.33659	14.3046	0.814351	1.38632	3.25775	3.32611	1.07725	1.032	0.672815	1.96079	1.30663	1.93017	2.44618	1.07009	2.25023	1.11133	2.17762	1.60853	4.72944	0.972186	0.83059	3.03601	1.6299	3.30429	2.29185	4.13572	0.779191	2.41522	3.09317	1.48626	1.81407	1.61208	1.30694	3.85198	2.31683	4.92201	5.42344	2.27022	1.9968	2.03139	1.70252	1.62057	6.61393
HORVU.MOREX.r2.1HG0026120.1	AT2G30390.1	G5	0.406321	25.9981	17.1928	14.7823	15.2038	61.3788	25.5395	29.4487	29.8767	51.5056	34.7147	29.6209	24.7423	39.3688	34.3459	36.426	40.1897	30.5317	41.8176	38.9261	49.8499	28.5629	47.5389	25.4355	34.5005	16.1087	11.1302	16.658	13.743	26.058	13.994	18.1253	12.872	10.9304	15.1535	14.4375	14.7443	15.4286	14.8404	22.4536	22.8136	16.1291	19.1127	13.2489	14.8868	19.728	33.5252
HORVU.MOREX.r2.1HG0027280.1	AT1G53800.1	G6	0.445447	0.539413	0	0.305587	0.541047	1.4561	0.520153	0.198937	0.882481	0.311128	0.11653	0.59428	0.548554	0	0.868594	0.354488	0.852124	0.328758	0	0.402617	0.576592	1.27252	0.76254	0.546547	1.00781	0.181797	0.297499	0.400755	0.377216	0.479057	0.533012	0.287048	0	0.358731	0.378518	0	0.589862	0.527349	0.416501	0.27909	0.247684	0.626957	0.113785	0.355701	0.178243	0.231737	0.408837
HORVU.MOREX.r2.1HG0028580.1	AT3G54560.1	G1	0.459577	770.9	627.516	534.628	1115.75	398.454	538.348	528.857	560.308	724.444	793.268	459.413	607.852	903.897	590.9	433.665	547.068	901.175	636.1	499.644	469.087	799.026	327.314	705.013	687.701	2517.35	1869.05	1097.62	2104.07	2482.43	1357.21	1275.77	959.578	1611.84	1738.81	992.262	1582	1692.13	1476.95	1369.97	1001.68	1627.42	1662.88	1444.6	1700.07	1671.42	1347.91
HORVU.MOREX.r2.1HG0029010.1	ATMG00830.1	G5	1.26673	0	0	0	0	1.57327	1.42113	1.66054	0	0.756235	2.094	3.89146	0.544934	1.7036	2.82153	3.39106	3.35043	2.89255	2.17295	6.53725	4.85977	1.24917	5.22107	1.57535	1.94127	0	0	0	0	0.122776	0	0.14341	0	0	0.139737	0.603841	0.173683	0	0	0.202353	0.583311	0.268153	0.490735	0.108354	0.374339	0	0
HORVU.MOREX.r2.1HG0029020.1	AT1G67090.1	G5	1.22478	14.6577	5.18149	3.56752	1.10041	72.1128	121.731	86.3367	51.8009	295.219	257.192	195.015	163.493	171.131	399.305	264.714	243.858	321.161	271.313	367.837	259.128	90.8651	295.81	124.468	229.424	3.78843	0.996933	0.548141	0.383462	12.5643	9.8161	9.19628	4.1625	6.75935	8.62814	17.2395	5.16792	10.2798	35.1583	11.4099	28.1058	9.8853	32.0322	9.68754	23.1596	11.4183	7.72456
HORVU.MOREX.r2.1HG0029120.1	AT3G04610.1	G4	0.682405	0.234776	0.169899	0.0240347	0.329034	0.775487	0.137435	0.19992	0.27015	0.188127	0.24733	0.168656	0.0952734	0.165901	0.19462	0.199496	0.167326	0.453844	0.247065	0.379061	0.224948	0	0.915702	0.262643	0.172977	0.784728	0.529705	1.1368	0.84099	0.913637	0.558144	0.508176	0.726009	1.15281	0.72228	0.636503	0.453923	1.32299	0.738102	1.45447	1.31411	1.17786	0.922391	1.22311	1.28517	1.32253	1.77159
HORVU.MOREX.r2.1HG0029430.1	AT1G11320.1	G2	0.794707	0.176455	0.210976	0.24968	0.229865	0.128901	0.0758596	0.174797	0.176344	0	0.0412992	0.0638523	0.101301	0.029666	0.113535	0.0391514	0.102067	0.246024	0.222127	0.0979024	0.189573	1.60116	0.436228	0.102423	0.145447	0.319054	0.243205	0.0810502	0.306127	0.237736	0.194134	0.138508	0	0.199546	0.149726	0.0799826	0.300958	0.277564	0.497721	0.537846	0.471875	0.385681	0.410953	0.484839	0.346419	0.627636	1.16343
HORVU.MOREX.r2.1HG0029590.1	AT4G32600.1	G3	0.560625	3.19432	0	0.300293	0.949718	4.17088	1.20401	3.19463	1.20592	1.55566	0.669966	0	0.520175	1.71442	1.1682	0.899447	1.1782	1.01797	0.81221	0.775251	0.459213	1.86986	3.01083	0.739542	1.79775	3.88392	0.861086	0.250853	0.752541	2.9589	1.73427	2.79876	1.71259	3.00762	1.96704	1.32819	1.10796	5.88804	2.3478	1.04094	1.99487	2.58961	2.50203	3.30319	2.07792	4.21502	6.96064
HORVU.MOREX.r2.1HG0029630.1	AT5G09880.1	G4	0.506165	0.732752	0.0771266	0.166172	0.351541	3.76774	0.165666	0.072768	0.511752	0.516626	0.317088	0.297851	0.147669	0.238544	0.3676	0.402374	0.463692	0.459783	0.571358	0.144561	0.283475	0.134342	1.54995	0.392369	0.323338	0.998221	0.510602	0.611259	1.07935	0.486257	0.248356	0.664835	0.696111	0.995706	0.365417	0.193738	0.0940042	0.947709	0.668813	1.60822	1.78481	0.530507	0.135182	0.92914	0.653773	0.319795	1.25079
HORVU.MOREX.r2.1HG0029940.1	AT5G03380.1	G4	0.922515	0.160066	0.492097	0.126015	0.100372	0.178621	0.416149	0.783346	0.617358	0.0259854	0.0982501	0.0527622	0.0788725	0.677037	0.0810234	0	0	0.21466	0.19193	0	0	0.391816	0	0	0.0162932	1.82281	1.55522	2.31264	2.38801	0.844458	2.30479	2.0976	1.5233	0.875329	1.6403	1.35453	2.54728	1.58797	2.13374	0.645349	1.71146	1.68286	1.23932	1.8971	2.09443	2.82727	3.33194
HORVU.MOREX.r2.1HG0030070.1	AT2G46300.1	G7	0.962651	2.53209	1.57853	2.24123	1.45068	1.12778	1.31772	1.05879	0.540846	1.18501	0.304716	0.396885	0.933221	0.425146	0.468332	0.0274077	0.144503	0.0410397	0	0.0722465	0	0.218957	0	0.0820272	0.0644235	1.03976	0.764307	0.301479	0.769044	0.495595	0.303261	0.431793	0	0.357284	0.247972	0.167127	0.141141	0.161073	0.322329	0.102949	0.238543	0.263067	0.305753	0.244264	0.570953	0.721877	0.983813
HORVU.MOREX.r2.1HG0030110.1	AT5G03320.1	G3	0.861077	0.332535	0.435423	0.507625	0.42976	0.29939	0.169466	0.082912	0.287809	0.102618	0.260139	0	0.0622965	0.296122	0.129553	0.100762	0.130862	0.349062	0.426371	0.161772	0.29296	0.074115	1.05724	0.381982	0.312456	0.634112	0.452955	0.287025	0.352025	0.988554	0.350477	0.350631	0	0	0.627283	0.235208	0.449283	0.602038	0.53018	0.875002	0.603911	0.814617	0.633023	0.738972	0.878929	0.861326	2.96768
HORVU.MOREX.r2.1HG0030210.1	AT5G56440.1	G3	0.429181	1.23483	0	0.0883195	0.2077	3.35273	0.220821	0.563174	0.72697	0.718826	0.172531	0.229926	0.274504	0.0998711	0.256387	0.326252	0.583391	0.514324	0.83467	0.338943	0.681937	0.60167	1.57423	0.553874	0.325786	0.916716	0.470773	0.689718	0.43168	0.798897	0.216164	0.547011	0.533037	0.135224	0.556703	0.541084	0.176014	0.886034	0.158634	1.17225	1.19098	0.476862	0.901464	0.501258	0.761522	0.347312	1.86358
HORVU.MOREX.r2.1HG0030300.1	AT1G69340.1	G4	0.433408	8.13201	11.0557	5.32698	5.69175	10.6631	5.11869	3.73594	5.51033	5.37272	6.64504	3.06162	4.36277	3.72029	2.22308	1.97812	4.28762	2.66827	3.67834	1.52168	3.1418	5.11797	2.88774	1.20739	1.1368	6.94393	6.31001	6.03915	6.18863	8.19471	6.23031	5.2898	10.4268	10.343	10.031	7.34598	8.53586	11.9302	6.54368	12.999	14.2948	8.04104	10.9012	8.49251	10.6927	8.20571	11.893
HORVU.MOREX.r2.1HG0030330.1	AT5G01520.1	G3	0.420597	1.44482	1.07252	0.362082	0.582217	0.105182	1.81137	1.33744	0.511768	3.68516	2.9018	1.76757	2.24565	2.43203	0.966434	0.805426	2.26216	3.1278	1.3078	1.58906	1.05261	2.2218	1.49693	1.65873	2.77173	2.36366	1.35286	0.972184	1.53175	2.06104	2.94401	1.24428	2.78164	0.79056	2.89153	1.04597	3.37291	2.95715	2.4728	2.26806	3.46847	4.32044	4.04299	4.07282	3.17966	4.19747	4.21721
HORVU.MOREX.r2.1HG0030350.1	AT3G04550.1	G5	0.675525	2.26127	2.90133	2.2742	2.63514	4.09153	6.92395	6.57076	4.81563	5.13776	4.61382	9.14321	5.60257	3.52309	9.10538	10.7116	8.64015	7.68665	4.82664	7.68073	10.9201	5.42206	5.79357	6.96966	14.0845	1.17432	1.3813	1.16436	1.87587	0.372555	1.89201	3.23286	1.78815	1.13883	1.2122	2.07779	2.45254	1.31639	2.49634	1.40098	3.16759	1.58453	1.46652	1.47524	1.9259	2.24557	2.52172
HORVU.MOREX.r2.1HG0030530.1	ATMG00285.1	G6	0.828448	0	0	0.995675	0	2.03876	0.0744461	0	0	0.207575	0	0.788882	0.347861	4.76037	1.28069	1.57251	2.27655	0	0.0742317	3.56076	0.000220617	2.79176	6.12031	1.00785	0.36999	1.11826	0	0	0.891631	0.0990457	0	1.2162	7.69944	3.32007	0	6.24151	0	1.77597	0	2.51601	0	0	0	0.608576	0	1.46364	0
HORVU.MOREX.r2.1HG0030890.1	AT5G22920.1	G3	0.724719	3.62702	1.6407	0.547839	1.04974	8.96534	2.74542	3.97118	2.61678	8.98356	5.92344	2.91901	2.11322	6.43658	4.19649	4.19598	3.61681	1.29979	5.41506	3.47216	4.4286	7.40748	3.86367	1.54253	2.06954	2.83314	1.22646	1.48349	1.3324	8.45675	1.57897	3.20325	3.98964	1.66004	3.70148	3.93677	3.02695	5.72038	7.86541	7.31048	6.43811	7.38502	8.70535	7.48255	5.64896	7.3338	31.9574
HORVU.MOREX.r2.1HG0030930.1	AT3G53190.1	G4	0.566638	1.22022	0.740466	0.410448	1.0039	0.81634	1.14651	1.04304	0.804238	1.08994	0.861723	0.531168	0.639443	1.07059	0.848049	0.47903	1.22046	1.34135	0.934854	0.47135	0.867069	1.63973	0.974893	0.700821	0.918318	2.91736	2.54345	1.68342	2.32029	1.57557	2.58	2.13539	2.62539	2.14323	2.56989	1.59884	2.26527	3.35548	2.28703	1.40777	2.5767	2.74094	2.72915	2.12273	2.45993	3.49267	5.90479
HORVU.MOREX.r2.1HG0030940.1	AT5G04320.1	G4	0.587938	2.51613	1.74674	1.34801	2.46166	1.28265	1.49252	2.41032	1.76881	1.25272	1.98618	1.55099	1.46986	1.88338	2.02247	1.16853	2.68206	3.72435	3.60129	2.20994	3.02913	5.52627	3.90464	2.91741	3.93429	8.74372	7.17818	4.98228	7.52396	12.6905	5.92422	6.87664	9.74537	6.28143	6.82289	5.11794	6.52423	8.28272	7.71571	5.10902	8.44498	7.45649	7.42523	7.28743	5.75266	8.69233	12.7638
HORVU.MOREX.r2.1HG0031170.1	AT1G48120.1	G8	0.578753	1.12212	0.251611	0.0567434	0.152476	4.12711	0.103517	0.039793	0.491895	0.975752	0.304322	0.079348	0	0.750847	0.225162	0.384947	0.540882	0.0486577	0.713965	0.296234	0.163003	0	2.65425	0.319073	0.275122	1.24987	0.170914	0.403624	0.207179	0.561412	0.132193	0.38277	0.703563	0.0565779	0.202969	0.10836	0.099613	0.352217	0.416634	1.28997	0.811256	0.288479	0.24383	0.247587	0.269186	0.457584	2.36609
HORVU.MOREX.r2.1HG0031680.1	AT1G07040.1	G3	0.572122	0.607836	1.4023	0.512658	0.54171	0.457857	1.1171	0.566905	1.11393	2.96655	3.85025	1.01854	2.38027	1.70812	1.48623	1.57549	2.94946	2.21977	3.99033	2.78359	2.63828	3.25099	4.21883	3.62517	2.87907	1.24413	1.29259	0.590979	1.21344	1.86429	2.31375	1.64867	0.828609	4.00175	4.41706	2.68666	4.15359	6.54932	3.96586	6.44181	4.51862	4.03623	6.41917	4.11393	6.05416	4.33499	5.02768
HORVU.MOREX.r2.1HG0032060.1	NA	G3	0.997009	0.299016	0	0	0	0.151168	0	0.393001	0	0.264095	0	0	0.479946	0.122014	0	0.116977	1.19887	0.707692	0.539938	0.647482	0.469498	0.621192	0	0.0799692	0.310532	0.117198	0	0	0	0.52759	0	0	0	0	0.491623	0	0.152856	0.230251	0.143417	0.354891	1.36544	0	1.15351	1.21617	2.62721	0.918616	0.538
[truncated: 4,623 more rows]
[truncated: 2 more columns]

## Sheet: Table S9
Table S9. DYGs identified from spike sections of BW and tst2.b across three developmental stages
Morex v2 id	Arabidopsis id	Cluster	Gene TPM
[truncated: 14,222 more rows]
[truncated: 97 more columns]

## Sheet: Table S10
Table S10. DYGs identified from BW and tst2.b anthers across two developmental stages
[truncated: 10,567 more rows]

[truncated: 4 more sheets: Table S11, Table S12, Table S13, Table S14]
